# Supplementary material for: Integrating Molecular Dynamics, Molecular Docking, and Machine Learning for Predicting SARS-CoV-2 Papain-like Protease Binders
Source: Molecules. 2025 Jul 16;30(14):2985. doi: 10.3390/molecules30142985 (PMC12300542; doi:10.3390/molecules30142985)
Supplement: Supplementary file 1 [file molecules-30-02985-s001.zip]

Archive with 1,252 entries (1,245 files):
- Supplementary files/
- Supplementary files/Supplementary Data/
- Supplementary files/Supplementary Data/FDA approved drugs/
- Supplementary files/Supplementary Data/FDA approved drugs/drug1000_prep-min.pdbqt
- Supplementary files/Supplementary Data/FDA approved drugs/drug1001_prep-min.pdbqt
- Supplementary files/Supplementary Data/FDA approved drugs/drug1002_prep-min.pdbqt
- Supplementary files/Supplementary Data/FDA approved drugs/drug1003_prep-min.pdbqt
- Supplementary files/Supplementary Data/FDA approved drugs/drug1004_prep-min.pdbqt
- Supplementary files/Supplementary Data/FDA approved drugs/drug1005_prep-min.pdbqt
- Supplementary files/Supplementary Data/FDA approved drugs/drug1006_prep-min.pdbqt
- Supplementary files/Supplementary Data/FDA approved drugs/drug1007_prep-min.pdbqt
- Supplementary files/Supplementary Data/FDA approved drugs/drug1008_prep-min.pdbqt
- Supplementary files/Supplementary Data/FDA approved drugs/drug1009_prep-min.pdbqt
- Supplementary files/Supplementary Data/FDA approved drugs/drug100_prep-min.pdbqt
- Supplementary files/Supplementary Data/FDA approved drugs/drug1010_prep-min.pdbqt
- Supplementary files/Supplementary Data/FDA approved drugs/drug1011_prep-min.pdbqt
- Supplementary files/Supplementary Data/FDA approved drugs/drug1012_prep-min.pdbqt
- Supplementary files/Supplementary Data/FDA approved drugs/drug1013_prep-min.pdbqt
- Supplementary files/Supplementary Data/FDA approved drugs/drug1014_prep-min.pdbqt
- Supplementary files/Supplementary Data/FDA approved drugs/drug1015_prep-min.pdbqt
- Supplementary files/Supplementary Data/FDA approved drugs/drug1016_prep-min.pdbqt
- Supplementary files/Supplementary Data/FDA approved drugs/drug1017_prep-min.pdbqt
- Supplementary files/Supplementary Data/FDA approved drugs/drug1018_prep-min.pdbqt
- Supplementary files/Supplementary Data/FDA approved drugs/drug101_prep-min.pdbqt
- Supplementary files/Supplementary Data/FDA approved drugs/drug1020_prep-min.pdbqt
- Supplementary files/Supplementary Data/FDA approved drugs/drug1021_prep-min.pdbqt
- Supplementary files/Supplementary Data/FDA approved drugs/drug1022_prep-min.pdbqt
- Supplementary files/Supplementary Data/FDA approved drugs/drug1023_prep-min.pdbqt
- Supplementary files/Supplementary Data/FDA approved drugs/drug1024_prep-min.pdbqt
- Supplementary files/Supplementary Data/FDA approved drugs/drug1025_prep-min.pdbqt
- Supplementary files/Supplementary Data/FDA approved drugs/drug1026_prep-min.pdbqt
- Supplementary files/Supplementary Data/FDA approved drugs/drug1027_prep-min.pdbqt
- Supplementary files/Supplementary Data/FDA approved drugs/drug1028_prep-min.pdbqt
- Supplementary files/Supplementary Data/FDA approved drugs/drug1029_prep-min.pdbqt
- Supplementary files/Supplementary Data/FDA approved drugs/drug1030_prep-min.pdbqt
- Supplementary files/Supplementary Data/FDA approved drugs/drug1031_prep-min.pdbqt
- Supplementary files/Supplementary Data/FDA approved drugs/drug1032_prep-min.pdbqt
- Supplementary files/Supplementary Data/FDA approved drugs/drug1033_prep-min.pdbqt
- Supplementary files/Supplementary Data/FDA approved drugs/drug1034_prep-min.pdbqt
- Supplementary files/Supplementary Data/FDA approved drugs/drug1035_prep-min.pdbqt
- Supplementary files/Supplementary Data/FDA approved drugs/drug1036_prep-min.pdbqt
- Supplementary files/Supplementary Data/FDA approved drugs/drug1037_prep-min.pdbqt
- Supplementary files/Supplementary Data/FDA approved drugs/drug1038_prep-min.pdbqt
- Supplementary files/Supplementary Data/FDA approved drugs/drug1039_prep-min.pdbqt
- Supplementary files/Supplementary Data/FDA approved drugs/drug103_prep-min.pdbqt
- Supplementary files/Supplementary Data/FDA approved drugs/drug1040_prep-min.pdbqt
- Supplementary files/Supplementary Data/FDA approved drugs/drug1041_prep-min.pdbqt
- Supplementary files/Supplementary Data/FDA approved drugs/drug1042_prep-min.pdbqt
- Supplementary files/Supplementary Data/FDA approved drugs/drug1043_prep-min.pdbqt
- Supplementary files/Supplementary Data/FDA approved drugs/drug1044_prep-min.pdbqt
- Supplementary files/Supplementary Data/FDA approved drugs/drug1045_prep-min.pdbqt
- Supplementary files/Supplementary Data/FDA approved drugs/drug1046_prep-min.pdbqt
- Supplementary files/Supplementary Data/FDA approved drugs/drug1047_prep-min.pdbqt
- Supplementary files/Supplementary Data/FDA approved drugs/drug1048_prep-min.pdbqt
- Supplementary files/Supplementary Data/FDA approved drugs/drug1049_prep-min.pdbqt
- Supplementary files/Supplementary Data/FDA approved drugs/drug104_prep-min.pdbqt
- Supplementary files/Supplementary Data/FDA approved drugs/drug1051_prep-min.pdbqt
- Supplementary files/Supplementary Data/FDA approved drugs/drug1052_prep-min.pdbqt
- Supplementary files/Supplementary Data/FDA approved drugs/drug1053_prep-min.pdbqt
- Supplementary files/Supplementary Data/FDA approved drugs/drug1054_prep-min.pdbqt
- Supplementary files/Supplementary Data/FDA approved drugs/drug1055_prep-min.pdbqt
- Supplementary files/Supplementary Data/FDA approved drugs/drug1056_prep-min.pdbqt
- Supplementary files/Supplementary Data/FDA approved drugs/drug1057_prep-min.pdbqt
- Supplementary files/Supplementary Data/FDA approved drugs/drug1058_prep-min.pdbqt
- Supplementary files/Supplementary Data/FDA approved drugs/drug1059_prep-min.pdbqt
- Supplementary files/Supplementary Data/FDA approved drugs/drug105_prep-min.pdbqt
- Supplementary files/Supplementary Data/FDA approved drugs/drug1060_prep-min.pdbqt
- Supplementary files/Supplementary Data/FDA approved drugs/drug1062_prep-min.pdbqt
- Supplementary files/Supplementary Data/FDA approved drugs/drug1063_prep-min.pdbqt
- Supplementary files/Supplementary Data/FDA approved drugs/drug1064_prep-min.pdbqt
- Supplementary files/Supplementary Data/FDA approved drugs/drug1065_prep-min.pdbqt
- Supplementary files/Supplementary Data/FDA approved drugs/drug1066_prep-min.pdbqt
- Supplementary files/Supplementary Data/FDA approved drugs/drug1068_prep-min.pdbqt
- Supplementary files/Supplementary Data/FDA approved drugs/drug1069_prep-min.pdbqt
- Supplementary files/Supplementary Data/FDA approved drugs/drug106_prep-min.pdbqt
- Supplementary files/Supplementary Data/FDA approved drugs/drug1070_prep-min.pdbqt
- Supplementary files/Supplementary Data/FDA approved drugs/drug1071_prep-min.pdbqt
- Supplementary files/Supplementary Data/FDA approved drugs/drug1072_prep-min.pdbqt
- Supplementary files/Supplementary Data/FDA approved drugs/drug1073_prep-min.pdbqt
- Supplementary files/Supplementary Data/FDA approved drugs/drug1074_prep-min.pdbqt
- Supplementary files/Supplementary Data/FDA approved drugs/drug1075_prep-min.pdbqt
- Supplementary files/Supplementary Data/FDA approved drugs/drug1077_prep-min.pdbqt
- Supplementary files/Supplementary Data/FDA approved drugs/drug1078_prep-min.pdbqt
- Supplementary files/Supplementary Data/FDA approved drugs/drug1079_prep-min.pdbqt
- Supplementary files/Supplementary Data/FDA approved drugs/drug107_prep-min.pdbqt
- Supplementary files/Supplementary Data/FDA approved drugs/drug1080_prep-min.pdbqt
- Supplementary files/Supplementary Data/FDA approved drugs/drug1081_prep-min.pdbqt
- Supplementary files/Supplementary Data/FDA approved drugs/drug1082_prep-min.pdbqt
- Supplementary files/Supplementary Data/FDA approved drugs/drug1083_prep-min.pdbqt
- Supplementary files/Supplementary Data/FDA approved drugs/drug1084_prep-min.pdbqt
- Supplementary files/Supplementary Data/FDA approved drugs/drug1085_prep-min.pdbqt
- Supplementary files/Supplementary Data/FDA approved drugs/drug1086_prep-min.pdbqt
- Supplementary files/Supplementary Data/FDA approved drugs/drug1088_prep-min.pdbqt
- Supplementary files/Supplementary Data/FDA approved drugs/drug1089_prep-min.pdbqt
- Supplementary files/Supplementary Data/FDA approved drugs/drug108_prep-min.pdbqt
- Supplementary files/Supplementary Data/FDA approved drugs/drug1090_prep-min.pdbqt
- Supplementary files/Supplementary Data/FDA approved drugs/drug1091_prep-min.pdbqt
- Supplementary files/Supplementary Data/FDA approved drugs/drug1092_prep-min.pdbqt
- Supplementary files/Supplementary Data/FDA approved drugs/drug1093_prep-min.pdbqt
- Supplementary files/Supplementary Data/FDA approved drugs/drug1094_prep-min.pdbqt
- Supplementary files/Supplementary Data/FDA approved drugs/drug1095_prep-min.pdbqt
- Supplementary files/Supplementary Data/FDA approved drugs/drug1096_prep-min.pdbqt
- Supplementary files/Supplementary Data/FDA approved drugs/drug1097_prep-min.pdbqt
- Supplementary files/Supplementary Data/FDA approved drugs/drug1098_prep-min.pdbqt
- Supplementary files/Supplementary Data/FDA approved drugs/drug1099_prep-min.pdbqt
- Supplementary files/Supplementary Data/FDA approved drugs/drug109_prep-min.pdbqt
- Supplementary files/Supplementary Data/FDA approved drugs/drug10_prep-min.pdbqt
- Supplementary files/Supplementary Data/FDA approved drugs/drug1100_prep-min.pdbqt
- Supplementary files/Supplementary Data/FDA approved drugs/drug1101_prep-min.pdbqt
- Supplementary files/Supplementary Data/FDA approved drugs/drug1102_prep-min.pdbqt
- Supplementary files/Supplementary Data/FDA approved drugs/drug1103_prep-min.pdbqt
- Supplementary files/Supplementary Data/FDA approved drugs/drug1104_prep-min.pdbqt
- Supplementary files/Supplementary Data/FDA approved drugs/drug1105_prep-min.pdbqt
- Supplementary files/Supplementary Data/FDA approved drugs/drug1106_prep-min.pdbqt
- Supplementary files/Supplementary Data/FDA approved drugs/drug1107_prep-min.pdbqt
- Supplementary files/Supplementary Data/FDA approved drugs/drug1108_prep-min.pdbqt
- Supplementary files/Supplementary Data/FDA approved drugs/drug1109_prep-min.pdbqt
- Supplementary files/Supplementary Data/FDA approved drugs/drug110_prep-min.pdbqt
- Supplementary files/Supplementary Data/FDA approved drugs/drug1110_prep-min.pdbqt
- Supplementary files/Supplementary Data/FDA approved drugs/drug1112_prep-min.pdbqt
- Supplementary files/Supplementary Data/FDA approved drugs/drug1113_prep-min.pdbqt
- Supplementary files/Supplementary Data/FDA approved drugs/drug1114_prep-min.pdbqt
- Supplementary files/Supplementary Data/FDA approved drugs/drug1115_prep-min.pdbqt
- Supplementary files/Supplementary Data/FDA approved drugs/drug1116_prep-min.pdbqt
- Supplementary files/Supplementary Data/FDA approved drugs/drug1117_prep-min.pdbqt
- Supplementary files/Supplementary Data/FDA approved drugs/drug1118_prep-min.pdbqt
- Supplementary files/Supplementary Data/FDA approved drugs/drug1119_prep-min.pdbqt
- Supplementary files/Supplementary Data/FDA approved drugs/drug111_prep-min.pdbqt
- Supplementary files/Supplementary Data/FDA approved drugs/drug1120_prep-min.pdbqt
- Supplementary files/Supplementary Data/FDA approved drugs/drug1121_prep-min.pdbqt
- Supplementary files/Supplementary Data/FDA approved drugs/drug1122_prep-min.pdbqt
- Supplementary files/Supplementary Data/FDA approved drugs/drug1123_prep-min.pdbqt
- Supplementary files/Supplementary Data/FDA approved drugs/drug1124_prep-min.pdbqt
- Supplementary files/Supplementary Data/FDA approved drugs/drug1125_prep-min.pdbqt
- Supplementary files/Supplementary Data/FDA approved drugs/drug1126_prep-min.pdbqt
- Supplementary files/Supplementary Data/FDA approved drugs/drug1127_prep-min.pdbqt
- Supplementary files/Supplementary Data/FDA approved drugs/drug1128_prep-min.pdbqt
- Supplementary files/Supplementary Data/FDA approved drugs/drug1129_prep-min.pdbqt
- Supplementary files/Supplementary Data/FDA approved drugs/drug112_prep-min.pdbqt
- Supplementary files/Supplementary Data/FDA approved drugs/drug1131_prep-min.pdbqt
- Supplementary files/Supplementary Data/FDA approved drugs/drug1132_prep-min.pdbqt
- Supplementary files/Supplementary Data/FDA approved drugs/drug1133_prep-min.pdbqt
- Supplementary files/Supplementary Data/FDA approved drugs/drug1134_prep-min.pdbqt
- Supplementary files/Supplementary Data/FDA approved drugs/drug1135_prep-min.pdbqt
- Supplementary files/Supplementary Data/FDA approved drugs/drug1136_prep-min.pdbqt
- Supplementary files/Supplementary Data/FDA approved drugs/drug1137_prep-min.pdbqt
- Supplementary files/Supplementary Data/FDA approved drugs/drug1138_prep-min.pdbqt
- Supplementary files/Supplementary Data/FDA approved drugs/drug113_prep-min.pdbqt
- Supplementary files/Supplementary Data/FDA approved drugs/drug1140_prep-min.pdbqt
- Supplementary files/Supplementary Data/FDA approved drugs/drug1141_prep-min.pdbqt
- Supplementary files/Supplementary Data/FDA approved drugs/drug1142_prep-min.pdbqt
- Supplementary files/Supplementary Data/FDA approved drugs/drug1143_prep-min.pdbqt
- Supplementary files/Supplementary Data/FDA approved drugs/drug1145_prep-min.pdbqt
- Supplementary files/Supplementary Data/FDA approved drugs/drug1146_prep-min.pdbqt
- Supplementary files/Supplementary Data/FDA approved drugs/drug1148_prep-min.pdbqt
- Supplementary files/Supplementary Data/FDA approved drugs/drug1149_prep-min.pdbqt
- Supplementary files/Supplementary Data/FDA approved drugs/drug114_prep-min.pdbqt
- Supplementary files/Supplementary Data/FDA approved drugs/drug1150_prep-min.pdbqt
- Supplementary files/Supplementary Data/FDA approved drugs/drug1151_prep-min.pdbqt
- Supplementary files/Supplementary Data/FDA approved drugs/drug1152_prep-min.pdbqt
- Supplementary files/Supplementary Data/FDA approved drugs/drug1153_prep-min.pdbqt
- Supplementary files/Supplementary Data/FDA approved drugs/drug1155_prep-min.pdbqt
- Supplementary files/Supplementary Data/FDA approved drugs/drug1156_prep-min.pdbqt
- Supplementary files/Supplementary Data/FDA approved drugs/drug1157_prep-min.pdbqt
- Supplementary files/Supplementary Data/FDA approved drugs/drug1158_prep-min.pdbqt
- Supplementary files/Supplementary Data/FDA approved drugs/drug1159_prep-min.pdbqt
- Supplementary files/Supplementary Data/FDA approved drugs/drug115_prep-min.pdbqt
- Supplementary files/Supplementary Data/FDA approved drugs/drug1160_prep-min.pdbqt
- Supplementary files/Supplementary Data/FDA approved drugs/drug1161_prep-min.pdbqt
- Supplementary files/Supplementary Data/FDA approved drugs/drug1162_prep-min.pdbqt
- Supplementary files/Supplementary Data/FDA approved drugs/drug1163_prep-min.pdbqt
- Supplementary files/Supplementary Data/FDA approved drugs/drug1164_prep-min.pdbqt
- Supplementary files/Supplementary Data/FDA approved drugs/drug1165_prep-min.pdbqt
- Supplementary files/Supplementary Data/FDA approved drugs/drug1166_prep-min.pdbqt
- Supplementary files/Supplementary Data/FDA approved drugs/drug1167_prep-min.pdbqt
- Supplementary files/Supplementary Data/FDA approved drugs/drug1168_prep-min.pdbqt
- Supplementary files/Supplementary Data/FDA approved drugs/drug1169_prep-min.pdbqt
- Supplementary files/Supplementary Data/FDA approved drugs/drug116_prep-min.pdbqt
- Supplementary files/Supplementary Data/FDA approved drugs/drug1170_prep-min.pdbqt
- Supplementary files/Supplementary Data/FDA approved drugs/drug1171_prep-min.pdbqt
- Supplementary files/Supplementary Data/FDA approved drugs/drug1172_prep-min.pdbqt
- Supplementary files/Supplementary Data/FDA approved drugs/drug1173_prep-min.pdbqt
- Supplementary files/Supplementary Data/FDA approved drugs/drug1174_prep-min.pdbqt
- Supplementary files/Supplementary Data/FDA approved drugs/drug1175_prep-min.pdbqt
- Supplementary files/Supplementary Data/FDA approved drugs/drug1177_prep-min.pdbqt
- Supplementary files/Supplementary Data/FDA approved drugs/drug1178_prep-min.pdbqt
- Supplementary files/Supplementary Data/FDA approved drugs/drug117_prep-min.pdbqt
- Supplementary files/Supplementary Data/FDA approved drugs/drug1180_prep-min.pdbqt
- Supplementary files/Supplementary Data/FDA approved drugs/drug1182_prep-min.pdbqt
- Supplementary files/Supplementary Data/FDA approved drugs/drug1183_prep-min.pdbqt
- Supplementary files/Supplementary Data/FDA approved drugs/drug1184_prep-min.pdbqt
- Supplementary files/Supplementary Data/FDA approved drugs/drug1185_prep-min.pdbqt
- Supplementary files/Supplementary Data/FDA approved drugs/drug1186_prep-min.pdbqt
- Supplementary files/Supplementary Data/FDA approved drugs/drug1187_prep-min.pdbqt
- Supplementary files/Supplementary Data/FDA approved drugs/drug118_prep-min.pdbqt
- Supplementary files/Supplementary Data/FDA approved drugs/drug119_prep-min.pdbqt
- Supplementary files/Supplementary Data/FDA approved drugs/drug11_prep-min.pdbqt
- Supplementary files/Supplementary Data/FDA approved drugs/drug120_prep-min.pdbqt
- Supplementary files/Supplementary Data/FDA approved drugs/drug121_prep-min.pdbqt
- Supplementary files/Supplementary Data/FDA approved drugs/drug122_prep-min.pdbqt
- Supplementary files/Supplementary Data/FDA approved drugs/drug123_prep-min.pdbqt
- Supplementary files/Supplementary Data/FDA approved drugs/drug124_prep-min.pdbqt
- Supplementary files/Supplementary Data/FDA approved drugs/drug125_prep-min.pdbqt
- Supplementary files/Supplementary Data/FDA approved drugs/drug126_prep-min.pdbqt
- Supplementary files/Supplementary Data/FDA approved drugs/drug127_prep-min.pdbqt
- Supplementary files/Supplementary Data/FDA approved drugs/drug128_prep-min.pdbqt
- Supplementary files/Supplementary Data/FDA approved drugs/drug129_prep-min.pdbqt
- Supplementary files/Supplementary Data/FDA approved drugs/drug12_prep-min.pdbqt
- Supplementary files/Supplementary Data/FDA approved drugs/drug130_prep-min.pdbqt
- Supplementary files/Supplementary Data/FDA approved drugs/drug131_prep-min.pdbqt
- Supplementary files/Supplementary Data/FDA approved drugs/drug132_prep-min.pdbqt
- Supplementary files/Supplementary Data/FDA approved drugs/drug133_prep-min.pdbqt
- Supplementary files/Supplementary Data/FDA approved drugs/drug134_prep-min.pdbqt
- Supplementary files/Supplementary Data/FDA approved drugs/drug135_prep-min.pdbqt
- Supplementary files/Supplementary Data/FDA approved drugs/drug136_prep-min.pdbqt
- Supplementary files/Supplementary Data/FDA approved drugs/drug137_prep-min.pdbqt
- Supplementary files/Supplementary Data/FDA approved drugs/drug138_prep-min.pdbqt
- Supplementary files/Supplementary Data/FDA approved drugs/drug139_prep-min.pdbqt
- Supplementary files/Supplementary Data/FDA approved drugs/drug13_prep-min.pdbqt
- Supplementary files/Supplementary Data/FDA approved drugs/drug140_prep-min.pdbqt
- Supplementary files/Supplementary Data/FDA approved drugs/drug141_prep-min.pdbqt
- Supplementary files/Supplementary Data/FDA approved drugs/drug142_prep-min.pdbqt
- Supplementary files/Supplementary Data/FDA approved drugs/drug143_prep-min.pdbqt
- Supplementary files/Supplementary Data/FDA approved drugs/drug144_prep-min.pdbqt
- Supplementary files/Supplementary Data/FDA approved drugs/drug145_prep-min.pdbqt
- Supplementary files/Supplementary Data/FDA approved drugs/drug146_prep-min.pdbqt
- Supplementary files/Supplementary Data/FDA approved drugs/drug147_prep-min.pdbqt
- Supplementary files/Supplementary Data/FDA approved drugs/drug148_prep-min.pdbqt
- Supplementary files/Supplementary Data/FDA approved drugs/drug149_prep-min.pdbqt
- Supplementary files/Supplementary Data/FDA approved drugs/drug14_prep-min.pdbqt
- Supplementary files/Supplementary Data/FDA approved drugs/drug150_prep-min.pdbqt
- Supplementary files/Supplementary Data/FDA approved drugs/drug151_prep-min.pdbqt
- Supplementary files/Supplementary Data/FDA approved drugs/drug152_prep-min.pdbqt
- Supplementary files/Supplementary Data/FDA approved drugs/drug153_prep-min.pdbqt
- Supplementary files/Supplementary Data/FDA approved drugs/drug154_prep-min.pdbqt
- Supplementary files/Supplementary Data/FDA approved drugs/drug155_prep-min.pdbqt
- Supplementary files/Supplementary Data/FDA approved drugs/drug156_prep-min.pdbqt
- Supplementary files/Supplementary Data/FDA approved drugs/drug157_prep-min.pdbqt
- Supplementary files/Supplementary Data/FDA approved drugs/drug158_prep-min.pdbqt
- Supplementary files/Supplementary Data/FDA approved drugs/drug159_prep-min.pdbqt
- Supplementary files/Supplementary Data/FDA approved drugs/drug15_prep-min.pdbqt
- Supplementary files/Supplementary Data/FDA approved drugs/drug160_prep-min.pdbqt
- Supplementary files/Supplementary Data/FDA approved drugs/drug161_prep-min.pdbqt
- Supplementary files/Supplementary Data/FDA approved drugs/drug162_prep-min.pdbqt
- Supplementary files/Supplementary Data/FDA approved drugs/drug163_prep-min.pdbqt
- Supplementary files/Supplementary Data/FDA approved drugs/drug164_prep-min.pdbqt
- Supplementary files/Supplementary Data/FDA approved drugs/drug165_prep-min.pdbqt
- Supplementary files/Supplementary Data/FDA approved drugs/drug166_prep-min.pdbqt
- Supplementary files/Supplementary Data/FDA approved drugs/drug167_prep-min.pdbqt
- Supplementary files/Supplementary Data/FDA approved drugs/drug168_prep-min.pdbqt
- Supplementary files/Supplementary Data/FDA approved drugs/drug169_prep-min.pdbqt
- Supplementary files/Supplementary Data/FDA approved drugs/drug16_prep-min.pdbqt
- Supplementary files/Supplementary Data/FDA approved drugs/drug170_prep-min.pdbqt
- Supplementary files/Supplementary Data/FDA approved drugs/drug171_prep-min.pdbqt
- Supplementary files/Supplementary Data/FDA approved drugs/drug172_prep-min.pdbqt
- Supplementary files/Supplementary Data/FDA approved drugs/drug173_prep-min.pdbqt
- Supplementary files/Supplementary Data/FDA approved drugs/drug174_prep-min.pdbqt
- Supplementary files/Supplementary Data/FDA approved drugs/drug175_prep-min.pdbqt
- Supplementary files/Supplementary Data/FDA approved drugs/drug176_prep-min.pdbqt
- Supplementary files/Supplementary Data/FDA approved drugs/drug177_prep-min.pdbqt
- Supplementary files/Supplementary Data/FDA approved drugs/drug179_prep-min.pdbqt
- Supplementary files/Supplementary Data/FDA approved drugs/drug17_prep-min.pdbqt
- Supplementary files/Supplementary Data/FDA approved drugs/drug180_prep-min.pdbqt
- Supplementary files/Supplementary Data/FDA approved drugs/drug181_prep-min.pdbqt
- Supplementary files/Supplementary Data/FDA approved drugs/drug182_prep-min.pdbqt
- Supplementary files/Supplementary Data/FDA approved drugs/drug183_prep-min.pdbqt
- Supplementary files/Supplementary Data/FDA approved drugs/drug184_prep-min.pdbqt
- Supplementary files/Supplementary Data/FDA approved drugs/drug185_prep-min.pdbqt
- Supplementary files/Supplementary Data/FDA approved drugs/drug186_prep-min.pdbqt
- Supplementary files/Supplementary Data/FDA approved drugs/drug187_prep-min.pdbqt
- Supplementary files/Supplementary Data/FDA approved drugs/drug188_prep-min.pdbqt
- Supplementary files/Supplementary Data/FDA approved drugs/drug189_prep-min.pdbqt
- Supplementary files/Supplementary Data/FDA approved drugs/drug190_prep-min.pdbqt
- Supplementary files/Supplementary Data/FDA approved drugs/drug191_prep-min.pdbqt
- Supplementary files/Supplementary Data/FDA approved drugs/drug192_prep-min.pdbqt
- Supplementary files/Supplementary Data/FDA approved drugs/drug193_prep-min.pdbqt
- Supplementary files/Supplementary Data/FDA approved drugs/drug194_prep-min.pdbqt
- Supplementary files/Supplementary Data/FDA approved drugs/drug195_prep-min.pdbqt
- Supplementary files/Supplementary Data/FDA approved drugs/drug196_prep-min.pdbqt
- Supplementary files/Supplementary Data/FDA approved drugs/drug197_prep-min.pdbqt
- Supplementary files/Supplementary Data/FDA approved drugs/drug198_prep-min.pdbqt
- Supplementary files/Supplementary Data/FDA approved drugs/drug199_prep-min.pdbqt
- Supplementary files/Supplementary Data/FDA approved drugs/drug19_prep-min.pdbqt
- Supplementary files/Supplementary Data/FDA approved drugs/drug1_prep-min.pdbqt
- Supplementary files/Supplementary Data/FDA approved drugs/drug200_prep-min.pdbqt
- Supplementary files/Supplementary Data/FDA approved drugs/drug201_prep-min.pdbqt
- Supplementary files/Supplementary Data/FDA approved drugs/drug202_prep-min.pdbqt
- Supplementary files/Supplementary Data/FDA approved drugs/drug203_prep-min.pdbqt
- Supplementary files/Supplementary Data/FDA approved drugs/drug204_prep-min.pdbqt
- Supplementary files/Supplementary Data/FDA approved drugs/drug205_prep-min.pdbqt
- Supplementary files/Supplementary Data/FDA approved drugs/drug206_prep-min.pdbqt
- Supplementary files/Supplementary Data/FDA approved drugs/drug207_prep-min.pdbqt
- Supplementary files/Supplementary Data/FDA approved drugs/drug208_prep-min.pdbqt
- Supplementary files/Supplementary Data/FDA approved drugs/drug209_prep-min.pdbqt
- Supplementary files/Supplementary Data/FDA approved drugs/drug20_prep-min.pdbqt
- Supplementary files/Supplementary Data/FDA approved drugs/drug210_prep-min.pdbqt
- Supplementary files/Supplementary Data/FDA approved drugs/drug212_prep-min.pdbqt
- Supplementary files/Supplementary Data/FDA approved drugs/drug213_prep-min.pdbqt
- Supplementary files/Supplementary Data/FDA approved drugs/drug214_prep-min.pdbqt
- Supplementary files/Supplementary Data/FDA approved drugs/drug215_prep-min.pdbqt
[truncated: 952 more entries]
