# Supplementary material for: Integrating Molecular Dynamics, Molecular Docking, and Machine Learning for Predicting SARS-CoV-2 Papain-like Protease Binders
Source: Molecules. 2025 Jul 16;30(14):2985. doi: 10.3390/molecules30142985 (PMC12300542; doi:10.3390/molecules30142985)
Supplement: Supplementary file 1 [file molecules-30-02985-s001.zip › Supplementary files/Supplementary Data/FDA approved drugs/drug1000_prep-min.pdbqt]

REMARK  3 active torsions:
REMARK  status: ('A' for Active; 'I' for Inactive)
REMARK    1  A    between atoms: C_2  and  C_4 
REMARK    2  A    between atoms: C_5  and  O_6 
REMARK    3  A    between atoms: C_7  and  C_11 
ROOT
ATOM      1  C   UNL d   1      -0.982  -1.393   0.308  0.00  0.00    -0.021 A 
ATOM      2  C   UNL d   1      -1.756  -0.214   0.361  0.00  0.00     0.079 A 
ATOM      3  C   UNL d   1      -3.167  -0.253   0.348  0.00  0.00    -0.021 A 
ATOM      4  C   UNL d   1      -3.804  -1.503   0.288  0.00  0.00     0.010 A 
ATOM      5  C   UNL d   1      -3.062  -2.677   0.231  0.00  0.00     0.001 A 
ATOM      6  C   UNL d   1      -1.671  -2.620   0.238  0.00  0.00     0.010 A 
ENDROOT
BRANCH   1   7
ATOM      7  C   UNL d   1       0.541  -1.412   0.294  0.00  0.00     0.013 C 
ATOM      8  C   UNL d   1       1.123  -2.238   1.448  0.00  0.00     0.015 C 
ATOM      9  C   UNL d   1       1.071  -1.910  -1.055  0.00  0.00     0.015 C 
ENDBRANCH   1   7
BRANCH   2  10
ATOM     10  O   UNL d   1      -1.194   1.033   0.424  0.00  0.00    -0.360 OA
ATOM     11  H   UNL d   1      -0.230   0.982   0.411  0.00  0.00     0.217 HD
ENDBRANCH   2  10
BRANCH   3  12
ATOM     12  C   UNL d   1      -3.999   1.024   0.397  0.00  0.00     0.013 C 
ATOM     13  C   UNL d   1      -4.888   1.165  -0.844  0.00  0.00     0.015 C 
ATOM     14  C   UNL d   1      -4.833   1.098   1.679  0.00  0.00     0.015 C 
ENDBRANCH   3  12
TORSDOF 3
