# Supplementary material for: Integrating Molecular Dynamics, Molecular Docking, and Machine Learning for Predicting SARS-CoV-2 Papain-like Protease Binders
Source: Molecules. 2025 Jul 16;30(14):2985. doi: 10.3390/molecules30142985 (PMC12300542; doi:10.3390/molecules30142985)
Supplement: Supplementary file 1 [file molecules-30-02985-s001.zip › Supplementary files/Supplementary Data/FDA approved drugs/drug1001_prep-min.pdbqt]

REMARK  4 active torsions:
REMARK  status: ('A' for Active; 'I' for Inactive)
REMARK    1  A    between atoms: C_2  and  C_3 
REMARK    2  A    between atoms: C_4  and  C_11 
REMARK    3  A    between atoms: C_5  and  N_10 
REMARK    4  A    between atoms: C_7  and  N_9 
ROOT
ATOM      1  C   UNL d   1       0.802  -2.373  -0.163  0.00  0.00     0.052 A 
ATOM      2  C   UNL d   1       0.270  -3.530  -0.757  0.00  0.00     0.039 A 
ATOM      3  C   UNL d   1       0.728  -4.716  -0.158  0.00  0.00     0.117 A 
ATOM      4  N   UNL d   1       1.631  -4.768   0.833  0.00  0.00    -0.206 NA
ATOM      5  C   UNL d   1       2.136  -3.607   1.247  0.00  0.00     0.201 A 
ATOM      6  N   UNL d   1       1.740  -2.419   0.814  0.00  0.00    -0.222 NA
ENDROOT
BRANCH   2   7
ATOM      7  C   UNL d   1      -0.652  -3.521  -1.927  0.00  0.00    -0.021 A 
ATOM      8  C   UNL d   1      -0.393  -2.724  -3.061  0.00  0.00     0.014 A 
ATOM      9  C   UNL d   1      -1.253  -2.707  -4.166  0.00  0.00     0.024 A 
ATOM     10  C   UNL d   1      -2.366  -3.538  -4.187  0.00  0.00     0.034 A 
ATOM     11 CL   UNL d   1      -3.404  -3.547  -5.557  0.00  0.00    -0.084 Cl
ATOM     12  C   UNL d   1      -2.635  -4.365  -3.103  0.00  0.00     0.024 A 
ATOM     13  C   UNL d   1      -1.800  -4.337  -1.979  0.00  0.00     0.014 A 
ENDBRANCH   2   7
BRANCH   1  14
ATOM     14  C   UNL d   1       0.418  -0.975  -0.605  0.00  0.00     0.056 C 
ATOM     15  C   UNL d   1       0.551   0.094   0.477  0.00  0.00     0.011 C 
ENDBRANCH   1  14
BRANCH   3  16
ATOM     16  N   UNL d   1       0.242  -5.976  -0.521  0.00  0.00    -0.286 NA
ATOM     17  H   UNL d   1       0.297  -6.131  -1.520  0.00  0.00     0.125 HD
ATOM     18  H   UNL d   1       0.772  -6.665   0.007  0.00  0.00     0.125 HD
ENDBRANCH   3  16
BRANCH   5  19
ATOM     19  N   UNL d   1       3.124  -3.642   2.209  0.00  0.00    -0.271 NA
ATOM     20  H   UNL d   1       3.072  -4.499   2.742  0.00  0.00     0.127 HD
ATOM     21  H   UNL d   1       3.144  -2.771   2.719  0.00  0.00     0.127 HD
ENDBRANCH   5  19
TORSDOF 4
