# Supplementary material for: Integrating Molecular Dynamics, Molecular Docking, and Machine Learning for Predicting SARS-CoV-2 Papain-like Protease Binders
Source: Molecules. 2025 Jul 16;30(14):2985. doi: 10.3390/molecules30142985 (PMC12300542; doi:10.3390/molecules30142985)
Supplement: Supplementary file 1 [file molecules-30-02985-s001.zip › Supplementary files/Supplementary Data/FDA approved drugs/drug1002_prep-min.pdbqt]

REMARK  3 active torsions:
REMARK  status: ('A' for Active; 'I' for Inactive)
REMARK    1  A    between atoms: C_7  and  C_8 
REMARK    2  A    between atoms: N_13  and  C_14 
REMARK    3  A    between atoms: C_14  and  C_15 
ROOT
ATOM      1  C   UNL d   1       1.062  -2.385   0.036  0.00  0.00     0.077 C 
ATOM      2  N   UNL d   1       1.777  -2.375   1.113  0.00  0.00    -0.281 NA
ATOM      3  C   UNL d   1       2.702  -3.480   1.330  0.00  0.00     0.219 C 
ATOM      4  C   UNL d   1       1.877  -4.716   1.670  0.00  0.00     0.100 C 
ATOM      5  S   UNL d   1       1.808  -5.208   3.285  0.00  0.00    -0.063 SA
ATOM      6  N   UNL d   1       1.262  -5.381   0.593  0.00  0.00    -0.331 N 
ATOM      7  C   UNL d   1       1.231  -4.828  -0.743  0.00  0.00     0.048 A 
ATOM      8  C   UNL d   1       1.147  -3.443  -1.022  0.00  0.00     0.022 A 
ATOM      9  C   UNL d   1       1.124  -2.988  -2.358  0.00  0.00     0.040 A 
ATOM     10  C   UNL d   1       1.126  -3.887  -3.417  0.00  0.00     0.035 A 
ATOM     11 CL   UNL d   1       1.024  -3.313  -5.032  0.00  0.00    -0.084 Cl
ATOM     12  C   UNL d   1       1.200  -5.247  -3.166  0.00  0.00     0.026 A 
ATOM     13  C   UNL d   1       1.257  -5.708  -1.847  0.00  0.00     0.032 A 
ENDROOT
BRANCH   1  14
ATOM     14  C   UNL d   1       0.159  -1.208  -0.173  0.00  0.00     0.032 A 
ATOM     15  C   UNL d   1      -1.089  -1.320  -0.786  0.00  0.00     0.129 A 
ATOM     16  F   UNL d   1      -1.579  -2.525  -1.133  0.00  0.00    -0.205 F 
ATOM     17  C   UNL d   1      -1.852  -0.192  -1.075  0.00  0.00     0.043 A 
ATOM     18  C   UNL d   1      -1.376   1.071  -0.722  0.00  0.00     0.003 A 
ATOM     19  C   UNL d   1      -0.152   1.196  -0.064  0.00  0.00     0.001 A 
ATOM     20  C   UNL d   1       0.613   0.060   0.213  0.00  0.00     0.017 A 
ENDBRANCH   1  14
BRANCH   6  21
ATOM     21  C   UNL d   1       0.662  -6.735   0.786  0.00  0.00     0.247 C 
BRANCH  21  22
ATOM     22  C   UNL d   1       1.644  -7.913   0.720  0.00  0.00     0.403 C 
ATOM     23  F   UNL d   1       2.906  -7.526   0.432  0.00  0.00    -0.169 F 
ATOM     24  F   UNL d   1       1.677  -8.610   1.876  0.00  0.00    -0.169 F 
ATOM     25  F   UNL d   1       1.266  -8.777  -0.257  0.00  0.00    -0.169 F 
ENDBRANCH  21  22
ENDBRANCH   6  21
TORSDOF 3
