# Supplementary material for: Integrating Molecular Dynamics, Molecular Docking, and Machine Learning for Predicting SARS-CoV-2 Papain-like Protease Binders
Source: Molecules. 2025 Jul 16;30(14):2985. doi: 10.3390/molecules30142985 (PMC12300542; doi:10.3390/molecules30142985)
Supplement: Supplementary file 1 [file molecules-30-02985-s001.zip › Supplementary files/Supplementary Data/FDA approved drugs/drug1003_prep-min.pdbqt]

REMARK  10 active torsions:
REMARK  status: ('A' for Active; 'I' for Inactive)
REMARK    1  A    between atoms: C_2  and  O_3 
REMARK    2  A    between atoms: O_3  and  C_4 
REMARK    3  A    between atoms: C_4  and  C_6 
REMARK    4  A    between atoms: C_6  and  C_7 
REMARK    5  A    between atoms: C_6  and  N_15 
REMARK    6  A    between atoms: C_7  and  C_8 
REMARK    7  A    between atoms: C_8  and  C_9 
REMARK    8  A    between atoms: N_15  and  CA_16 
REMARK    9  A    between atoms: CA_16  and  C_18 
REMARK       I    between atoms: C_18  and  N_20 
REMARK   10  A    between atoms: C_29  and  C_30 
ROOT
ATOM      1  N   ALA d   1       2.507  -4.154  -2.681  0.00  0.00    -0.049 N 
ATOM      2  H1  ALA d   1       2.845  -3.576  -3.472  0.00  0.00     0.279 HD
ATOM      3  H2  ALA d   1       1.517  -4.320  -2.886  0.00  0.00     0.279 HD
ENDROOT
BRANCH   1   4
ATOM      4  C   UNK d   0       2.798  -3.461  -1.372  0.00  0.00     0.286 C 
BRANCH   4   5
ATOM      5  C   UNK d   0       4.281  -3.090  -1.208  0.00  0.00     0.289 C 
ATOM      6  O   UNK d   0       4.881  -3.199  -0.154  0.00  0.00    -0.263 OA
BRANCH   5   7
ATOM      7  O   UNK d   0       4.777  -2.600  -2.373  0.00  0.00    -0.320 OA
BRANCH   7   8
ATOM      8  C   UNK d   0       6.177  -2.292  -2.362  0.00  0.00     0.174 C 
ATOM      9  C   UNK d   0       6.439  -0.932  -1.741  0.00  0.00     0.034 C 
ENDBRANCH   7   8
ENDBRANCH   5   7
ENDBRANCH   4   5
BRANCH   4  10
ATOM     10  C   UNK d   0       1.965  -2.194  -1.194  0.00  0.00     0.048 C 
BRANCH  10  11
ATOM     11  C   UNK d   0       0.456  -2.426  -1.259  0.00  0.00     0.041 C 
BRANCH  11  12
ATOM     12  C   UNK d   0      -0.299  -1.194  -0.830  0.00  0.00    -0.058 A 
ATOM     13  C   UNK d   0      -0.596  -0.187  -1.758  0.00  0.00     0.007 A 
ATOM     14  C   UNK d   0      -1.285   0.960  -1.360  0.00  0.00     0.001 A 
ATOM     15  C   UNK d   0      -1.676   1.115  -0.032  0.00  0.00     0.000 A 
ATOM     16  C   UNK d   0      -1.375   0.125   0.901  0.00  0.00     0.001 A 
ATOM     17  C   UNK d   0      -0.688  -1.025   0.506  0.00  0.00     0.007 A 
ENDBRANCH  11  12
ENDBRANCH  10  11
ENDBRANCH   4  10
ENDBRANCH   1   4
BRANCH   1  18
ATOM     18  CA  ALA d   1       3.232  -5.514  -2.879  0.00  0.00     0.274 C 
ATOM     19  CB  ALA d   1       2.726  -6.472  -1.814  0.00  0.00     0.050 C 
BRANCH  18  20
ATOM     20  C   ALA d   1       2.892  -6.036  -4.287  0.00  0.00     0.251 C 
ATOM     21  O   ALA d   1       2.165  -5.297  -4.971  0.00  0.00    -0.271 OA
ATOM     22  N   UNK d   2       3.299  -7.289  -4.723  0.00  0.00    -0.331 N 
ATOM     23  C   UNK d   2       3.019  -7.599  -6.137  0.00  0.00     0.166 C 
ATOM     24  C   UNK d   2       4.455  -8.119  -4.156  0.00  0.00     0.192 C 
ATOM     25  C   UNK d   2       4.224  -7.083  -6.889  0.00  0.00    -0.034 C 
ATOM     26  C   UNK d   2       4.120  -6.045  -7.814  0.00  0.00     0.009 C 
ATOM     27  C   UNK d   2       5.472  -7.422  -6.327  0.00  0.00    -0.048 C 
ATOM     28  C   UNK d   2       5.229  -5.236  -8.041  0.00  0.00     0.001 C 
ATOM     29  C   UNK d   2       6.434  -5.489  -7.379  0.00  0.00     0.001 C 
ATOM     30  C   UNK d   2       6.573  -6.607  -6.556  0.00  0.00     0.008 C 
ATOM     31  C   UNK d   2       5.467  -8.506  -5.263  0.00  0.00     0.075 C 
BRANCH  24  32
ATOM     32  C   UNK d   2       5.406  -7.572  -3.062  0.00  0.00     0.197 C 
ATOM     33  O   UNK d   2       5.438  -8.244  -2.002  0.00  0.00    -0.646 OA
ATOM     34  O   UNK d   2       5.930  -6.442  -3.293  0.00  0.00    -0.646 OA
ENDBRANCH  24  32
ENDBRANCH  18  20
ENDBRANCH   1  18
TORSDOF 10
