# Supplementary material for: Integrating Molecular Dynamics, Molecular Docking, and Machine Learning for Predicting SARS-CoV-2 Papain-like Protease Binders
Source: Molecules. 2025 Jul 16;30(14):2985. doi: 10.3390/molecules30142985 (PMC12300542; doi:10.3390/molecules30142985)
Supplement: Supplementary file 1 [file molecules-30-02985-s001.zip › Supplementary files/Supplementary Data/FDA approved drugs/drug1004_prep-min.pdbqt]

REMARK  5 active torsions:
REMARK  status: ('A' for Active; 'I' for Inactive)
REMARK    1  A    between atoms: O_2  and  C_3 
REMARK    2  A    between atoms: C_6  and  C_13 
REMARK    3  A    between atoms: C_13  and  O_14 
REMARK    4  A    between atoms: C_13  and  C_15 
REMARK    5  A    between atoms: C_22  and  C_23 
ROOT
ATOM      1  C   UNL d   1      -2.043  -4.684   3.213  0.00  0.00     0.183 C 
ENDROOT
BRANCH   1   2
ATOM      2  C   UNL d   1      -0.644  -5.020   2.715  0.00  0.00    -0.014 A 
ATOM      3  C   UNL d   1       0.395  -4.047   2.622  0.00  0.00     0.004 A 
ATOM      4  C   UNL d   1       0.233  -2.654   2.833  0.00  0.00     0.051 A 
ATOM      5  C   UNL d   1       1.685  -4.513   2.274  0.00  0.00     0.067 A 
ATOM      6  C   UNL d   1       1.299  -1.760   2.683  0.00  0.00     0.069 A 
ATOM      7  C   UNL d   1       2.564  -2.250   2.398  0.00  0.00     0.039 A 
ATOM      8  C   UNL d   1       2.740  -3.619   2.195  0.00  0.00     0.035 A 
ATOM      9  N   UNL d   1       1.956  -5.798   2.011  0.00  0.00    -0.260 NA
ATOM     10  C   UNL d   1       0.953  -6.688   2.047  0.00  0.00     0.118 A 
ATOM     11  C   UNL d   1      -0.340  -6.354   2.391  0.00  0.00     0.030 A 
BRANCH   6  12
ATOM     12  O   UNL d   1       0.992  -0.439   2.853  0.00  0.00    -0.356 OA
ATOM     13  C   UNL d   1       1.813   0.468   2.114  0.00  0.00     0.210 C 
ENDBRANCH   6  12
ENDBRANCH   1   2
BRANCH   1  14
ATOM     14  O   UNL d   1      -3.020  -5.492   2.549  0.00  0.00    -0.389 OA
ATOM     15  H   UNL d   1      -2.780  -5.525   1.602  0.00  0.00     0.210 HD
ENDBRANCH   1  14
BRANCH   1  16
ATOM     16  C   UNL d   1      -2.156  -4.843   4.770  0.00  0.00     0.221 C 
ATOM     17  C   UNL d   1      -2.081  -6.296   5.289  0.00  0.00     0.041 C 
ATOM     18  C   UNL d   1      -3.319  -6.657   6.131  0.00  0.00    -0.002 C 
ATOM     19  C   UNL d   1      -4.550  -6.457   5.228  0.00  0.00     0.033 C 
ATOM     20  C   UNL d   1      -3.366  -5.708   7.355  0.00  0.00     0.037 C 
ATOM     21  C   UNL d   1      -4.716  -4.979   4.885  0.00  0.00     0.236 C 
ATOM     22  N   UNL d   1      -3.470  -4.237   5.335  0.00  0.00    -0.063 N 
ATOM     23  C   UNL d   1      -3.417  -4.242   6.863  0.00  0.00     0.244 C 
ATOM     24  H   UNL d   1      -3.549  -3.262   5.021  0.00  0.00     0.280 HD
BRANCH  20  25
ATOM     25  C   UNL d   1      -4.520  -6.038   8.272  0.00  0.00    -0.030 C 
ATOM     26  C   UNL d   1      -4.371  -6.525   9.511  0.00  0.00     0.007 C 
ENDBRANCH  20  25
ENDBRANCH   1  16
TORSDOF 5
