# Supplementary material for: Integrating Molecular Dynamics, Molecular Docking, and Machine Learning for Predicting SARS-CoV-2 Papain-like Protease Binders
Source: Molecules. 2025 Jul 16;30(14):2985. doi: 10.3390/molecules30142985 (PMC12300542; doi:10.3390/molecules30142985)
Supplement: Supplementary file 1 [file molecules-30-02985-s001.zip › Supplementary files/Supplementary Data/FDA approved drugs/drug1005_prep-min.pdbqt]

REMARK  10 active torsions:
REMARK  status: ('A' for Active; 'I' for Inactive)
REMARK    1  A    between atoms: C_2  and  O_3 
REMARK    2  A    between atoms: O_3  and  C_4 
REMARK    3  A    between atoms: C_4  and  C_6 
REMARK    4  A    between atoms: C_6  and  C_7 
REMARK    5  A    between atoms: C_6  and  N_15 
REMARK    6  A    between atoms: C_7  and  C_8 
REMARK    7  A    between atoms: C_8  and  C_9 
REMARK    8  A    between atoms: N_15  and  CA_16 
REMARK    9  A    between atoms: CA_16  and  C_18 
REMARK       I    between atoms: C_18  and  N_20 
REMARK   10  A    between atoms: C_27  and  C_28 
ROOT
ATOM      1  N   ALA d   1       2.672   3.710  -3.333  0.00  0.00    -0.049 N 
ATOM      2  H1  ALA d   1       3.105   4.260  -2.584  0.00  0.00     0.279 HD
ATOM      3  H2  ALA d   1       1.643   3.732  -3.104  0.00  0.00     0.279 HD
ENDROOT
BRANCH   1   4
ATOM      4  C   UNK d   0       2.981   2.243  -3.182  0.00  0.00     0.286 C 
BRANCH   4   5
ATOM      5  C   UNK d   0       4.457   1.890  -3.279  0.00  0.00     0.289 C 
ATOM      6  O   UNK d   0       4.879   0.885  -3.837  0.00  0.00    -0.263 OA
BRANCH   5   7
ATOM      7  O   UNK d   0       5.246   2.813  -2.651  0.00  0.00    -0.320 OA
BRANCH   7   8
ATOM      8  C   UNK d   0       6.660   2.580  -2.745  0.00  0.00     0.174 C 
ATOM      9  C   UNK d   0       7.122   1.519  -1.759  0.00  0.00     0.034 C 
ENDBRANCH   7   8
ENDBRANCH   5   7
ENDBRANCH   4   5
BRANCH   4  10
ATOM     10  C   UNK d   0       2.358   1.670  -1.879  0.00  0.00     0.048 C 
BRANCH  10  11
ATOM     11  C   UNK d   0       3.130   1.740  -0.546  0.00  0.00     0.041 C 
BRANCH  11  12
ATOM     12  C   UNK d   0       3.343   3.069   0.142  0.00  0.00    -0.058 A 
ATOM     13  C   UNK d   0       2.404   4.105   0.113  0.00  0.00     0.007 A 
ATOM     14  C   UNK d   0       2.636   5.296   0.810  0.00  0.00     0.001 A 
ATOM     15  C   UNK d   0       3.791   5.458   1.574  0.00  0.00     0.000 A 
ATOM     16  C   UNK d   0       4.705   4.412   1.667  0.00  0.00     0.001 A 
ATOM     17  C   UNK d   0       4.475   3.226   0.964  0.00  0.00     0.007 A 
ENDBRANCH  11  12
ENDBRANCH  10  11
ENDBRANCH   4  10
ENDBRANCH   1   4
BRANCH   1  18
ATOM     18  CA  ALA d   1       2.745   4.420  -4.680  0.00  0.00     0.274 C 
ATOM     19  CB  ALA d   1       4.178   4.381  -5.213  0.00  0.00     0.050 C 
BRANCH  18  20
ATOM     20  C   ALA d   1       1.734   3.939  -5.776  0.00  0.00     0.251 C 
ATOM     21  O   ALA d   1       2.127   3.205  -6.686  0.00  0.00    -0.271 OA
ATOM     22  N   UNK d   2       0.414   4.373  -5.726  0.00  0.00    -0.331 N 
ATOM     23  C   UNK d   2      -0.553   4.026  -6.769  0.00  0.00     0.092 C 
ATOM     24  C   UNK d   2      -0.167   5.329  -4.755  0.00  0.00     0.189 C 
ATOM     25  C   UNK d   2      -0.967   2.554  -6.809  0.00  0.00     0.026 C 
ATOM     26  C   UNK d   2      -1.848   4.783  -6.428  0.00  0.00     0.011 C 
ATOM     27  C   UNK d   2      -2.108   2.434  -5.811  0.00  0.00     0.002 C 
ATOM     28  C   UNK d   2      -2.861   3.748  -5.925  0.00  0.00     0.007 C 
ATOM     29  C   UNK d   2      -1.456   5.831  -5.391  0.00  0.00     0.043 C 
BRANCH  24  30
ATOM     30  C   UNK d   2      -0.354   4.802  -3.312  0.00  0.00     0.197 C 
ATOM     31  O   UNK d   2       0.268   3.723  -3.061  0.00  0.00    -0.646 OA
ATOM     32  O   UNK d   2      -0.884   5.589  -2.486  0.00  0.00    -0.646 OA
ENDBRANCH  24  30
ENDBRANCH  18  20
ENDBRANCH   1  18
TORSDOF 10
