# Supplementary material for: Integrating Molecular Dynamics, Molecular Docking, and Machine Learning for Predicting SARS-CoV-2 Papain-like Protease Binders
Source: Molecules. 2025 Jul 16;30(14):2985. doi: 10.3390/molecules30142985 (PMC12300542; doi:10.3390/molecules30142985)
Supplement: Supplementary file 1 [file molecules-30-02985-s001.zip › Supplementary files/Supplementary Data/FDA approved drugs/drug1006_prep-min.pdbqt]

REMARK  10 active torsions:
REMARK  status: ('A' for Active; 'I' for Inactive)
REMARK    1  A    between atoms: O_2  and  C_3 
REMARK    2  A    between atoms: C_4  and  O_30 
REMARK    3  A    between atoms: C_18  and  O_20 
REMARK    4  A    between atoms: C_25  and  C_26 
REMARK    5  A    between atoms: C_26  and  O_28 
REMARK    6  A    between atoms: O_30  and  C_31 
REMARK    7  A    between atoms: C_31  and  C_33 
REMARK    8  A    between atoms: C_35  and  O_43 
REMARK    9  A    between atoms: C_36  and  O_37 
REMARK   10  A    between atoms: C_39  and  O_41 
ROOT
ATOM      1  C   UNL d   1       0.837   1.545  -0.797  0.00  0.00     0.164 C 
ATOM      2  C   UNL d   1       1.447   2.482   0.306  0.00  0.00     0.162 C 
ATOM      3  C   UNL d   1       1.549   4.034  -0.016  0.00  0.00     0.042 C 
ATOM      4  C   UNL d   1       1.702   4.364  -1.541  0.00  0.00     0.019 C 
ATOM      5  C   UNL d   1       1.713   5.705  -2.273  0.00  0.00     0.240 C 
ATOM      6  N   UNL d   1       0.372   6.390  -2.390  0.00  0.00    -0.061 N 
ATOM      7  C   UNL d   1       0.559   7.904  -2.260  0.00  0.00     0.240 C 
ATOM      8  C   UNL d   1       1.205   8.224  -0.913  0.00  0.00     0.069 C 
ATOM      9  C   UNL d   1       0.425   7.535   0.142  0.00  0.00    -0.019 C 
ATOM     10  C   UNL d   1      -0.466   6.486  -0.082  0.00  0.00     0.048 C 
ATOM     11  N   UNL d   1      -1.159   6.346   1.117  0.00  0.00    -0.357 N 
ATOM     12  C   UNL d   1      -0.643   7.218   2.086  0.00  0.00     0.046 A 
ATOM     13  C   UNL d   1       0.428   7.886   1.501  0.00  0.00    -0.001 A 
ATOM     14  C   UNL d   1       1.211   8.787   2.242  0.00  0.00     0.017 A 
ATOM     15  C   UNL d   1       0.870   9.048   3.560  0.00  0.00     0.038 A 
ATOM     16  C   UNL d   1      -0.249   8.451   4.135  0.00  0.00     0.070 A 
ATOM     17  C   UNL d   1      -1.022   7.509   3.419  0.00  0.00     0.067 A 
ATOM     18  C   UNL d   1      -0.708   5.825  -1.451  0.00  0.00     0.238 C 
ATOM     19  C   UNL d   1      -0.729   4.242  -1.700  0.00  0.00     0.045 C 
ATOM     20  C   UNL d   1       0.615   3.611  -2.266  0.00  0.00     0.010 C 
ATOM     21  C   UNL d   1       1.038   2.115  -2.200  0.00  0.00     0.121 C 
ATOM     22  H   UNL d   1       0.001   6.236  -3.336  0.00  0.00     0.280 HD
ATOM     23  H   UNL d   1      -1.942   5.725   1.288  0.00  0.00     0.166 HD
ENDROOT
BRANCH   2  24
ATOM     24  O   UNL d   1       0.812   2.209   1.612  0.00  0.00    -0.309 OA
BRANCH  24  25
ATOM     25  C   UNL d   1      -0.541   2.157   1.756  0.00  0.00     0.294 C 
ATOM     26  O   UNL d   1      -1.359   2.648   0.996  0.00  0.00    -0.259 OA
BRANCH  25  27
ATOM     27  C   UNL d   1      -0.961   1.311   2.911  0.00  0.00     0.045 A 
ATOM     28  C   UNL d   1      -2.293   0.859   2.985  0.00  0.00     0.057 A 
ATOM     29  C   UNL d   1      -2.735   0.058   4.053  0.00  0.00     0.105 A 
ATOM     30  C   UNL d   1      -1.827  -0.304   5.081  0.00  0.00     0.135 A 
ATOM     31  C   UNL d   1      -0.486   0.138   4.986  0.00  0.00     0.105 A 
ATOM     32  C   UNL d   1      -0.069   0.933   3.905  0.00  0.00     0.057 A 
BRANCH  29  33
ATOM     33  O   UNL d   1      -4.025  -0.395   4.154  0.00  0.00    -0.353 OA
ATOM     34  C   UNL d   1      -4.951  -0.146   3.105  0.00  0.00     0.210 C 
ENDBRANCH  29  33
BRANCH  30  35
ATOM     35  O   UNL d   1      -2.122  -1.075   6.174  0.00  0.00    -0.351 OA
ATOM     36  C   UNL d   1      -3.441  -1.528   6.439  0.00  0.00     0.210 C 
ENDBRANCH  30  35
BRANCH  31  37
ATOM     37  O   UNL d   1       0.562  -0.103   5.840  0.00  0.00    -0.353 OA
ATOM     38  C   UNL d   1       0.335  -0.799   7.056  0.00  0.00     0.210 C 
ENDBRANCH  31  37
ENDBRANCH  25  27
ENDBRANCH  24  25
ENDBRANCH   2  24
BRANCH   1  39
ATOM     39  O   UNL d   1       1.407   0.231  -0.825  0.00  0.00    -0.387 OA
ATOM     40  C   UNL d   1       1.145  -0.625   0.269  0.00  0.00     0.202 C 
ENDBRANCH   1  39
BRANCH  21  41
ATOM     41  C   UNL d   1       2.563   1.963  -2.581  0.00  0.00     0.265 C 
ATOM     42  O   UNL d   1       3.447   1.606  -1.831  0.00  0.00    -0.265 OA
BRANCH  41  43
ATOM     43  O   UNL d   1       2.822   2.568  -3.792  0.00  0.00    -0.326 OA
ATOM     44  C   UNL d   1       4.220   2.868  -3.963  0.00  0.00     0.213 C 
ENDBRANCH  41  43
ENDBRANCH  21  41
BRANCH  16  45
ATOM     45  O   UNL d   1      -0.454   8.877   5.419  0.00  0.00    -0.356 OA
ATOM     46  C   UNL d   1      -1.724   8.637   6.001  0.00  0.00     0.210 C 
ENDBRANCH  16  45
TORSDOF 10
