# Supplementary material for: Integrating Molecular Dynamics, Molecular Docking, and Machine Learning for Predicting SARS-CoV-2 Papain-like Protease Binders
Source: Molecules. 2025 Jul 16;30(14):2985. doi: 10.3390/molecules30142985 (PMC12300542; doi:10.3390/molecules30142985)
Supplement: Supplementary file 1 [file molecules-30-02985-s001.zip › Supplementary files/Supplementary Data/FDA approved drugs/drug1007_prep-min.pdbqt]

REMARK  3 active torsions:
REMARK  status: ('A' for Active; 'I' for Inactive)
REMARK    1  A    between atoms: N_1  and  C_2 
REMARK    2  A    between atoms: C_8  and  O_9 
REMARK    3  A    between atoms: O_9  and  C_10 
ROOT
ATOM      1  C   UNL d   1      -1.831   0.426  -0.016  0.00  0.00     0.165 A 
ATOM      2  N   UNL d   1      -0.896   1.339   0.031  0.00  0.00    -0.224 NA
ATOM      3  C   UNL d   1       0.353   0.743   0.013  0.00  0.00     0.077 A 
ATOM      4  C   UNL d   1       0.353  -0.650  -0.031  0.00  0.00     0.040 A 
ATOM      5  S   UNL d   1      -1.281  -1.198  -0.059  0.00  0.00    -0.050 SA
ATOM      6  C   UNL d   1       1.546  -1.403  -0.043  0.00  0.00     0.058 A 
ATOM      7  C   UNL d   1       2.760  -0.713   0.035  0.00  0.00     0.079 A 
ATOM      8  C   UNL d   1       2.777   0.682   0.035  0.00  0.00     0.039 A 
ATOM      9  C   UNL d   1       1.588   1.419   0.032  0.00  0.00     0.036 A 
ENDROOT
BRANCH   7  10
ATOM     10  O   UNL d   1       3.998  -1.283   0.074  0.00  0.00    -0.255 OA
BRANCH  10  11
ATOM     11  C   UNL d   1       4.149  -2.557   0.682  0.00  0.00     0.530 C 
ATOM     12  F   UNL d   1       3.122  -2.900   1.490  0.00  0.00    -0.144 F 
ATOM     13  F   UNL d   1       4.294  -3.499  -0.268  0.00  0.00    -0.144 F 
ATOM     14  F   UNL d   1       5.274  -2.538   1.436  0.00  0.00    -0.144 F 
ENDBRANCH  10  11
ENDBRANCH   7  10
BRANCH   1  15
ATOM     15  N   UNL d   1      -3.138   0.723  -0.029  0.00  0.00    -0.378 N 
ATOM     16  H   UNL d   1      -3.397   1.670   0.225  0.00  0.00     0.158 HD
ATOM     17  H   UNL d   1      -3.817   0.009   0.200  0.00  0.00     0.158 HD
ENDBRANCH   1  15
TORSDOF 3
