# Supplementary material for: Integrating Molecular Dynamics, Molecular Docking, and Machine Learning for Predicting SARS-CoV-2 Papain-like Protease Binders
Source: Molecules. 2025 Jul 16;30(14):2985. doi: 10.3390/molecules30142985 (PMC12300542; doi:10.3390/molecules30142985)
Supplement: Supplementary file 1 [file molecules-30-02985-s001.zip › Supplementary files/Supplementary Data/FDA approved drugs/drug1008_prep-min.pdbqt]

REMARK  3 active torsions:
REMARK  status: ('A' for Active; 'I' for Inactive)
REMARK    1  A    between atoms: C_2  and  C_3 
REMARK    2  A    between atoms: C_3  and  C_5 
REMARK    3  A    between atoms: C_23  and  O_24 
ROOT
ATOM      1  C   UNL d   1       4.623  -1.457   7.642  0.00  0.00     0.028 C 
ATOM      2  C   UNL d   1       5.548  -1.597   8.880  0.00  0.00     0.025 C 
ATOM      3  C   UNL d   1       4.442   0.059   7.259  0.00  0.00    -0.002 C 
ATOM      4  C   UNL d   1       3.359   0.437   6.225  0.00  0.00     0.011 C 
ATOM      5  C   UNL d   1       5.792   0.383   6.647  0.00  0.00     0.011 C 
ATOM      6  C   UNL d   1       6.069  -0.819   5.739  0.00  0.00    -0.000 C 
ATOM      7  C   UNL d   1       7.534  -0.886   5.292  0.00  0.00    -0.002 C 
ATOM      8  C   UNL d   1       8.641  -0.069   6.022  0.00  0.00     0.010 C 
ATOM      9  C   UNL d   1      10.006  -0.187   5.272  0.00  0.00     0.036 C 
ATOM     10  C   UNL d   1       9.769  -0.683   3.852  0.00  0.00    -0.064 C 
ATOM     11  C   UNL d   1       9.848   0.219   2.859  0.00  0.00     0.058 C 
ATOM     12  C   UNL d   1       9.097   0.039   1.601  0.00  0.00     0.172 C 
ATOM     13  O   UNL d   1       9.101   0.903   0.732  0.00  0.00    -0.289 OA
ATOM     14  C   UNL d   1       8.256  -1.167   1.479  0.00  0.00     0.052 C 
ATOM     15  C   UNL d   1       8.252  -2.117   2.424  0.00  0.00    -0.009 C 
ATOM     16  C   UNL d   1       9.060  -2.077   3.717  0.00  0.00     0.004 C 
ATOM     17  C   UNL d   1      10.111  -3.193   3.619  0.00  0.00     0.025 C 
ATOM     18  C   UNL d   1       8.176  -2.259   5.017  0.00  0.00     0.035 C 
ATOM     19  C   UNL d   1       7.264  -3.471   5.266  0.00  0.00     0.124 C 
ATOM     20  C   UNL d   1       6.347  -3.233   6.504  0.00  0.00     0.042 C 
ATOM     21  C   UNL d   1       5.325  -2.070   6.334  0.00  0.00    -0.023 C 
ATOM     22  C   UNL d   1       4.205  -2.581   5.373  0.00  0.00     0.017 C 
ENDROOT
BRANCH   1  23
ATOM     23  C   UNL d   1       3.276  -2.072   8.128  0.00  0.00     0.136 C 
ATOM     24  O   UNL d   1       3.009  -3.251   7.930  0.00  0.00    -0.297 OA
BRANCH  23  25
ATOM     25  C   UNL d   1       2.357  -1.181   8.974  0.00  0.00     0.074 C 
ATOM     26  C   UNL d   1       1.256  -1.937   9.691  0.00  0.00     0.013 C 
ENDBRANCH  23  25
ENDBRANCH   1  23
BRANCH  19  27
ATOM     27  O   UNL d   1       6.532  -3.883   4.129  0.00  0.00    -0.395 OA
ATOM     28  H   UNL d   1       6.160  -3.094   3.707  0.00  0.00     0.210 HD
ENDBRANCH  19  27
TORSDOF 3
