# Supplementary material for: Integrating Molecular Dynamics, Molecular Docking, and Machine Learning for Predicting SARS-CoV-2 Papain-like Protease Binders
Source: Molecules. 2025 Jul 16;30(14):2985. doi: 10.3390/molecules30142985 (PMC12300542; doi:10.3390/molecules30142985)
Supplement: Supplementary file 1 [file molecules-30-02985-s001.zip › Supplementary files/Supplementary Data/FDA approved drugs/drug1009_prep-min.pdbqt]

REMARK  4 active torsions:
REMARK  status: ('A' for Active; 'I' for Inactive)
REMARK    1  A    between atoms: C_3  and  C_4 
REMARK    2  A    between atoms: C_4  and  C_5 
REMARK    3  A    between atoms: C_5  and  N_6 
REMARK    4  A    between atoms: C_9  and  C_12 
ROOT
ATOM      1  N   UNL d   1       2.257  -3.589   1.240  0.00  0.00    -0.071 N 
ATOM      2  C   UNL d   1       2.393  -4.556   0.077  0.00  0.00     0.235 C 
ATOM      3  C   UNL d   1       1.409  -5.707   0.203  0.00  0.00     0.038 C 
ATOM      4  C   UNL d   1       1.575  -6.434   1.536  0.00  0.00     0.044 C 
ATOM      5  C   UNL d   1       1.375  -5.446   2.686  0.00  0.00     0.038 C 
ATOM      6  C   UNL d   1       2.360  -4.287   2.588  0.00  0.00     0.235 C 
ATOM      7  H   UNL d   1       1.326  -3.152   1.189  0.00  0.00     0.279 HD
ENDROOT
BRANCH   1   8
ATOM      8  C   UNL d   1       3.303  -2.454   1.160  0.00  0.00     0.239 C 
BRANCH   8   9
ATOM      9  C   UNL d   1       3.067  -1.547  -0.053  0.00  0.00     0.074 C 
BRANCH   9  10
ATOM     10  C   UNL d   1       4.161  -0.540  -0.293  0.00  0.00     0.036 C 
ATOM     11  C   UNL d   1       4.192   0.749   0.081  0.00  0.00     0.044 C 
ATOM     12  C   UNL d   1       3.146   1.395   0.947  0.00  0.00     0.071 C 
ATOM     13  N   UNL d   1       5.158   1.624  -0.338  0.00  0.00    -0.239 NA
ATOM     14  C   UNL d   1       5.986   1.252  -1.265  0.00  0.00     0.109 C 
ATOM     15  N   UNL d   1       6.010  -0.017  -1.784  0.00  0.00    -0.302 N 
ATOM     16  C   UNL d   1       6.910   2.311  -1.844  0.00  0.00     0.079 C 
ATOM     17  C   UNL d   1       5.280  -1.004  -1.156  0.00  0.00     0.257 C 
ATOM     18  C   UNL d   1       6.989  -0.448  -2.778  0.00  0.00     0.133 C 
ATOM     19  O   UNL d   1       5.473  -2.214  -1.266  0.00  0.00    -0.267 OA
ATOM     20  C   UNL d   1       7.655   0.687  -3.544  0.00  0.00     0.021 C 
ATOM     21  C   UNL d   1       8.120   1.744  -2.561  0.00  0.00     0.009 C 
ENDBRANCH   9  10
ENDBRANCH   8   9
ENDBRANCH   1   8
BRANCH   4  22
ATOM     22  C   UNL d   1       0.691  -7.642   1.627  0.00  0.00     0.079 A 
ATOM     23  N   UNL d   1       1.266  -8.851   1.668  0.00  0.00    -0.131 NA
ATOM     24  O   UNL d   1       0.231  -9.767   1.716  0.00  0.00    -0.212 OA
ATOM     25  C   UNL d   1      -0.959  -9.111   1.703  0.00  0.00     0.116 A 
ATOM     26  C   UNL d   1      -0.727  -7.745   1.646  0.00  0.00     0.027 A 
ATOM     27  C   UNL d   1      -2.218  -9.700   1.735  0.00  0.00     0.082 A 
ATOM     28  C   UNL d   1      -1.834  -6.875   1.614  0.00  0.00     0.019 A 
ATOM     29  C   UNL d   1      -3.119  -7.434   1.651  0.00  0.00     0.043 A 
ATOM     30  C   UNL d   1      -3.294  -8.816   1.710  0.00  0.00     0.119 A 
ATOM     31  F   UNL d   1      -4.540  -9.307   1.743  0.00  0.00    -0.206 F 
ENDBRANCH   4  22
TORSDOF 4
