# Supplementary material for: Integrating Molecular Dynamics, Molecular Docking, and Machine Learning for Predicting SARS-CoV-2 Papain-like Protease Binders
Source: Molecules. 2025 Jul 16;30(14):2985. doi: 10.3390/molecules30142985 (PMC12300542; doi:10.3390/molecules30142985)
Supplement: Supplementary file 1 [file molecules-30-02985-s001.zip › Supplementary files/Supplementary Data/FDA approved drugs/drug100_prep-min.pdbqt]

REMARK  9 active torsions:
REMARK  status: ('A' for Active; 'I' for Inactive)
REMARK    1  A    between atoms: N_2  and  C_4 
REMARK    2  A    between atoms: C_4  and  C_5 
REMARK    3  A    between atoms: C_5  and  O_6 
REMARK    4  A    between atoms: O_6  and  C_7 
REMARK    5  A    between atoms: C_10  and  C_13 
REMARK    6  A    between atoms: C_13  and  C_24 
REMARK    7  A    between atoms: C_14  and  C_15 
REMARK    8  A    between atoms: C_14  and  C_18 
REMARK    9  A    between atoms: C_15  and  C_16 
ROOT
ATOM      1  C   UNL d   1       0.452   3.628   2.186  0.00  0.00    -0.009 C 
ATOM      2  C   UNL d   1       0.160   4.955   2.114  0.00  0.00    -0.035 C 
ENDROOT
BRANCH   1   3
ATOM      3  C   UNL d   1       0.657   2.801   0.964  0.00  0.00    -0.024 A 
ATOM      4  C   UNL d   1       1.917   2.711   0.363  0.00  0.00     0.015 A 
ATOM      5  C   UNL d   1       2.122   1.893  -0.759  0.00  0.00     0.037 A 
ATOM      6  C   UNL d   1       1.066   1.154  -1.292  0.00  0.00     0.068 A 
ATOM      7  C   UNL d   1      -0.196   1.252  -0.701  0.00  0.00     0.037 A 
ATOM      8  C   UNL d   1      -0.400   2.063   0.421  0.00  0.00     0.015 A 
BRANCH   6   9
ATOM      9  O   UNL d   1       1.118   0.344  -2.393  0.00  0.00    -0.350 OA
BRANCH   9  10
ATOM     10  C   UNL d   1       2.398  -0.122  -2.815  0.00  0.00     0.203 C 
BRANCH  10  11
ATOM     11  C   UNL d   1       2.210  -0.766  -4.195  0.00  0.00     0.260 C 
BRANCH  11  12
ATOM     12  N   UNL d   1       3.458  -1.442  -4.741  0.00  0.00    -0.077 N 
ATOM     13  C   UNL d   1       3.175  -2.035  -6.102  0.00  0.00     0.269 C 
ATOM     14  C   UNL d   1       4.663  -0.545  -4.800  0.00  0.00     0.269 C 
ATOM     15  H   UNL d   1       3.685  -2.229  -4.116  0.00  0.00     0.279 HD
ENDBRANCH  11  12
ENDBRANCH  10  11
ENDBRANCH   9  10
ENDBRANCH   6   9
ENDBRANCH   1   3
BRANCH   1  16
ATOM     16  C   UNL d   1       0.519   2.986   3.522  0.00  0.00    -0.025 A 
ATOM     17  C   UNL d   1      -0.624   2.386   4.065  0.00  0.00     0.012 A 
ATOM     18  C   UNL d   1      -0.574   1.785   5.324  0.00  0.00     0.001 A 
ATOM     19  C   UNL d   1       0.621   1.785   6.044  0.00  0.00     0.000 A 
ATOM     20  C   UNL d   1       1.761   2.381   5.509  0.00  0.00     0.001 A 
ATOM     21  C   UNL d   1       1.716   2.976   4.248  0.00  0.00     0.012 A 
ENDBRANCH   1  16
BRANCH   2  22
ATOM     22  C   UNL d   1      -0.138   5.869   3.302  0.00  0.00     0.055 C 
BRANCH  22  23
ATOM     23  C   UNL d   1       1.102   6.581   3.836  0.00  0.00     0.119 C 
ATOM     24 CL   UNL d   1       0.670   7.639   5.205  0.00  0.00    -0.130 Cl
ENDBRANCH  22  23
ENDBRANCH   2  22
BRANCH   2  25
ATOM     25  C   UNL d   1      -0.024   5.628   0.811  0.00  0.00    -0.029 A 
ATOM     26  C   UNL d   1      -1.308   5.709   0.254  0.00  0.00     0.012 A 
ATOM     27  C   UNL d   1      -1.500   6.316  -0.986  0.00  0.00     0.001 A 
ATOM     28  C   UNL d   1      -0.411   6.848  -1.675  0.00  0.00     0.000 A 
ATOM     29  C   UNL d   1       0.868   6.784  -1.120  0.00  0.00     0.001 A 
ATOM     30  C   UNL d   1       1.062   6.177   0.122  0.00  0.00     0.012 A 
ENDBRANCH   2  25
TORSDOF 9
