# Supplementary material for: Integrating Molecular Dynamics, Molecular Docking, and Machine Learning for Predicting SARS-CoV-2 Papain-like Protease Binders
Source: Molecules. 2025 Jul 16;30(14):2985. doi: 10.3390/molecules30142985 (PMC12300542; doi:10.3390/molecules30142985)
Supplement: Supplementary file 1 [file molecules-30-02985-s001.zip › Supplementary files/Supplementary Data/FDA approved drugs/drug1010_prep-min.pdbqt]

REMARK  9 active torsions:
REMARK  status: ('A' for Active; 'I' for Inactive)
REMARK    1  A    between atoms: C_2  and  N_3 
REMARK    2  A    between atoms: C_2  and  C_13 
REMARK    3  A    between atoms: N_3  and  C_4 
REMARK    4  A    between atoms: C_4  and  C_5 
REMARK    5  A    between atoms: C_5  and  C_6 
REMARK    6  A    between atoms: C_9  and  O_10 
REMARK    7  A    between atoms: C_13  and  O_14 
REMARK    8  A    between atoms: C_13  and  C_15 
REMARK    9  A    between atoms: C_18  and  O_19 
ROOT
ATOM      1  C   UNL d   1       1.121   0.277  -0.150  0.00  0.00     0.043 C 
ATOM      2  C   UNL d   1       0.454  -0.591  -1.220  0.00  0.00     0.215 C 
ENDROOT
BRANCH   2   3
ATOM      3  N   UNL d   1       0.915  -2.032  -1.070  0.00  0.00    -0.068 N 
ATOM      4  H   UNL d   1       1.938  -2.043  -1.177  0.00  0.00     0.277 HD
ATOM      5  H   UNL d   1       0.548  -2.575  -1.868  0.00  0.00     0.277 HD
BRANCH   3   6
ATOM      6  C   UNL d   1       0.542  -2.723   0.205  0.00  0.00     0.237 C 
BRANCH   6   7
ATOM      7  C   UNL d   1       1.319  -4.031   0.375  0.00  0.00     0.066 C 
BRANCH   7   8
ATOM      8  C   UNL d   1       0.965  -4.604   1.724  0.00  0.00    -0.056 A 
ATOM      9  C   UNL d   1      -0.155  -5.433   1.869  0.00  0.00     0.010 A 
ATOM     10  C   UNL d   1      -0.589  -5.820   3.138  0.00  0.00     0.037 A 
ATOM     11  C   UNL d   1       0.103  -5.379   4.261  0.00  0.00     0.065 A 
ATOM     12  C   UNL d   1       1.238  -4.590   4.133  0.00  0.00     0.037 A 
ATOM     13  C   UNL d   1       1.675  -4.203   2.867  0.00  0.00     0.010 A 
BRANCH  11  14
ATOM     14  O   UNL d   1      -0.312  -5.686   5.520  0.00  0.00    -0.361 OA
ATOM     15  H   UNL d   1      -1.121  -6.223   5.473  0.00  0.00     0.217 HD
ENDBRANCH  11  14
ENDBRANCH   7   8
ENDBRANCH   6   7
ENDBRANCH   3   6
ENDBRANCH   2   3
BRANCH   2  16
ATOM     16  C   UNL d   1      -1.100  -0.438  -1.225  0.00  0.00     0.181 C 
BRANCH  16  17
ATOM     17  O   UNL d   1      -1.429   0.950  -1.286  0.00  0.00    -0.389 OA
ATOM     18  H   UNL d   1      -2.296   1.051  -1.724  0.00  0.00     0.210 HD
ENDBRANCH  16  17
BRANCH  16  19
ATOM     19  C   UNL d   1      -1.828  -1.137  -2.355  0.00  0.00    -0.028 A 
ATOM     20  C   UNL d   1      -3.030  -1.820  -2.092  0.00  0.00     0.012 A 
ATOM     21  C   UNL d   1      -3.794  -2.356  -3.134  0.00  0.00     0.037 A 
ATOM     22  C   UNL d   1      -3.357  -2.215  -4.443  0.00  0.00     0.065 A 
ATOM     23  C   UNL d   1      -2.166  -1.560  -4.726  0.00  0.00     0.037 A 
ATOM     24  C   UNL d   1      -1.410  -1.010  -3.690  0.00  0.00     0.012 A 
BRANCH  22  25
ATOM     25  O   UNL d   1      -4.082  -2.682  -5.496  0.00  0.00    -0.361 OA
ATOM     26  H   UNL d   1      -4.968  -2.945  -5.191  0.00  0.00     0.217 HD
ENDBRANCH  22  25
ENDBRANCH  16  19
ENDBRANCH   2  16
TORSDOF 9
