# Supplementary material for: Integrating Molecular Dynamics, Molecular Docking, and Machine Learning for Predicting SARS-CoV-2 Papain-like Protease Binders
Source: Molecules. 2025 Jul 16;30(14):2985. doi: 10.3390/molecules30142985 (PMC12300542; doi:10.3390/molecules30142985)
Supplement: Supplementary file 1 [file molecules-30-02985-s001.zip › Supplementary files/Supplementary Data/FDA approved drugs/drug1011_prep-min.pdbqt]

REMARK  19 active torsions:
REMARK  status: ('A' for Active; 'I' for Inactive)
REMARK    1  A    between atoms: O_1  and  C_2 
REMARK    2  A    between atoms: C_2  and  C_3 
REMARK    3  A    between atoms: C_4  and  O_5 
REMARK    4  A    between atoms: C_8  and  C_10 
REMARK    5  A    between atoms: C_10  and  O_11 
REMARK    6  A    between atoms: C_10  and  C_12 
REMARK    7  A    between atoms: C_12  and  N_13 
REMARK    8  A    between atoms: N_13  and  C_14 
REMARK    9  A    between atoms: C_14  and  C_15 
REMARK   10  A    between atoms: C_15  and  C_16 
REMARK   11  A    between atoms: C_16  and  C_17 
REMARK   12  A    between atoms: C_17  and  C_18 
REMARK   13  A    between atoms: C_18  and  C_19 
REMARK   14  A    between atoms: C_19  and  O_20 
REMARK   15  A    between atoms: O_20  and  C_21 
REMARK   16  A    between atoms: C_21  and  C_22 
REMARK   17  A    between atoms: C_22  and  C_23 
REMARK   18  A    between atoms: C_23  and  C_24 
REMARK   19  A    between atoms: C_24  and  C_25 
ROOT
ATOM      1  N   UNL d   1       1.438  -2.871  -7.896  0.00  0.00    -0.072 N 
ATOM      2  H   UNL d   1       1.550  -1.952  -8.349  0.00  0.00     0.277 HD
ATOM      3  H   UNL d   1       2.243  -2.955  -7.259  0.00  0.00     0.277 HD
ENDROOT
BRANCH   1   4
ATOM      4  C   UNL d   1       1.589  -3.926  -8.947  0.00  0.00     0.268 C 
BRANCH   4   5
ATOM      5  C   UNL d   1       0.465  -4.001 -10.003  0.00  0.00     0.176 C 
BRANCH   5   6
ATOM      6  C   UNL d   1       0.248  -2.772 -10.869  0.00  0.00    -0.027 A 
ATOM      7  C   UNL d   1      -0.987  -2.095 -10.785  0.00  0.00     0.012 A 
ATOM      8  C   UNL d   1      -1.303  -1.047 -11.639  0.00  0.00     0.038 A 
ATOM      9  C   UNL d   1      -0.394  -0.655 -12.613  0.00  0.00     0.074 A 
ATOM     10  C   UNL d   1       0.858  -1.279 -12.720  0.00  0.00    -0.001 A 
ATOM     11  C   UNL d   1       1.178  -2.320 -11.826  0.00  0.00     0.022 A 
BRANCH   9  12
ATOM     12  O   UNL d   1      -0.793   0.309 -13.489  0.00  0.00    -0.360 OA
ATOM     13  H   UNL d   1      -0.308   0.149 -14.325  0.00  0.00     0.217 HD
ENDBRANCH   9  12
BRANCH  10  14
ATOM     14  C   UNL d   1       1.842  -0.833 -13.777  0.00  0.00     0.205 C 
BRANCH  14  15
ATOM     15  O   UNL d   1       1.170  -0.792 -15.034  0.00  0.00    -0.396 OA
ATOM     16  H   UNL d   1       1.857  -0.696 -15.720  0.00  0.00     0.209 HD
ENDBRANCH  14  15
ENDBRANCH  10  14
ENDBRANCH   5   6
BRANCH   5  17
ATOM     17  O   UNL d   1       0.743  -5.149 -10.808  0.00  0.00    -0.389 OA
ATOM     18  H   UNL d   1       1.079  -4.878 -11.681  0.00  0.00     0.210 HD
ENDBRANCH   5  17
ENDBRANCH   4   5
ENDBRANCH   1   4
BRANCH   1  19
ATOM     19  C   UNL d   1       0.194  -2.827  -7.065  0.00  0.00     0.232 C 
BRANCH  19  20
ATOM     20  C   UNL d   1      -0.011  -4.109  -6.266  0.00  0.00     0.027 C 
BRANCH  20  21
ATOM     21  C   UNL d   1      -1.119  -3.967  -5.211  0.00  0.00     0.002 C 
BRANCH  21  22
ATOM     22  C   UNL d   1      -2.526  -3.648  -5.745  0.00  0.00     0.002 C 
BRANCH  22  23
ATOM     23  C   UNL d   1      -3.088  -4.762  -6.637  0.00  0.00     0.026 C 
BRANCH  23  24
ATOM     24  C   UNL d   1      -4.583  -4.616  -6.947  0.00  0.00     0.167 C 
BRANCH  24  25
ATOM     25  O   UNL d   1      -4.956  -3.423  -7.627  0.00  0.00    -0.391 OA
BRANCH  25  26
ATOM     26  C   UNL d   1      -4.370  -3.173  -8.896  0.00  0.00     0.167 C 
BRANCH  26  27
ATOM     27  C   UNL d   1      -4.522  -4.272  -9.954  0.00  0.00     0.027 C 
BRANCH  27  28
ATOM     28  C   UNL d   1      -5.966  -4.628 -10.339  0.00  0.00     0.007 C 
BRANCH  28  29
ATOM     29  C   UNL d   1      -6.688  -3.488 -11.066  0.00  0.00     0.038 C 
BRANCH  29  30
ATOM     30  C   UNL d   1      -8.058  -3.835 -11.616  0.00  0.00    -0.058 A 
ATOM     31  C   UNL d   1      -9.027  -4.471 -10.829  0.00  0.00     0.007 A 
ATOM     32  C   UNL d   1     -10.321  -4.677 -11.319  0.00  0.00     0.001 A 
ATOM     33  C   UNL d   1     -10.667  -4.242 -12.596  0.00  0.00     0.000 A 
ATOM     34  C   UNL d   1      -9.711  -3.618 -13.393  0.00  0.00     0.001 A 
ATOM     35  C   UNL d   1      -8.416  -3.416 -12.907  0.00  0.00     0.007 A 
ENDBRANCH  29  30
ENDBRANCH  28  29
ENDBRANCH  27  28
ENDBRANCH  26  27
ENDBRANCH  25  26
ENDBRANCH  24  25
ENDBRANCH  23  24
ENDBRANCH  22  23
ENDBRANCH  21  22
ENDBRANCH  20  21
ENDBRANCH  19  20
ENDBRANCH   1  19
TORSDOF 19
