# Supplementary material for: Integrating Molecular Dynamics, Molecular Docking, and Machine Learning for Predicting SARS-CoV-2 Papain-like Protease Binders
Source: Molecules. 2025 Jul 16;30(14):2985. doi: 10.3390/molecules30142985 (PMC12300542; doi:10.3390/molecules30142985)
Supplement: Supplementary file 1 [file molecules-30-02985-s001.zip › Supplementary files/Supplementary Data/FDA approved drugs/drug1012_prep-min.pdbqt]

REMARK  4 active torsions:
REMARK  status: ('A' for Active; 'I' for Inactive)
REMARK    1  A    between atoms: C_2  and  C_3 
REMARK    2  A    between atoms: C_2  and  N_10 
REMARK    3  A    between atoms: C_3  and  C_4 
REMARK    4  A    between atoms: N_10  and  C_12 
ROOT
ATOM      1  C   UNL d   1      -1.723  -2.450   1.446  0.00  0.00     0.327 C 
ATOM      2  C   UNL d   1      -1.335  -3.834   1.166  0.00  0.00    -0.090 C 
ATOM      3  C   UNL d   1      -1.001  -4.970   0.970  0.00  0.00     0.013 C 
ENDROOT
BRANCH   1   4
ATOM      4  N   UNL d   1      -1.074  -1.480   0.466  0.00  0.00    -0.061 N 
ATOM      5  C   UNL d   1      -1.720  -1.617  -0.897  0.00  0.00     0.271 C 
ATOM      6  H   UNL d   1      -1.336  -0.553   0.812  0.00  0.00     0.281 HD
BRANCH   4   7
ATOM      7  C   UNL d   1       0.461  -1.525   0.405  0.00  0.00     0.189 C 
ATOM      8  C   UNL d   1       1.010  -0.342  -0.405  0.00  0.00     0.040 C 
BRANCH   7   9
ATOM      9  C   UNL d   1       1.144  -1.645   1.792  0.00  0.00     0.071 C 
BRANCH   9  10
ATOM     10  C   UNL d   1       1.156  -0.517   2.802  0.00  0.00    -0.056 A 
ATOM     11  C   UNL d   1       0.450   0.685   2.697  0.00  0.00     0.007 A 
ATOM     12  C   UNL d   1       0.610   1.698   3.651  0.00  0.00     0.001 A 
ATOM     13  C   UNL d   1       1.452   1.511   4.741  0.00  0.00     0.000 A 
ATOM     14  C   UNL d   1       2.125   0.305   4.892  0.00  0.00     0.001 A 
ATOM     15  C   UNL d   1       1.976  -0.698   3.933  0.00  0.00     0.007 A 
ENDBRANCH   9  10
ENDBRANCH   7   9
ENDBRANCH   4   7
ENDBRANCH   1   4
TORSDOF 4
