# Supplementary material for: Integrating Molecular Dynamics, Molecular Docking, and Machine Learning for Predicting SARS-CoV-2 Papain-like Protease Binders
Source: Molecules. 2025 Jul 16;30(14):2985. doi: 10.3390/molecules30142985 (PMC12300542; doi:10.3390/molecules30142985)
Supplement: Supplementary file 1 [file molecules-30-02985-s001.zip › Supplementary files/Supplementary Data/FDA approved drugs/drug1013_prep-min.pdbqt]

REMARK  4 active torsions:
REMARK  status: ('A' for Active; 'I' for Inactive)
REMARK    1  A    between atoms: C_2  and  O_3 
REMARK    2  A    between atoms: O_3  and  C_4 
REMARK    3  A    between atoms: C_4  and  C_5 
REMARK    4  A    between atoms: C_4  and  C_9 
ROOT
ATOM      1  C   UNL d   1       2.392   1.004  -2.157  0.00  0.00     0.339 C 
ENDROOT
BRANCH   1   2
ATOM      2  O   UNL d   1       2.739   0.822  -0.760  0.00  0.00    -0.339 OA
BRANCH   2   3
ATOM      3  C   UNL d   1       4.110   1.062  -0.483  0.00  0.00     0.392 C 
ATOM      4  F   UNL d   1       4.447   2.249  -1.044  0.00  0.00    -0.227 F 
ENDBRANCH   2   3
ENDBRANCH   1   2
BRANCH   1   5
ATOM      5  C   UNL d   1       2.818  -0.136  -3.059  0.00  0.00     0.421 C 
ATOM      6  F   UNL d   1       4.154  -0.349  -2.963  0.00  0.00    -0.168 F 
ATOM      7  F   UNL d   1       2.214  -1.301  -2.756  0.00  0.00    -0.168 F 
ATOM      8  F   UNL d   1       2.573   0.136  -4.359  0.00  0.00    -0.168 F 
ENDBRANCH   1   5
BRANCH   1   9
ATOM      9  C   UNL d   1       0.892   1.118  -2.312  0.00  0.00     0.421 C 
ATOM     10  F   UNL d   1       0.419   2.162  -1.586  0.00  0.00    -0.168 F 
ATOM     11  F   UNL d   1       0.533   1.351  -3.593  0.00  0.00    -0.168 F 
ATOM     12  F   UNL d   1       0.235   0.016  -1.895  0.00  0.00    -0.168 F 
ENDBRANCH   1   9
TORSDOF 4
