# Supplementary material for: Integrating Molecular Dynamics, Molecular Docking, and Machine Learning for Predicting SARS-CoV-2 Papain-like Protease Binders
Source: Molecules. 2025 Jul 16;30(14):2985. doi: 10.3390/molecules30142985 (PMC12300542; doi:10.3390/molecules30142985)
Supplement: Supplementary file 1 [file molecules-30-02985-s001.zip › Supplementary files/Supplementary Data/FDA approved drugs/drug1014_prep-min.pdbqt]

REMARK  5 active torsions:
REMARK  status: ('A' for Active; 'I' for Inactive)
REMARK    1  A    between atoms: N_2  and  C_3 
REMARK    2  A    between atoms: C_4  and  O_5 
REMARK    3  A    between atoms: C_6  and  N_7 
REMARK    4  A    between atoms: C_11  and  O_12 
REMARK    5  A    between atoms: C_22  and  O_23 
ROOT
ATOM      1  C   UNL d   1      -1.651   0.845  -0.337  0.00  0.00     0.247 C 
ATOM      2  C   UNL d   1      -1.866  -0.686  -0.152  0.00  0.00     0.184 C 
ATOM      3  C   UNL d   1      -1.094  -1.630  -1.148  0.00  0.00     0.247 C 
ATOM      4  C   UNL d   1      -1.045  -1.081  -2.601  0.00  0.00     0.190 C 
ATOM      5  O   UNL d   1       0.014  -1.773  -3.301  0.00  0.00    -0.335 OA
ATOM      6  C   UNL d   1       0.201  -1.266  -4.648  0.00  0.00     0.277 C 
ATOM      7  C   UNL d   1       0.482   0.267  -4.556  0.00  0.00     0.331 C 
ATOM      8  O   UNL d   1       0.809   0.846  -5.805  0.00  0.00    -0.350 OA
ATOM      9  C   UNL d   1       2.062   0.342  -6.320  0.00  0.00     0.128 C 
ATOM     10  C   UNL d   1       3.247   0.700  -5.405  0.00  0.00     0.040 C 
ATOM     11  C   UNL d   1       1.938  -1.161  -6.564  0.00  0.00     0.116 C 
ATOM     12  C   UNL d   1       1.507  -1.808  -5.267  0.00  0.00     0.196 C 
ATOM     13  O   UNL d   1       2.209  -2.614  -4.654  0.00  0.00    -0.292 OA
ATOM     14  O   UNL d   1      -0.655   0.915  -3.950  0.00  0.00    -0.345 OA
ATOM     15  C   UNL d   1      -0.743   0.430  -2.607  0.00  0.00     0.187 C 
ATOM     16  C   UNL d   1      -1.775   1.218  -1.821  0.00  0.00     0.183 C 
ENDROOT
BRANCH   1  17
ATOM     17  N   UNL d   1      -0.337   1.246   0.328  0.00  0.00    -0.070 N 
ATOM     18  C   UNL d   1       0.188   2.627   0.090  0.00  0.00     0.267 C 
ATOM     19  H   UNL d   1      -0.519   1.173   1.348  0.00  0.00     0.277 HD
ATOM     20  H   UNL d   1       0.420   0.575   0.198  0.00  0.00     0.277 HD
ENDBRANCH   1  17
BRANCH   2  21
ATOM     21  O   UNL d   1      -1.592  -1.003   1.220  0.00  0.00    -0.391 OA
ATOM     22  H   UNL d   1      -2.442  -0.979   1.716  0.00  0.00     0.210 HD
ENDBRANCH   2  21
BRANCH  16  23
ATOM     23  O   UNL d   1      -3.080   0.842  -2.259  0.00  0.00    -0.391 OA
ATOM     24  H   UNL d   1      -3.210   1.171  -3.176  0.00  0.00     0.210 HD
ENDBRANCH  16  23
BRANCH   3  25
ATOM     25  N   UNL d   1       0.352  -1.994  -0.760  0.00  0.00    -0.070 N 
ATOM     26  C   UNL d   1       0.630  -2.598   0.573  0.00  0.00     0.267 C 
ATOM     27  H   UNL d   1       1.071  -1.308  -1.017  0.00  0.00     0.277 HD
ATOM     28  H   UNL d   1       0.578  -2.744  -1.448  0.00  0.00     0.277 HD
ENDBRANCH   3  25
BRANCH   6  29
ATOM     29  O   UNL d   1      -0.942  -1.563  -5.419  0.00  0.00    -0.356 OA
ATOM     30  H   UNL d   1      -1.189  -0.764  -5.924  0.00  0.00     0.213 HD
ENDBRANCH   6  29
TORSDOF 5
