# Supplementary material for: Integrating Molecular Dynamics, Molecular Docking, and Machine Learning for Predicting SARS-CoV-2 Papain-like Protease Binders
Source: Molecules. 2025 Jul 16;30(14):2985. doi: 10.3390/molecules30142985 (PMC12300542; doi:10.3390/molecules30142985)
Supplement: Supplementary file 1 [file molecules-30-02985-s001.zip › Supplementary files/Supplementary Data/FDA approved drugs/drug1015_prep-min.pdbqt]

REMARK  5 active torsions:
REMARK  status: ('A' for Active; 'I' for Inactive)
REMARK    1  A    between atoms: C_2  and  C_4 
REMARK    2  A    between atoms: C_4  and  S_5 
REMARK    3  A    between atoms: C_4  and  C_6 
REMARK    4  A    between atoms: C_6  and  S_7 
REMARK    5  A    between atoms: C_6  and  C_8 
ROOT
ATOM      1  C   UNL d   1      -1.113  -0.689  -0.925  0.00  0.00     0.169 C 
ENDROOT
BRANCH   1   2
ATOM      2  C   UNL d   1       0.433  -0.803  -0.866  0.00  0.00     0.188 C 
ATOM      3  O   UNL d   1       0.933  -1.795  -1.485  0.00  0.00    -0.647 OA
ATOM      4  O   UNL d   1       1.047   0.062  -0.168  0.00  0.00    -0.647 OA
ENDBRANCH   1   2
BRANCH   1   5
ATOM      5  S   UNL d   1      -1.603  -1.293   0.771  0.00  0.00    -0.165 SA
ATOM      6  H   UNL d   1      -0.753  -0.469   1.408  0.00  0.00     0.102 HD
ENDBRANCH   1   5
BRANCH   1   7
ATOM      7  C   UNL d   1      -1.624   0.732  -1.169  0.00  0.00     0.169 C 
BRANCH   7   8
ATOM      8  S   UNL d   1      -1.133   1.351  -2.857  0.00  0.00    -0.165 SA
ATOM      9  H   UNL d   1      -2.045   0.593  -3.494  0.00  0.00     0.102 HD
ENDBRANCH   7   8
BRANCH   7  10
ATOM     10  C   UNL d   1      -3.171   0.824  -1.228  0.00  0.00     0.188 C 
ATOM     11  O   UNL d   1      -3.696   1.728  -0.507  0.00  0.00    -0.647 OA
ATOM     12  O   UNL d   1      -3.762   0.031  -2.027  0.00  0.00    -0.647 OA
ENDBRANCH   7  10
ENDBRANCH   1   7
TORSDOF 5
