# Supplementary material for: Integrating Molecular Dynamics, Molecular Docking, and Machine Learning for Predicting SARS-CoV-2 Papain-like Protease Binders
Source: Molecules. 2025 Jul 16;30(14):2985. doi: 10.3390/molecules30142985 (PMC12300542; doi:10.3390/molecules30142985)
Supplement: Supplementary file 1 [file molecules-30-02985-s001.zip › Supplementary files/Supplementary Data/FDA approved drugs/drug1016_prep-min.pdbqt]

REMARK  6 active torsions:
REMARK  status: ('A' for Active; 'I' for Inactive)
REMARK    1  A    between atoms: C_3  and  C_4 
REMARK    2  A    between atoms: C_4  and  C_5 
REMARK    3  A    between atoms: C_5  and  S_6 
REMARK    4  A    between atoms: S_6  and  C_8 
REMARK    5  A    between atoms: N_16  and  C_24 
REMARK    6  A    between atoms: N_17  and  C_18 
ROOT
ATOM      1  O   UNL d   1       1.374   0.342   0.789  0.00  0.00    -0.270 OA
ATOM      2  C   UNL d   1       2.519   0.323   0.367  0.00  0.00     0.257 C 
ATOM      3  C   UNL d   1       3.282  -0.947   0.058  0.00  0.00     0.175 C 
ATOM      4  C   UNL d   1       4.672  -0.470  -0.323  0.00  0.00     0.257 C 
ATOM      5  O   UNL d   1       5.601  -1.205  -0.622  0.00  0.00    -0.270 OA
ATOM      6  N   UNL d   1       4.615   0.932  -0.380  0.00  0.00    -0.214 N 
ATOM      7  N   UNL d   1       3.392   1.390   0.143  0.00  0.00    -0.214 N 
ENDROOT
BRANCH   3   8
ATOM      8  C   UNL d   1       3.307  -1.946   1.220  0.00  0.00     0.037 C 
BRANCH   8   9
ATOM      9  C   UNL d   1       1.941  -2.446   1.710  0.00  0.00     0.115 C 
BRANCH   9  10
ATOM     10  S   UNL d   1       0.947  -3.182   0.369  0.00  0.00     0.049 S 
ATOM     11  O   UNL d   1       1.675  -4.406  -0.102  0.00  0.00    -0.253 OA
BRANCH  10  12
ATOM     12  C   UNL d   1      -0.438  -3.769   1.373  0.00  0.00     0.031 A 
ATOM     13  C   UNL d   1      -1.292  -2.848   1.992  0.00  0.00     0.021 A 
ATOM     14  C   UNL d   1      -2.353  -3.295   2.783  0.00  0.00     0.001 A 
ATOM     15  C   UNL d   1      -2.575  -4.661   2.949  0.00  0.00     0.000 A 
ATOM     16  C   UNL d   1      -1.749  -5.583   2.307  0.00  0.00     0.001 A 
ATOM     17  C   UNL d   1      -0.688  -5.138   1.516  0.00  0.00     0.021 A 
ENDBRANCH  10  12
ENDBRANCH   9  10
ENDBRANCH   8   9
ENDBRANCH   3   8
BRANCH   7  18
ATOM     18  C   UNL d   1       3.342   2.566   0.951  0.00  0.00     0.060 A 
ATOM     19  C   UNL d   1       4.522   3.147   1.447  0.00  0.00     0.031 A 
ATOM     20  C   UNL d   1       4.474   4.246   2.308  0.00  0.00     0.002 A 
ATOM     21  C   UNL d   1       3.248   4.803   2.655  0.00  0.00     0.000 A 
ATOM     22  C   UNL d   1       2.072   4.265   2.136  0.00  0.00     0.002 A 
ATOM     23  C   UNL d   1       2.118   3.149   1.296  0.00  0.00     0.031 A 
ENDBRANCH   7  18
BRANCH   6  24
ATOM     24  C   UNL d   1       5.252   1.638  -1.444  0.00  0.00     0.060 A 
ATOM     25  C   UNL d   1       4.527   2.544  -2.238  0.00  0.00     0.031 A 
ATOM     26  C   UNL d   1       5.146   3.239  -3.279  0.00  0.00     0.002 A 
ATOM     27  C   UNL d   1       6.507   3.074  -3.512  0.00  0.00     0.000 A 
ATOM     28  C   UNL d   1       7.244   2.195  -2.717  0.00  0.00     0.002 A 
ATOM     29  C   UNL d   1       6.616   1.463  -1.703  0.00  0.00     0.031 A 
ENDBRANCH   6  24
TORSDOF 6
