# Supplementary material for: Integrating Molecular Dynamics, Molecular Docking, and Machine Learning for Predicting SARS-CoV-2 Papain-like Protease Binders
Source: Molecules. 2025 Jul 16;30(14):2985. doi: 10.3390/molecules30142985 (PMC12300542; doi:10.3390/molecules30142985)
Supplement: Supplementary file 1 [file molecules-30-02985-s001.zip › Supplementary files/Supplementary Data/FDA approved drugs/drug1017_prep-min.pdbqt]

REMARK  6 active torsions:
REMARK  status: ('A' for Active; 'I' for Inactive)
REMARK    1  A    between atoms: N_2  and  S_3 
REMARK    2  A    between atoms: S_3  and  C_6 
REMARK    3  A    between atoms: C_6  and  C_7 
REMARK    4  A    between atoms: C_13  and  C_14 
REMARK    5  A    between atoms: C_14  and  C_15 
REMARK    6  A    between atoms: C_15  and  N_16 
ROOT
ATOM      1  C   UNL d   1      -1.477   0.091  -2.820  0.00  0.00    -0.042 A 
ATOM      2  C   UNL d   1      -1.397   1.341  -3.464  0.00  0.00     0.022 A 
ATOM      3  C   UNL d   1      -1.084   1.408  -4.839  0.00  0.00    -0.001 A 
ATOM      4  C   UNL d   1      -0.840   0.220  -5.522  0.00  0.00     0.043 A 
ATOM      5  N   UNL d   1      -0.647   0.540  -6.845  0.00  0.00    -0.365 N 
ATOM      6  C   UNL d   1      -0.725   1.897  -7.016  0.00  0.00     0.096 A 
ATOM      7  C   UNL d   1      -0.948   2.477  -5.782  0.00  0.00    -0.029 A 
ATOM      8  C   UNL d   1      -0.835  -1.028  -4.894  0.00  0.00     0.031 A 
ATOM      9  C   UNL d   1      -1.166  -1.071  -3.537  0.00  0.00     0.010 A 
ATOM     10  H   UNL d   1      -0.492  -0.138  -7.581  0.00  0.00     0.165 HD
ENDROOT
BRANCH   1  11
ATOM     11  C   UNL d   1      -2.034   0.009  -1.419  0.00  0.00     0.195 C 
BRANCH  11  12
ATOM     12  S   UNL d   1      -0.815  -0.602  -0.254  0.00  0.00     0.213 S 
ATOM     13  O   UNL d   1       0.220   0.399  -0.090  0.00  0.00    -0.211 OA
ATOM     14  O   UNL d   1      -0.503  -1.986  -0.521  0.00  0.00    -0.211 OA
BRANCH  12  15
ATOM     15  N   UNL d   1      -1.702  -0.573   1.193  0.00  0.00    -0.224 NA
ATOM     16  C   UNL d   1      -2.765  -1.574   1.353  0.00  0.00     0.125 C 
ATOM     17  H   UNL d   1      -1.056  -0.521   1.984  0.00  0.00     0.139 HD
ENDBRANCH  12  15
ENDBRANCH  11  12
ENDBRANCH   1  11
BRANCH   7  18
ATOM     18  C   UNL d   1      -1.018   3.942  -5.496  0.00  0.00     0.068 C 
BRANCH  18  19
ATOM     19  C   UNL d   1       0.234   4.402  -4.737  0.00  0.00     0.238 C 
BRANCH  19  20
ATOM     20  N   UNL d   1       0.239   5.897  -4.462  0.00  0.00    -0.079 N 
ATOM     21  C   UNL d   1       1.352   6.251  -3.507  0.00  0.00     0.269 C 
ATOM     22  C   UNL d   1       0.320   6.741  -5.706  0.00  0.00     0.269 C 
ATOM     23  H   UNL d   1      -0.643   6.130  -3.986  0.00  0.00     0.278 HD
ENDBRANCH  19  20
ENDBRANCH  18  19
ENDBRANCH   7  18
TORSDOF 6
