# Supplementary material for: Integrating Molecular Dynamics, Molecular Docking, and Machine Learning for Predicting SARS-CoV-2 Papain-like Protease Binders
Source: Molecules. 2025 Jul 16;30(14):2985. doi: 10.3390/molecules30142985 (PMC12300542; doi:10.3390/molecules30142985)
Supplement: Supplementary file 1 [file molecules-30-02985-s001.zip › Supplementary files/Supplementary Data/FDA approved drugs/drug1018_prep-min.pdbqt]

REMARK  4 active torsions:
REMARK  status: ('A' for Active; 'I' for Inactive)
REMARK    1  A    between atoms: C_2  and  C_3 
REMARK    2  A    between atoms: C_2  and  C_6 
REMARK    3  A    between atoms: C_9  and  C_12 
REMARK    4  A    between atoms: C_12  and  C_14 
ROOT
ATOM      1  C   UNL d   1      -1.046   0.194  -1.207  0.00  0.00    -0.044 A 
ATOM      2  C   UNL d   1      -1.770  -1.007  -1.116  0.00  0.00     0.009 A 
ATOM      3  C   UNL d   1      -3.167  -0.995  -1.070  0.00  0.00     0.016 A 
ATOM      4  C   UNL d   1      -3.865   0.217  -1.106  0.00  0.00     0.015 A 
ATOM      5  C   UNL d   1      -3.144   1.417  -1.149  0.00  0.00     0.016 A 
ATOM      6  C   UNL d   1      -1.750   1.403  -1.226  0.00  0.00     0.009 A 
ENDROOT
BRANCH   4   7
ATOM      7  C   UNL d   1      -5.359   0.208  -1.088  0.00  0.00     0.199 C 
ATOM      8  O   UNL d   1      -5.928  -0.746  -0.554  0.00  0.00    -0.286 OA
BRANCH   7   9
ATOM      9  C   UNL d   1      -6.070   1.320  -1.709  0.00  0.00     0.055 A 
ATOM     10  C   UNL d   1      -5.742   2.054  -2.838  0.00  0.00     0.023 A 
ATOM     11  C   UNL d   1      -6.634   3.141  -3.062  0.00  0.00     0.009 A 
ATOM     12  C   UNL d   1      -7.654   3.164  -2.138  0.00  0.00     0.050 A 
ATOM     13  S   UNL d   1      -7.537   1.878  -1.017  0.00  0.00    -0.098 SA
ENDBRANCH   7   9
ENDBRANCH   4   7
BRANCH   1  14
ATOM     14  C   UNL d   1       0.472   0.161  -1.333  0.00  0.00     0.115 C 
ATOM     15  C   UNL d   1       0.847   0.013  -2.808  0.00  0.00     0.026 C 
BRANCH  14  16
ATOM     16  C   UNL d   1       1.179   1.358  -0.649  0.00  0.00     0.181 C 
ATOM     17  O   UNL d   1       0.954   1.488   0.590  0.00  0.00    -0.647 OA
ATOM     18  O   UNL d   1       1.912   2.074  -1.390  0.00  0.00    -0.647 OA
ENDBRANCH  14  16
ENDBRANCH   1  14
TORSDOF 4
