# Supplementary material for: Integrating Molecular Dynamics, Molecular Docking, and Machine Learning for Predicting SARS-CoV-2 Papain-like Protease Binders
Source: Molecules. 2025 Jul 16;30(14):2985. doi: 10.3390/molecules30142985 (PMC12300542; doi:10.3390/molecules30142985)
Supplement: Supplementary file 1 [file molecules-30-02985-s001.zip › Supplementary files/Supplementary Data/FDA approved drugs/drug101_prep-min.pdbqt]

REMARK  6 active torsions:
REMARK  status: ('A' for Active; 'I' for Inactive)
REMARK    1  A    between atoms: N_2  and  C_4 
REMARK    2  A    between atoms: C_4  and  C_5 
REMARK    3  A    between atoms: C_5  and  N_6 
REMARK    4  A    between atoms: N_6  and  C_7 
REMARK    5  A    between atoms: N_6  and  C_14 
REMARK    6  A    between atoms: C_7  and  C_8 
ROOT
ATOM      1  N   UNL d   1       0.838  -0.213  -2.442  0.00  0.00    -0.360 N 
ENDROOT
BRANCH   1   2
ATOM      2  C   UNL d   1       0.279  -1.542  -2.221  0.00  0.00     0.152 C 
BRANCH   2   3
ATOM      3  C   UNL d   1       1.289  -2.454  -1.491  0.00  0.00     0.253 C 
BRANCH   3   4
ATOM      4  N   UNL d   1       0.812  -3.892  -1.328  0.00  0.00    -0.077 N 
ATOM      5  C   UNL d   1       1.955  -4.775  -0.887  0.00  0.00     0.269 C 
ATOM      6  C   UNL d   1      -0.362  -4.034  -0.402  0.00  0.00     0.269 C 
ATOM      7  H   UNL d   1       0.520  -4.236  -2.253  0.00  0.00     0.279 HD
ENDBRANCH   3   4
ENDBRANCH   2   3
ENDBRANCH   1   2
BRANCH   1   8
ATOM      8  C   UNL d   1       1.879  -0.059  -3.470  0.00  0.00     0.163 C 
BRANCH   8   9
ATOM      9  C   UNL d   1       1.323   0.070  -4.868  0.00  0.00    -0.040 A 
ATOM     10  C   UNL d   1       0.974   1.332  -5.370  0.00  0.00     0.009 A 
ATOM     11  C   UNL d   1       0.581   1.483  -6.700  0.00  0.00     0.001 A 
ATOM     12  C   UNL d   1       0.512   0.372  -7.538  0.00  0.00     0.000 A 
ATOM     13  C   UNL d   1       0.821  -0.894  -7.043  0.00  0.00     0.001 A 
ATOM     14  C   UNL d   1       1.224  -1.045  -5.715  0.00  0.00     0.009 A 
ENDBRANCH   8   9
ENDBRANCH   1   8
BRANCH   1  15
ATOM     15  C   UNL d   1       0.548   0.903  -1.664  0.00  0.00     0.125 A 
ATOM     16  C   UNL d   1      -0.354   0.896  -0.600  0.00  0.00     0.050 A 
ATOM     17  C   UNL d   1      -0.597   2.058   0.139  0.00  0.00     0.005 A 
ATOM     18  C   UNL d   1       0.056   3.228  -0.201  0.00  0.00     0.019 A 
ATOM     19  C   UNL d   1       0.935   3.176  -1.255  0.00  0.00     0.119 A 
ATOM     20  N   UNL d   1       1.186   2.051  -1.967  0.00  0.00    -0.244 NA
ENDBRANCH   1  15
TORSDOF 6
