# Supplementary material for: Integrating Molecular Dynamics, Molecular Docking, and Machine Learning for Predicting SARS-CoV-2 Papain-like Protease Binders
Source: Molecules. 2025 Jul 16;30(14):2985. doi: 10.3390/molecules30142985 (PMC12300542; doi:10.3390/molecules30142985)
Supplement: Supplementary file 1 [file molecules-30-02985-s001.zip › Supplementary files/Supplementary Data/FDA approved drugs/drug1020_prep-min.pdbqt]

REMARK  2 active torsions:
REMARK  status: ('A' for Active; 'I' for Inactive)
REMARK    1  A    between atoms: C_5  and  O_6 
REMARK    2  A    between atoms: C_8  and  C_9 
ROOT
ATOM      1  C   UNL d   1       0.996  -0.069   0.058  0.00  0.00     0.159 C 
ATOM      2  N   UNL d   1       0.478   0.192  -1.284  0.00  0.00    -0.318 N 
ATOM      3  C   UNL d   1       0.848   1.403  -1.885  0.00  0.00     0.274 C 
ATOM      4  O   UNL d   1       1.525   2.248  -1.291  0.00  0.00    -0.268 OA
ATOM      5  C   UNL d   1       0.420   1.636  -3.363  0.00  0.00     0.335 C 
ATOM      6  N   UNL d   1      -1.018   1.885  -3.379  0.00  0.00    -0.247 NA
ATOM      7  C   UNL d   1      -1.857   0.976  -3.033  0.00  0.00     0.077 C 
ATOM      8  C   UNL d   1      -1.483  -0.431  -2.712  0.00  0.00     0.022 A 
ATOM      9  C   UNL d   1      -0.405  -0.769  -1.869  0.00  0.00     0.049 A 
ATOM     10  C   UNL d   1      -0.184  -2.137  -1.611  0.00  0.00     0.032 A 
ATOM     11  C   UNL d   1      -0.975  -3.133  -2.193  0.00  0.00     0.026 A 
ATOM     12  C   UNL d   1      -2.017  -2.780  -3.036  0.00  0.00     0.035 A 
ATOM     13  C   UNL d   1      -2.272  -1.440  -3.303  0.00  0.00     0.040 A 
ATOM     14 CL   UNL d   1      -2.992  -3.999  -3.753  0.00  0.00    -0.084 Cl
ENDROOT
BRANCH   7  15
ATOM     15  C   UNL d   1      -3.303   1.377  -2.982  0.00  0.00    -0.007 A 
ATOM     16  C   UNL d   1      -3.763   2.363  -3.865  0.00  0.00     0.014 A 
ATOM     17  C   UNL d   1      -5.098   2.770  -3.830  0.00  0.00     0.001 A 
ATOM     18  C   UNL d   1      -5.976   2.201  -2.909  0.00  0.00     0.000 A 
ATOM     19  C   UNL d   1      -5.521   1.229  -2.017  0.00  0.00     0.001 A 
ATOM     20  C   UNL d   1      -4.185   0.821  -2.046  0.00  0.00     0.014 A 
ENDBRANCH   7  15
BRANCH   5  21
ATOM     21  O   UNL d   1       0.929   0.725  -4.318  0.00  0.00    -0.367 OA
ATOM     22  H   UNL d   1       0.533  -0.138  -4.144  0.00  0.00     0.212 HD
ENDBRANCH   5  21
TORSDOF 2
