# Supplementary material for: Integrating Molecular Dynamics, Molecular Docking, and Machine Learning for Predicting SARS-CoV-2 Papain-like Protease Binders
Source: Molecules. 2025 Jul 16;30(14):2985. doi: 10.3390/molecules30142985 (PMC12300542; doi:10.3390/molecules30142985)
Supplement: Supplementary file 1 [file molecules-30-02985-s001.zip › Supplementary files/Supplementary Data/FDA approved drugs/drug1021_prep-min.pdbqt]

REMARK  9 active torsions:
REMARK  status: ('A' for Active; 'I' for Inactive)
REMARK    1  A    between atoms: O_2  and  C_3 
REMARK    2  A    between atoms: C_5  and  C_12 
REMARK    3  A    between atoms: C_7  and  O_10 
REMARK    4  A    between atoms: C_8  and  O_9 
REMARK    5  A    between atoms: C_19  and  O_20 
REMARK    6  A    between atoms: O_20  and  C_21 
REMARK    7  A    between atoms: C_26  and  C_33 
REMARK    8  A    between atoms: C_29  and  O_30 
REMARK    9  A    between atoms: C_31  and  O_32 
ROOT
ATOM      1  C   UNL d   1       0.811  -4.297  -2.096  0.00  0.00     0.066 C 
ATOM      2  C   UNL d   1       1.576  -3.045  -2.577  0.00  0.00     0.107 C 
ATOM      3  C   UNL d   1       3.114  -3.156  -2.463  0.00  0.00     0.058 C 
ATOM      4  C   UNL d   1       3.620  -2.993  -3.886  0.00  0.00     0.187 C 
ATOM      5  O   UNL d   1       2.525  -2.582  -4.692  0.00  0.00    -0.321 OA
ATOM      6  C   UNL d   1       1.348  -2.723  -4.031  0.00  0.00     0.264 C 
ATOM      7  O   UNL d   1       0.266  -2.547  -4.571  0.00  0.00    -0.265 OA
ATOM      8  C   UNL d   1       3.645  -4.459  -1.816  0.00  0.00     0.165 C 
ATOM      9  C   UNL d   1       2.908  -5.632  -2.452  0.00  0.00    -0.019 A 
ATOM     10  C   UNL d   1       3.637  -6.751  -2.886  0.00  0.00     0.050 A 
ATOM     11  C   UNL d   1       2.942  -7.779  -3.478  0.00  0.00     0.105 A 
ATOM     12  C   UNL d   1       1.577  -7.740  -3.612  0.00  0.00     0.105 A 
ATOM     13  O   UNL d   1       1.086  -8.855  -4.218  0.00  0.00    -0.323 OA
ATOM     14  C   UNL d   1       2.304  -9.582  -4.478  0.00  0.00     0.352 A 
ATOM     15  O   UNL d   1       3.484  -8.919  -3.979  0.00  0.00    -0.323 OA
ATOM     16  C   UNL d   1       0.823  -6.673  -3.166  0.00  0.00     0.048 A 
ATOM     17  C   UNL d   1       1.486  -5.570  -2.611  0.00  0.00    -0.037 A 
ENDROOT
BRANCH   8  18
ATOM     18  O   UNL d   1       3.520  -4.307  -0.390  0.00  0.00    -0.348 OA
BRANCH  18  19
ATOM     19  C   UNL d   1       3.430  -5.507   0.392  0.00  0.00     0.292 C 
ATOM     20  O   UNL d   1       4.666  -6.232   0.457  0.00  0.00    -0.348 OA
ATOM     21  C   UNL d   1       5.655  -5.674   1.324  0.00  0.00     0.180 C 
ATOM     22  C   UNL d   1       6.869  -6.604   1.444  0.00  0.00     0.206 C 
ATOM     23  C   UNL d   1       5.120  -5.473   2.742  0.00  0.00     0.187 C 
ATOM     24  O   UNL d   1       7.821  -6.075   2.370  0.00  0.00    -0.354 OA
ATOM     25  C   UNL d   1       7.237  -5.883   3.659  0.00  0.00     0.301 C 
ATOM     26  O   UNL d   1       6.139  -4.973   3.598  0.00  0.00    -0.346 OA
ATOM     27  C   UNL d   1       3.910  -4.541   2.715  0.00  0.00     0.183 C 
ATOM     28  C   UNL d   1       2.853  -5.151   1.791  0.00  0.00     0.204 C 
BRANCH  25  29
ATOM     29  C   UNL d   1       8.265  -5.227   4.532  0.00  0.00     0.037 A 
ATOM     30  C   UNL d   1       8.944  -4.040   4.322  0.00  0.00     0.020 A 
ATOM     31  C   UNL d   1       9.792  -3.693   5.413  0.00  0.00     0.008 A 
ATOM     32  C   UNL d   1       9.746  -4.631   6.419  0.00  0.00     0.050 A 
ATOM     33  S   UNL d   1       8.693  -5.925   6.041  0.00  0.00    -0.102 SA
ENDBRANCH  25  29
BRANCH  27  34
ATOM     34  O   UNL d   1       4.218  -3.202   2.290  0.00  0.00    -0.390 OA
ATOM     35  H   UNL d   1       4.604  -3.227   1.396  0.00  0.00     0.210 HD
ENDBRANCH  27  34
BRANCH  28  36
ATOM     36  O   UNL d   1       1.738  -4.253   1.681  0.00  0.00    -0.388 OA
ATOM     37  H   UNL d   1       2.137  -3.359   1.645  0.00  0.00     0.210 HD
ENDBRANCH  28  36
ENDBRANCH  18  19
ENDBRANCH   8  18
BRANCH   1  38
ATOM     38  C   UNL d   1      -0.714  -4.146  -2.084  0.00  0.00    -0.043 A 
ATOM     39  C   UNL d   1      -1.574  -4.539  -3.126  0.00  0.00     0.047 A 
ATOM     40  C   UNL d   1      -2.964  -4.479  -2.966  0.00  0.00     0.104 A 
ATOM     41  C   UNL d   1      -3.497  -3.925  -1.794  0.00  0.00     0.132 A 
ATOM     42  C   UNL d   1      -2.675  -3.427  -0.784  0.00  0.00     0.104 A 
ATOM     43  C   UNL d   1      -1.292  -3.550  -0.938  0.00  0.00     0.047 A 
BRANCH  40  44
ATOM     44  O   UNL d   1      -3.908  -4.926  -3.858  0.00  0.00    -0.353 OA
ATOM     45  C   UNL d   1      -3.440  -5.657  -4.984  0.00  0.00     0.210 C 
ENDBRANCH  40  44
BRANCH  41  46
ATOM     46  O   UNL d   1      -4.863  -3.885  -1.642  0.00  0.00    -0.356 OA
ATOM     47  H   UNL d   1      -5.219  -4.304  -2.447  0.00  0.00     0.218 HD
ENDBRANCH  41  46
BRANCH  42  48
ATOM     48  O   UNL d   1      -3.300  -2.869   0.299  0.00  0.00    -0.353 OA
ATOM     49  C   UNL d   1      -2.476  -2.363   1.339  0.00  0.00     0.210 C 
ENDBRANCH  42  48
ENDBRANCH   1  38
TORSDOF 9
