# Supplementary material for: Integrating Molecular Dynamics, Molecular Docking, and Machine Learning for Predicting SARS-CoV-2 Papain-like Protease Binders
Source: Molecules. 2025 Jul 16;30(14):2985. doi: 10.3390/molecules30142985 (PMC12300542; doi:10.3390/molecules30142985)
Supplement: Supplementary file 1 [file molecules-30-02985-s001.zip › Supplementary files/Supplementary Data/FDA approved drugs/drug1022_prep-min.pdbqt]

REMARK  5 active torsions:
REMARK  status: ('A' for Active; 'I' for Inactive)
REMARK    1  A    between atoms: O_2  and  C_3 
REMARK    2  A    between atoms: C_4  and  O_5 
REMARK    3  A    between atoms: C_9  and  N_28 
REMARK    4  A    between atoms: C_11  and  N_15 
REMARK       I    between atoms: N_18  and  C_21 
REMARK    5  A    between atoms: C_21  and  C_23 
ROOT
ATOM      1  C   UNL d   1       4.272  -2.001   5.702  0.00  0.00     0.103 A 
ATOM      2  C   UNL d   1       4.105  -2.200   4.325  0.00  0.00     0.102 A 
ATOM      3  C   UNL d   1       2.844  -2.566   3.852  0.00  0.00     0.057 A 
ATOM      4  C   UNL d   1       1.749  -2.710   4.744  0.00  0.00     0.037 A 
ATOM      5  C   UNL d   1       0.456  -3.099   4.392  0.00  0.00     0.132 A 
ATOM      6  N   UNL d   1      -0.544  -3.215   5.280  0.00  0.00    -0.050 NA
ATOM      7  C   UNL d   1      -0.297  -2.914   6.562  0.00  0.00     0.726 A 
ATOM      8  N   UNL d   1       0.918  -2.553   6.988  0.00  0.00    -0.062 NA
ATOM      9  C   UNL d   1       1.917  -2.464   6.103  0.00  0.00     0.092 A 
ATOM     10  C   UNL d   1       3.174  -2.110   6.561  0.00  0.00     0.073 A 
ENDROOT
BRANCH   7  11
ATOM     11  N   UNL d   1      -1.339  -2.913   7.467  0.00  0.00    -0.211 N 
ATOM     12  C   UNL d   1      -1.085  -2.612   8.886  0.00  0.00     0.161 C 
ATOM     13  C   UNL d   1      -1.100  -3.896   9.742  0.00  0.00     0.146 C 
ATOM     14  N   UNL d   1      -2.316  -4.683   9.489  0.00  0.00    -0.347 N 
ATOM     15  C   UNL d   1      -2.514  -5.011   8.069  0.00  0.00     0.146 C 
ATOM     16  C   UNL d   1      -3.329  -4.944  10.402  0.00  0.00     0.248 C 
ATOM     17  C   UNL d   1      -2.522  -3.741   7.194  0.00  0.00     0.161 C 
ATOM     18  O   UNL d   1      -4.359  -5.536  10.054  0.00  0.00    -0.270 OA
BRANCH  16  19
ATOM     19  C   UNL d   1      -3.118  -4.534  11.880  0.00  0.00     0.213 C 
ATOM     20  C   UNL d   1      -4.285  -4.948  12.775  0.00  0.00     0.043 C 
ATOM     21  C   UNL d   1      -4.246  -3.925  13.879  0.00  0.00     0.029 C 
ATOM     22  C   UNL d   1      -3.792  -2.686  13.146  0.00  0.00     0.168 C 
ATOM     23  O   UNL d   1      -2.956  -3.118  12.064  0.00  0.00    -0.376 OA
ENDBRANCH  16  19
ENDBRANCH   7  11
BRANCH   5  24
ATOM     24  N   UNL d   1       0.129  -3.447   3.073  0.00  0.00    -0.286 NA
ATOM     25  H   UNL d   1       0.391  -2.725   2.412  0.00  0.00     0.125 HD
ATOM     26  H   UNL d   1      -0.871  -3.631   3.051  0.00  0.00     0.125 HD
ENDBRANCH   5  24
BRANCH   1  27
ATOM     27  O   UNL d   1       5.529  -1.657   6.144  0.00  0.00    -0.353 OA
ATOM     28  C   UNL d   1       5.872  -2.156   7.434  0.00  0.00     0.210 C 
ENDBRANCH   1  27
BRANCH   2  29
ATOM     29  O   UNL d   1       5.219  -2.042   3.542  0.00  0.00    -0.353 OA
ATOM     30  C   UNL d   1       5.054  -2.131   2.132  0.00  0.00     0.210 C 
ENDBRANCH   2  29
TORSDOF 5
