# Supplementary material for: Integrating Molecular Dynamics, Molecular Docking, and Machine Learning for Predicting SARS-CoV-2 Papain-like Protease Binders
Source: Molecules. 2025 Jul 16;30(14):2985. doi: 10.3390/molecules30142985 (PMC12300542; doi:10.3390/molecules30142985)
Supplement: Supplementary file 1 [file molecules-30-02985-s001.zip › Supplementary files/Supplementary Data/FDA approved drugs/drug1023_prep-min.pdbqt]

REMARK  8 active torsions:
REMARK  status: ('A' for Active; 'I' for Inactive)
REMARK    1  A    between atoms: C_2  and  N_4 
REMARK    2  A    between atoms: N_7  and  C_10 
REMARK    3  A    between atoms: C_13  and  O_14 
REMARK    4  A    between atoms: O_14  and  C_15 
REMARK    5  A    between atoms: C_15  and  C_16 
REMARK    6  A    between atoms: C_19  and  C_20 
REMARK    7  A    between atoms: C_19  and  C_27 
REMARK    8  A    between atoms: C_20  and  N_21 
ROOT
ATOM      1  C   UNL d   1      -7.152   5.599   4.786  0.00  0.00     0.173 C 
ATOM      2  C   UNL d   1      -7.369   4.798   6.045  0.00  0.00     0.206 C 
ATOM      3  O   UNL d   1      -8.672   4.232   5.941  0.00  0.00    -0.347 OA
ATOM      4  C   UNL d   1      -9.367   4.900   4.863  0.00  0.00     0.213 C 
ATOM      5  O   UNL d   1      -8.457   5.848   4.270  0.00  0.00    -0.340 OA
ENDROOT
BRANCH   1   6
ATOM      6  C   UNL d   1      -6.337   4.890   3.709  0.00  0.00     0.209 C 
BRANCH   6   7
ATOM      7  O   UNL d   1      -5.004   4.647   4.146  0.00  0.00    -0.349 OA
BRANCH   7   8
ATOM      8  C   UNL d   1      -4.205   3.995   3.243  0.00  0.00     0.069 A 
ATOM      9  C   UNL d   1      -4.557   3.668   1.935  0.00  0.00     0.039 A 
ATOM     10  C   UNL d   1      -3.660   2.981   1.111  0.00  0.00     0.032 A 
ATOM     11  C   UNL d   1      -2.397   2.594   1.563  0.00  0.00     0.030 A 
ATOM     12  C   UNL d   1      -2.051   2.956   2.874  0.00  0.00     0.032 A 
ATOM     13  C   UNL d   1      -2.941   3.646   3.703  0.00  0.00     0.039 A 
BRANCH  11  14
ATOM     14  N   UNL d   1      -1.524   1.871   0.765  0.00  0.00    -0.378 N 
ATOM     15  C   UNL d   1      -1.473   2.063  -0.690  0.00  0.00     0.150 C 
ATOM     16  C   UNL d   1      -1.754   0.737  -1.424  0.00  0.00     0.255 C 
ATOM     17  N   UNL d   1      -0.792  -0.370  -0.948  0.00  0.00    -0.065 N 
ATOM     18  C   UNL d   1      -1.041  -0.557   0.560  0.00  0.00     0.255 C 
ATOM     19  H   UNL d   1      -1.100  -1.240  -1.401  0.00  0.00     0.280 HD
ATOM     20  C   UNL d   1      -0.780   0.744   1.349  0.00  0.00     0.150 C 
BRANCH  17  21
ATOM     21  C   UNL d   1       0.671  -0.145  -1.342  0.00  0.00     0.180 C 
ATOM     22  C   UNL d   1       1.555  -1.273  -0.809  0.00  0.00     0.039 C 
ATOM     23  C   UNL d   1       0.800  -0.096  -2.865  0.00  0.00     0.039 C 
ENDBRANCH  17  21
ENDBRANCH  11  14
ENDBRANCH   7   8
ENDBRANCH   6   7
ENDBRANCH   1   6
BRANCH   4  24
ATOM     24  C   UNL d   1      -9.707   3.794   3.842  0.00  0.00     0.226 C 
BRANCH  24  25
ATOM     25  N   UNL d   1     -10.657   2.815   4.314  0.00  0.00    -0.257 N 
ATOM     26  C   UNL d   1     -10.450   1.831   5.232  0.00  0.00     0.230 A 
ATOM     27  N   UNL d   1     -11.479   1.017   5.243  0.00  0.00    -0.234 NA
ATOM     28  C   UNL d   1     -12.301   1.549   4.290  0.00  0.00     0.256 A 
ATOM     29  N   UNL d   1     -11.832   2.640   3.681  0.00  0.00    -0.165 NA
ENDBRANCH  24  25
ENDBRANCH   4  24
BRANCH   4  30
ATOM     30  C   UNL d   1     -10.551   5.728   5.360  0.00  0.00     0.027 A 
ATOM     31  C   UNL d   1     -11.350   6.520   4.504  0.00  0.00     0.047 A 
ATOM     32 CL   UNL d   1     -11.118   6.598   2.790  0.00  0.00    -0.084 Cl
ATOM     33  C   UNL d   1     -12.369   7.340   5.008  0.00  0.00     0.048 A 
ATOM     34  C   UNL d   1     -12.598   7.400   6.376  0.00  0.00     0.035 A 
ATOM     35 CL   UNL d   1     -13.803   8.460   6.995  0.00  0.00    -0.084 Cl
ATOM     36  C   UNL d   1     -11.841   6.626   7.244  0.00  0.00     0.024 A 
ATOM     37  C   UNL d   1     -10.833   5.793   6.741  0.00  0.00     0.016 A 
ENDBRANCH   4  30
TORSDOF 8
