# Supplementary material for: Integrating Molecular Dynamics, Molecular Docking, and Machine Learning for Predicting SARS-CoV-2 Papain-like Protease Binders
Source: Molecules. 2025 Jul 16;30(14):2985. doi: 10.3390/molecules30142985 (PMC12300542; doi:10.3390/molecules30142985)
Supplement: Supplementary file 1 [file molecules-30-02985-s001.zip › Supplementary files/Supplementary Data/FDA approved drugs/drug1024_prep-min.pdbqt]

REMARK  3 active torsions:
REMARK  status: ('A' for Active; 'I' for Inactive)
REMARK    1  A    between atoms: P_2  and  N_3 
REMARK    2  A    between atoms: P_2  and  N_6 
REMARK    3  A    between atoms: P_2  and  N_9 
ROOT
ATOM      1  S   UNL d   1       0.963  -0.056   0.074  0.00  0.00    -0.046 SA
ATOM      2  P   UNL d   1       2.860  -0.056   0.074  0.00  0.00     0.145 P 
ENDROOT
BRANCH   2   3
ATOM      3  N   UNL d   1       2.965  -1.737  -0.466  0.00  0.00    -0.258 NA
ATOM      4  C   UNL d   1       2.215  -2.829   0.202  0.00  0.00     0.112 A 
ATOM      5  C   UNL d   1       3.668  -2.693   0.436  0.00  0.00     0.112 A 
ENDBRANCH   2   3
BRANCH   2   6
ATOM      6  N   UNL d   1       2.953   0.979  -1.387  0.00  0.00    -0.258 NA
ATOM      7  C   UNL d   1       3.389   2.392  -1.174  0.00  0.00     0.112 A 
ATOM      8  C   UNL d   1       2.018   2.120  -1.626  0.00  0.00     0.112 A 
ENDBRANCH   2   6
BRANCH   2   9
ATOM      9  N   UNL d   1       4.640  -0.056   0.074  0.00  0.00    -0.258 NA
ATOM     10  C   UNL d   1       5.663   0.689  -0.637  0.00  0.00     0.112 A 
ATOM     11  C   UNL d   1       5.438  -0.750  -0.957  0.00  0.00     0.112 A 
ENDBRANCH   2   9
TORSDOF 3
