# Supplementary material for: Integrating Molecular Dynamics, Molecular Docking, and Machine Learning for Predicting SARS-CoV-2 Papain-like Protease Binders
Source: Molecules. 2025 Jul 16;30(14):2985. doi: 10.3390/molecules30142985 (PMC12300542; doi:10.3390/molecules30142985)
Supplement: Supplementary file 1 [file molecules-30-02985-s001.zip › Supplementary files/Supplementary Data/FDA approved drugs/drug1025_prep-min.pdbqt]

REMARK  5 active torsions:
REMARK  status: ('A' for Active; 'I' for Inactive)
REMARK    1  A    between atoms: N_5  and  C_6 
REMARK    2  A    between atoms: C_6  and  C_7 
REMARK    3  A    between atoms: C_7  and  C_8 
REMARK    4  A    between atoms: C_20  and  S_23 
REMARK    5  A    between atoms: S_23  and  N_26 
ROOT
ATOM      1  C   UNL d   1      -0.606   1.702   2.258  0.00  0.00    -0.012 C 
ATOM      2  C   UNL d   1       0.160   2.352   3.178  0.00  0.00    -0.017 C 
ATOM      3  C   UNL d   1       0.858   3.591   2.685  0.00  0.00    -0.008 A 
ATOM      4  C   UNL d   1       1.394   3.665   1.381  0.00  0.00     0.013 A 
ATOM      5  C   UNL d   1       1.963   4.843   0.892  0.00  0.00     0.001 A 
ATOM      6  C   UNL d   1       2.052   5.958   1.713  0.00  0.00     0.001 A 
ATOM      7  C   UNL d   1       1.595   5.885   3.027  0.00  0.00     0.020 A 
ATOM      8  C   UNL d   1       1.006   4.709   3.524  0.00  0.00     0.016 A 
ATOM      9  S   UNL d   1       0.441   4.744   5.213  0.00  0.00    -0.089 SA
ATOM     10  C   UNL d   1       0.203   3.021   5.605  0.00  0.00     0.017 C 
ATOM     11  C   UNL d   1       0.160   2.000   4.634  0.00  0.00    -0.007 C 
ATOM     12  C   UNL d   1      -0.005   0.686   5.082  0.00  0.00     0.038 C 
ATOM     13  C   UNL d   1      -0.409   0.424   6.395  0.00  0.00     0.080 C 
ATOM     14  C   UNL d   1      -0.418   1.435   7.347  0.00  0.00     0.027 C 
ATOM     15  C   UNL d   1      -0.044   2.720   6.959  0.00  0.00     0.021 C 
ENDROOT
BRANCH   1  16
ATOM     16  C   UNL d   1      -1.374   0.404   2.300  0.00  0.00     0.055 C 
BRANCH  16  17
ATOM     17  C   UNL d   1      -2.686   0.351   3.091  0.00  0.00     0.238 C 
BRANCH  17  18
ATOM     18  N   UNL d   1      -3.780   1.273   2.566  0.00  0.00    -0.068 N 
ATOM     19  C   UNL d   1      -5.057   1.149   3.415  0.00  0.00     0.262 C 
ATOM     20  C   UNL d   1      -5.881  -0.121   3.057  0.00  0.00     0.262 C 
ATOM     21  N   UNL d   1      -6.153  -0.208   1.554  0.00  0.00    -0.072 N 
ATOM     22  C   UNL d   1      -6.924  -1.466   1.200  0.00  0.00     0.269 C 
ATOM     23  C   UNL d   1      -4.881  -0.090   0.719  0.00  0.00     0.262 C 
ATOM     24  H   UNL d   1      -6.787   0.566   1.297  0.00  0.00     0.279 HD
ATOM     25  C   UNL d   1      -4.099   1.195   1.079  0.00  0.00     0.262 C 
ATOM     26  H   UNL d   1      -3.405   2.223   2.739  0.00  0.00     0.280 HD
ENDBRANCH  17  18
ENDBRANCH  16  17
ENDBRANCH   1  16
BRANCH  13  27
ATOM     27  S   UNL d   1      -1.302  -1.095   6.696  0.00  0.00     0.260 S 
ATOM     28  O   UNL d   1      -2.183  -0.851   7.811  0.00  0.00    -0.200 OA
ATOM     29  O   UNL d   1      -1.879  -1.464   5.407  0.00  0.00    -0.200 OA
BRANCH  27  30
ATOM     30  N   UNL d   1      -0.117  -2.203   7.121  0.00  0.00    -0.315 N 
ATOM     31  C   UNL d   1       0.780  -2.706   6.066  0.00  0.00     0.162 C 
ATOM     32  C   UNL d   1       0.576  -1.973   8.404  0.00  0.00     0.162 C 
ENDBRANCH  27  30
ENDBRANCH  13  27
TORSDOF 5
