# Supplementary material for: Integrating Molecular Dynamics, Molecular Docking, and Machine Learning for Predicting SARS-CoV-2 Papain-like Protease Binders
Source: Molecules. 2025 Jul 16;30(14):2985. doi: 10.3390/molecules30142985 (PMC12300542; doi:10.3390/molecules30142985)
Supplement: Supplementary file 1 [file molecules-30-02985-s001.zip › Supplementary files/Supplementary Data/FDA approved drugs/drug1026_prep-min.pdbqt]

REMARK  5 active torsions:
REMARK  status: ('A' for Active; 'I' for Inactive)
REMARK    1  A    between atoms: CA_6  and  N_7 
REMARK       I    between atoms: N_7  and  C_8 
REMARK    2  A    between atoms: C_8  and  C_10 
REMARK    3  A    between atoms: C_10  and  C_11 
REMARK    4  A    between atoms: C_10  and  C_14 
REMARK    5  A    between atoms: CA_22  and  C_23 
ROOT
ATOM      1  C   UNL d   1       1.445   0.314  -0.055  0.00  0.00     0.029 C 
ATOM      2  C   UNL d   1       0.752  -0.986   0.368  0.00  0.00     0.029 C 
ATOM      3  C   UNL d   1       0.256  -0.857   1.819  0.00  0.00     0.029 C 
ATOM      4  S   UNL d   1       2.000  -2.390   0.339  0.00  0.00    -0.135 SA
ATOM      5  C   UNL d   1       0.617  -3.605   0.363  0.00  0.00     0.160 C 
ATOM      6  CA  UNL d   1       0.557  -4.773  -0.632  0.00  0.00     0.199 C 
ATOM      7  C   UNL d   1      -0.171  -3.766  -1.543  0.00  0.00     0.227 C 
ATOM      8  O   UNL d   1      -0.360  -3.667  -2.731  0.00  0.00    -0.277 OA
ATOM      9  N   UNL d   1      -0.404  -2.939  -0.475  0.00  0.00    -0.219 NA
ATOM     10  CA  UNL d   1      -0.327  -1.469  -0.624  0.00  0.00     0.186 C 
ENDROOT
BRANCH   6  11
ATOM     11  N   UNL d   1       1.837  -5.386  -1.080  0.00  0.00    -0.345 N 
ATOM     12  C   UNL d   1       2.428  -6.358  -0.270  0.00  0.00     0.237 C 
ATOM     13  O   UNL d   1       1.954  -6.572   0.846  0.00  0.00    -0.272 OA
ATOM     14  H   UNL d   1       2.095  -5.346  -2.058  0.00  0.00     0.163 HD
BRANCH  12  15
ATOM     15  C   UNL d   1       3.491  -7.187  -0.974  0.00  0.00     0.212 C 
BRANCH  15  16
ATOM     16  C   UNL d   1       4.732  -7.480  -0.126  0.00  0.00     0.191 C 
ATOM     17  O   UNL d   1       4.621  -7.569   1.125  0.00  0.00    -0.647 OA
ATOM     18  O   UNL d   1       5.800  -7.613  -0.811  0.00  0.00    -0.647 OA
ENDBRANCH  15  16
BRANCH  15  19
ATOM     19  C   UNL d   1       2.920  -8.483  -1.536  0.00  0.00    -0.028 A 
ATOM     20  C   UNL d   1       1.788  -9.149  -1.094  0.00  0.00     0.058 A 
ATOM     21  S   UNL d   1       1.457 -10.574  -1.980  0.00  0.00    -0.113 SA
ATOM     22  C   UNL d   1       2.841 -10.354  -2.954  0.00  0.00     0.050 A 
ATOM     23  C   UNL d   1       3.525  -9.207  -2.623  0.00  0.00     0.016 A 
ENDBRANCH  15  19
ENDBRANCH  12  15
ENDBRANCH   6  11
BRANCH  10  24
ATOM     24  C   UNL d   1      -1.669  -0.699  -0.487  0.00  0.00     0.193 C 
ATOM     25  O   UNL d   1      -2.684  -1.372  -0.147  0.00  0.00    -0.647 OA
ATOM     26  OXT UNL d   1      -1.598   0.545  -0.722  0.00  0.00    -0.647 OA
ENDBRANCH  10  24
TORSDOF 5
