# Supplementary material for: Integrating Molecular Dynamics, Molecular Docking, and Machine Learning for Predicting SARS-CoV-2 Papain-like Protease Binders
Source: Molecules. 2025 Jul 16;30(14):2985. doi: 10.3390/molecules30142985 (PMC12300542; doi:10.3390/molecules30142985)
Supplement: Supplementary file 1 [file molecules-30-02985-s001.zip › Supplementary files/Supplementary Data/FDA approved drugs/drug1027_prep-min.pdbqt]

REMARK  8 active torsions:
REMARK  status: ('A' for Active; 'I' for Inactive)
REMARK    1  A    between atoms: C_2  and  N_5 
REMARK    2  A    between atoms: N_5  and  C_6 
REMARK    3  A    between atoms: C_6  and  C_7 
REMARK    4  A    between atoms: C_7  and  O_8 
REMARK    5  A    between atoms: C_7  and  C_9 
REMARK    6  A    between atoms: C_9  and  O_10 
REMARK    7  A    between atoms: O_10  and  C_11 
REMARK    8  A    between atoms: C_15  and  N_16 
ROOT
ATOM      1  C   UNL d   1       5.630   1.202  -2.812  0.00  0.00     0.211 C 
ENDROOT
BRANCH   1   2
ATOM      2  C   UNL d   1       4.504   0.863  -3.796  0.00  0.00     0.168 C 
BRANCH   2   3
ATOM      3  C   UNL d   1       4.357   1.915  -4.916  0.00  0.00     0.267 C 
BRANCH   3   4
ATOM      4  N   UNL d   1       5.569   2.066  -5.815  0.00  0.00    -0.065 N 
ATOM      5  H   UNL d   1       5.600   3.063  -6.065  0.00  0.00     0.278 HD
ATOM      6  H   UNL d   1       6.426   1.919  -5.266  0.00  0.00     0.278 HD
BRANCH   4   7
ATOM      7  C   UNL d   1       5.728   1.284  -7.120  0.00  0.00     0.115 C 
ATOM      8  C   UNL d   1       4.386   0.860  -7.715  0.00  0.00     0.045 C 
ATOM      9  C   UNL d   1       6.640   0.075  -6.885  0.00  0.00     0.045 C 
ATOM     10  C   UNL d   1       6.434   2.242  -8.102  0.00  0.00     0.045 C 
ENDBRANCH   4   7
ENDBRANCH   3   4
ENDBRANCH   2   3
BRANCH   2  11
ATOM     11  O   UNL d   1       4.730  -0.417  -4.378  0.00  0.00    -0.392 OA
ATOM     12  H   UNL d   1       4.901  -1.046  -3.648  0.00  0.00     0.210 HD
ENDBRANCH   2  11
ENDBRANCH   1   2
BRANCH   1  13
ATOM     13  O   UNL d   1       5.565   0.354  -1.650  0.00  0.00    -0.329 OA
BRANCH  13  14
ATOM     14  C   UNL d   1       6.504   0.666  -0.702  0.00  0.00     0.221 A 
ATOM     15  N   UNL d   1       7.292   1.723  -0.953  0.00  0.00    -0.164 NA
ATOM     16  S   UNL d   1       8.289   1.847   0.369  0.00  0.00     0.120 SA
ATOM     17  N   UNL d   1       7.733   0.580   1.270  0.00  0.00    -0.171 NA
ATOM     18  C   UNL d   1       6.756  -0.024   0.574  0.00  0.00     0.189 A 
BRANCH  18  19
ATOM     19  N   UNL d   1       6.141  -1.152   1.068  0.00  0.00    -0.358 N 
ATOM     20  C   UNL d   1       6.516  -1.588   2.434  0.00  0.00     0.151 C 
ATOM     21  C   UNL d   1       5.942  -2.949   2.833  0.00  0.00     0.187 C 
ATOM     22  O   UNL d   1       5.853  -3.814   1.705  0.00  0.00    -0.388 OA
ATOM     23  C   UNL d   1       4.883  -3.318   0.782  0.00  0.00     0.187 C 
ATOM     24  C   UNL d   1       4.992  -1.810   0.455  0.00  0.00     0.151 C 
ENDBRANCH  18  19
ENDBRANCH  13  14
ENDBRANCH   1  13
TORSDOF 8
