# Supplementary material for: Integrating Molecular Dynamics, Molecular Docking, and Machine Learning for Predicting SARS-CoV-2 Papain-like Protease Binders
Source: Molecules. 2025 Jul 16;30(14):2985. doi: 10.3390/molecules30142985 (PMC12300542; doi:10.3390/molecules30142985)
Supplement: Supplementary file 1 [file molecules-30-02985-s001.zip › Supplementary files/Supplementary Data/FDA approved drugs/drug1028_prep-min.pdbqt]

REMARK  4 active torsions:
REMARK  status: ('A' for Active; 'I' for Inactive)
REMARK    1  A    between atoms: C_2  and  S_3 
REMARK    2  A    between atoms: C_2  and  C_4 
REMARK       I    between atoms: C_4  and  N_6 
REMARK    3  A    between atoms: N_6  and  C_7 
REMARK    4  A    between atoms: C_7  and  C_8 
ROOT
ATOM      1  C   UNL d   1      -1.057  -0.540  -1.247  0.00  0.00     0.211 C 
ATOM      2  O   UNL d   1      -1.681   0.132  -2.069  0.00  0.00    -0.279 OA
ATOM      3  N   UNL d   1      -1.651  -1.472  -0.419  0.00  0.00    -0.252 NA
ATOM      4  H   UNL d   1      -1.122  -1.638   0.432  0.00  0.00     0.131 HD
ENDROOT
BRANCH   1   5
ATOM      5  C   UNL d   1       0.477  -0.521  -1.193  0.00  0.00     0.126 C 
ATOM      6  C   UNL d   1       1.038   0.801  -1.708  0.00  0.00     0.030 C 
BRANCH   5   7
ATOM      7  S   UNL d   1       1.132  -0.821   0.490  0.00  0.00    -0.169 SA
ATOM      8  H   UNL d   1       0.323   0.055   1.117  0.00  0.00     0.102 HD
ENDBRANCH   5   7
ENDBRANCH   1   5
BRANCH   3   9
ATOM      9  C   UNL d   1      -3.092  -1.380  -0.133  0.00  0.00     0.208 C 
BRANCH   9  10
ATOM     10  C   UNL d   1      -3.437  -0.451   1.065  0.00  0.00     0.186 C 
ATOM     11  O   UNL d   1      -2.429  -0.037   1.720  0.00  0.00    -0.647 OA
ATOM     12  O   UNL d   1      -4.668  -0.269   1.272  0.00  0.00    -0.647 OA
ENDBRANCH   9  10
ENDBRANCH   3   9
TORSDOF 4
