# Supplementary material for: Integrating Molecular Dynamics, Molecular Docking, and Machine Learning for Predicting SARS-CoV-2 Papain-like Protease Binders
Source: Molecules. 2025 Jul 16;30(14):2985. doi: 10.3390/molecules30142985 (PMC12300542; doi:10.3390/molecules30142985)
Supplement: Supplementary file 1 [file molecules-30-02985-s001.zip › Supplementary files/Supplementary Data/FDA approved drugs/drug1029_prep-min.pdbqt]

REMARK  16 active torsions:
REMARK  status: ('A' for Active; 'I' for Inactive)
REMARK    1  A    between atoms: N_1  and  C_2 
REMARK    2  A    between atoms: C_2  and  C_3 
REMARK    3  A    between atoms: C_5  and  O_6 
REMARK    4  A    between atoms: O_6  and  C_7 
REMARK    5  A    between atoms: C_8  and  N_9 
REMARK    6  A    between atoms: C_11  and  N_12 
REMARK    7  A    between atoms: C_13  and  O_14 
REMARK    8  A    between atoms: O_14  and  C_15 
REMARK    9  A    between atoms: C_17  and  C_18 
REMARK   10  A    between atoms: C_18  and  O_19 
REMARK   11  A    between atoms: C_20  and  O_21 
REMARK   12  A    between atoms: C_22  and  N_23 
REMARK   13  A    between atoms: C_24  and  O_25 
REMARK   14  A    between atoms: C_26  and  O_27 
REMARK   15  A    between atoms: C_28  and  N_29 
REMARK   16  A    between atoms: C_31  and  O_32 
ROOT
ATOM      1  C   UNL d   1       0.260  -1.299  -3.151  0.00  0.00     0.186 C 
ATOM      2  C   UNL d   1       0.474  -0.840  -1.312  0.00  0.00     0.217 C 
ATOM      3  C   UNL d   1       1.133  -2.341  -0.146  0.00  0.00     0.071 C 
ATOM      4  C   UNL d   1       0.862  -4.342  -0.914  0.00  0.00     0.217 C 
ATOM      5  C   UNL d   1       0.907  -4.501  -2.658  0.00  0.00     0.186 C 
ATOM      6  C   UNL d   1       0.151  -3.102  -3.682  0.00  0.00     0.180 C 
ENDROOT
BRANCH   1   7
ATOM      7  O   UNL d   1       1.056  -0.484  -4.115  0.00  0.00    -0.349 OA
BRANCH   7   8
ATOM      8  C   UNL d   1       2.429  -0.805  -4.534  0.00  0.00     0.291 C 
ATOM      9  O   UNL d   1       2.608  -2.168  -4.997  0.00  0.00    -0.350 OA
ATOM     10  C   UNL d   1       3.999  -2.474  -5.299  0.00  0.00     0.178 C 
ATOM     11  C   UNL d   1       4.490  -1.639  -6.501  0.00  0.00     0.151 C 
ATOM     12  C   UNL d   1       3.557  -0.475  -6.840  0.00  0.00     0.072 C 
ATOM     13  C   UNL d   1       3.027   0.231  -5.590  0.00  0.00     0.240 C 
BRANCH  10  14
ATOM     14  C   UNL d   1       4.270  -3.994  -5.554  0.00  0.00     0.264 C 
BRANCH  14  15
ATOM     15  N   UNL d   1       5.679  -4.383  -5.225  0.00  0.00    -0.077 N 
ATOM     16  H   UNL d   1       5.893  -5.340  -5.564  0.00  0.00     0.274 HD
ATOM     17  H   UNL d   1       5.910  -4.397  -4.223  0.00  0.00     0.274 HD
ATOM     18  H   UNL d   1       6.391  -3.784  -5.679  0.00  0.00     0.274 HD
ENDBRANCH  14  15
ENDBRANCH  10  14
BRANCH  11  19
ATOM     19  O   UNL d   1       5.772  -1.151  -6.130  0.00  0.00    -0.393 OA
ATOM     20  H   UNL d   1       6.239  -0.817  -6.931  0.00  0.00     0.210 HD
ENDBRANCH  11  19
BRANCH  13  21
ATOM     21  N   UNL d   1       2.075   1.301  -6.008  0.00  0.00    -0.070 N 
ATOM     22  H   UNL d   1       1.223   0.942  -6.466  0.00  0.00     0.274 HD
ATOM     23  H   UNL d   1       2.511   1.943  -6.697  0.00  0.00     0.274 HD
ATOM     24  H   UNL d   1       1.772   1.911  -5.237  0.00  0.00     0.274 HD
ENDBRANCH  13  21
ENDBRANCH   7   8
ENDBRANCH   1   7
BRANCH   2  25
ATOM     25  N   UNL d   1       1.161   0.463  -1.055  0.00  0.00    -0.072 N 
ATOM     26  H   UNL d   1       2.160   0.402  -1.298  0.00  0.00     0.274 HD
ATOM     27  H   UNL d   1       1.118   0.775  -0.068  0.00  0.00     0.274 HD
ATOM     28  H   UNL d   1       0.756   1.254  -1.591  0.00  0.00     0.274 HD
ENDBRANCH   2  25
BRANCH   6  29
ATOM     29  O   UNL d   1      -1.233  -3.386  -3.934  0.00  0.00    -0.390 OA
ATOM     30  H   UNL d   1      -1.460  -3.110  -4.856  0.00  0.00     0.210 HD
ENDBRANCH   6  29
BRANCH   5  31
ATOM     31  O   UNL d   1       2.384  -4.656  -2.549  0.00  0.00    -0.349 OA
BRANCH  31  32
ATOM     32  C   UNL d   1       2.770  -3.687  -1.481  0.00  0.00     0.291 C 
ATOM     33  O   UNL d   1       2.778  -4.060   0.102  0.00  0.00    -0.349 OA
ATOM     34  C   UNL d   1       1.501  -3.949   1.308  0.00  0.00     0.179 C 
ATOM     35  C   UNL d   1      -0.294  -3.658   0.746  0.00  0.00     0.182 C 
ATOM     36  C   UNL d   1      -0.397  -2.897  -1.111  0.00  0.00     0.247 C 
ATOM     37  C   UNL d   1       1.581  -2.635  -1.920  0.00  0.00     0.206 C 
BRANCH  34  38
ATOM     38  C   UNL d   1       1.817  -5.011   2.374  0.00  0.00     0.198 C 
BRANCH  38  39
ATOM     39  O   UNL d   1       3.153  -4.694   2.765  0.00  0.00    -0.398 OA
ATOM     40  H   UNL d   1       3.724  -5.485   2.777  0.00  0.00     0.209 HD
ENDBRANCH  38  39
ENDBRANCH  34  38
BRANCH  35  41
ATOM     41  O   UNL d   1      -1.073  -4.859   0.832  0.00  0.00    -0.391 OA
ATOM     42  H   UNL d   1      -1.323  -5.017   1.776  0.00  0.00     0.210 HD
ENDBRANCH  35  41
BRANCH  36  43
ATOM     43  N   UNL d   1      -1.639  -3.686  -1.655  0.00  0.00    -0.070 N 
ATOM     44  H   UNL d   1      -1.868  -4.600  -1.197  0.00  0.00     0.274 HD
ATOM     45  H   UNL d   1      -1.775  -3.811  -2.685  0.00  0.00     0.274 HD
ATOM     46  H   UNL d   1      -2.524  -3.188  -1.409  0.00  0.00     0.274 HD
ENDBRANCH  36  43
BRANCH  37  47
ATOM     47  O   UNL d   1       2.476  -1.368  -1.768  0.00  0.00    -0.388 OA
ATOM     48  H   UNL d   1       3.378  -1.570  -1.427  0.00  0.00     0.210 HD
ENDBRANCH  37  47
ENDBRANCH  31  32
ENDBRANCH   5  31
BRANCH   4  49
ATOM     49  N   UNL d   1       1.513  -5.744  -0.462  0.00  0.00    -0.072 N 
ATOM     50  H   UNL d   1       1.725  -6.355  -1.273  0.00  0.00     0.274 HD
ATOM     51  H   UNL d   1       0.928  -6.329   0.160  0.00  0.00     0.274 HD
ATOM     52  H   UNL d   1       2.453  -5.618  -0.028  0.00  0.00     0.274 HD
ENDBRANCH   4  49
TORSDOF 16
