# Supplementary material for: Integrating Molecular Dynamics, Molecular Docking, and Machine Learning for Predicting SARS-CoV-2 Papain-like Protease Binders
Source: Molecules. 2025 Jul 16;30(14):2985. doi: 10.3390/molecules30142985 (PMC12300542; doi:10.3390/molecules30142985)
Supplement: Supplementary file 1 [file molecules-30-02985-s001.zip › Supplementary files/Supplementary Data/FDA approved drugs/drug1030_prep-min.pdbqt]

REMARK  4 active torsions:
REMARK  status: ('A' for Active; 'I' for Inactive)
REMARK    1  A    between atoms: C_3  and  C_16 
REMARK    2  A    between atoms: C_6  and  C_7 
REMARK    3  A    between atoms: C_7  and  C_9 
REMARK    4  A    between atoms: C_16  and  C_17 
ROOT
ATOM      1  C   UNL d   1       2.116   0.038   0.181  0.00  0.00     0.156 C 
ATOM      2  N   UNL d   1       0.670   0.004   0.083  0.00  0.00    -0.351 N 
ATOM      3  C   UNL d   1      -0.115  -1.129   0.036  0.00  0.00     0.021 A 
ATOM      4  C   UNL d   1      -1.433  -0.723   0.002  0.00  0.00     0.028 A 
ATOM      5  C   UNL d   1      -1.444   0.683  -0.000  0.00  0.00     0.036 A 
ATOM      6  C   UNL d   1      -0.132   1.136  -0.004  0.00  0.00     0.086 A 
ENDROOT
BRANCH   6   7
ATOM      7  C   UNL d   1       0.349   2.514  -0.045  0.00  0.00     0.208 C 
ATOM      8  O   UNL d   1       1.449   2.875   0.372  0.00  0.00    -0.285 OA
BRANCH   7   9
ATOM      9  C   UNL d   1      -0.525   3.565  -0.638  0.00  0.00     0.016 A 
ATOM     10  C   UNL d   1      -1.270   3.319  -1.797  0.00  0.00     0.016 A 
ATOM     11  C   UNL d   1      -2.075   4.321  -2.343  0.00  0.00     0.007 A 
ATOM     12  C   UNL d   1      -2.131   5.587  -1.749  0.00  0.00    -0.062 A 
ATOM     13  C   UNL d   1      -2.987   6.671  -2.334  0.00  0.00     0.048 C 
ATOM     14  C   UNL d   1      -1.366   5.839  -0.602  0.00  0.00     0.007 A 
ATOM     15  C   UNL d   1      -0.563   4.834  -0.050  0.00  0.00     0.016 A 
ENDBRANCH   7   9
ENDBRANCH   6   7
BRANCH   3  16
ATOM     16  C   UNL d   1       0.403  -2.544   0.067  0.00  0.00     0.170 C 
BRANCH  16  17
ATOM     17  C   UNL d   1       0.571  -3.074   1.505  0.00  0.00     0.178 C 
ATOM     18  O   UNL d   1      -0.499  -3.300   2.141  0.00  0.00    -0.648 OA
ATOM     19  O   UNL d   1       1.771  -3.277   1.857  0.00  0.00    -0.648 OA
ENDBRANCH  16  17
ENDBRANCH   3  16
TORSDOF 4
