# Supplementary material for: Integrating Molecular Dynamics, Molecular Docking, and Machine Learning for Predicting SARS-CoV-2 Papain-like Protease Binders
Source: Molecules. 2025 Jul 16;30(14):2985. doi: 10.3390/molecules30142985 (PMC12300542; doi:10.3390/molecules30142985)
Supplement: Supplementary file 1 [file molecules-30-02985-s001.zip › Supplementary files/Supplementary Data/FDA approved drugs/drug1031_prep-min.pdbqt]

REMARK  5 active torsions:
REMARK  status: ('A' for Active; 'I' for Inactive)
REMARK    1  A    between atoms: C_2  and  C_3 
REMARK    2  A    between atoms: C_3  and  O_4 
REMARK    3  A    between atoms: C_21  and  O_27 
REMARK    4  A    between atoms: C_22  and  C_23 
REMARK    5  A    between atoms: C_23  and  N_24 
ROOT
ATOM      1  C   UNL d   1       1.324  -1.403  -2.752  0.00  0.00     0.173 C 
ATOM      2  C   UNL d   1       0.994  -2.917  -2.817  0.00  0.00     0.298 C 
ATOM      3  O   UNL d   1       0.165  -3.350  -3.618  0.00  0.00    -0.261 OA
ATOM      4  O   UNL d   1       1.605  -3.737  -1.930  0.00  0.00    -0.314 OA
ATOM      5  C   UNL d   1       2.719  -3.293  -1.127  0.00  0.00     0.224 C 
ATOM      6  C   UNL d   1       3.446  -2.150  -1.744  0.00  0.00     0.044 A 
ATOM      7  C   UNL d   1       2.801  -1.230  -2.490  0.00  0.00     0.002 A 
ATOM      8  C   UNL d   1       3.528  -0.098  -3.049  0.00  0.00     0.043 A 
ATOM      9  C   UNL d   1       4.853  -0.042  -2.888  0.00  0.00     0.068 A 
ATOM     10  N   UNL d   1       5.532  -1.034  -2.206  0.00  0.00    -0.307 N 
ATOM     11  C   UNL d   1       6.976  -0.820  -2.249  0.00  0.00     0.173 A 
ATOM     12  C   UNL d   1       7.079   0.485  -2.976  0.00  0.00    -0.008 A 
ATOM     13  C   UNL d   1       8.181   1.245  -3.300  0.00  0.00     0.025 A 
ATOM     14  C   UNL d   1       7.991   2.497  -3.930  0.00  0.00     0.004 A 
ATOM     15  C   UNL d   1       6.641   2.881  -4.207  0.00  0.00     0.068 A 
ATOM     16  C   UNL d   1       6.400   4.108  -4.799  0.00  0.00     0.035 A 
ATOM     17  C   UNL d   1       7.435   4.966  -5.166  0.00  0.00     0.039 A 
ATOM     18  C   UNL d   1       8.749   4.588  -4.930  0.00  0.00     0.074 A 
ATOM     19  C   UNL d   1       9.060   3.378  -4.287  0.00  0.00     0.013 A 
ATOM     20  N   UNL d   1       5.572   2.119  -3.923  0.00  0.00    -0.245 NA
ATOM     21  C   UNL d   1       5.825   0.948  -3.330  0.00  0.00     0.092 A 
ATOM     22  C   UNL d   1       4.927  -2.082  -1.561  0.00  0.00     0.257 A 
ATOM     23  O   UNL d   1       5.535  -2.914  -0.897  0.00  0.00    -0.267 OA
ENDROOT
BRANCH  19  24
ATOM     24  C   UNL d   1      10.501   2.983  -4.061  0.00  0.00     0.276 C 
BRANCH  24  25
ATOM     25  N   UNL d   1      11.441   4.096  -3.662  0.00  0.00    -0.075 N 
ATOM     26  C   UNL d   1      11.090   4.734  -2.350  0.00  0.00     0.269 C 
ATOM     27  C   UNL d   1      12.870   3.650  -3.704  0.00  0.00     0.269 C 
ATOM     28  H   UNL d   1      11.295   4.817  -4.389  0.00  0.00     0.279 HD
ENDBRANCH  24  25
ENDBRANCH  19  24
BRANCH  18  29
ATOM     29  O   UNL d   1       9.771   5.417  -5.316  0.00  0.00    -0.360 OA
ATOM     30  H   UNL d   1       9.382   6.149  -5.838  0.00  0.00     0.217 HD
ENDBRANCH  18  29
BRANCH   1  31
ATOM     31  C   UNL d   1       0.407  -0.764  -1.691  0.00  0.00     0.049 C 
ATOM     32  C   UNL d   1       0.545   0.749  -1.565  0.00  0.00     0.009 C 
ENDBRANCH   1  31
BRANCH   1  33
ATOM     33  O   UNL d   1       1.006  -0.828  -4.028  0.00  0.00    -0.375 OA
ATOM     34  H   UNL d   1       0.218  -1.308  -4.355  0.00  0.00     0.211 HD
ENDBRANCH   1  33
TORSDOF 5
