# Supplementary material for: Integrating Molecular Dynamics, Molecular Docking, and Machine Learning for Predicting SARS-CoV-2 Papain-like Protease Binders
Source: Molecules. 2025 Jul 16;30(14):2985. doi: 10.3390/molecules30142985 (PMC12300542; doi:10.3390/molecules30142985)
Supplement: Supplementary file 1 [file molecules-30-02985-s001.zip › Supplementary files/Supplementary Data/FDA approved drugs/drug1032_prep-min.pdbqt]

REMARK  5 active torsions:
REMARK  status: ('A' for Active; 'I' for Inactive)
REMARK    1  A    between atoms: O_2  and  C_3 
REMARK    2  A    between atoms: C_7  and  C_9 
REMARK    3  A    between atoms: C_9  and  O_10 
REMARK    4  A    between atoms: C_15  and  C_16 
REMARK    5  A    between atoms: C_16  and  N_17 
ROOT
ATOM      1  C   UNL d   1      -0.448   4.599   3.120  0.00  0.00     0.090 C 
ATOM      2  C   UNL d   1      -0.955   4.446   4.579  0.00  0.00     0.043 C 
ATOM      3  C   UNL d   1      -1.753   3.163   4.821  0.00  0.00     0.003 C 
ATOM      4  C   UNL d   1      -2.877   2.956   3.807  0.00  0.00     0.001 C 
ATOM      5  C   UNL d   1      -2.391   3.142   2.370  0.00  0.00     0.010 C 
ATOM      6  C   UNL d   1      -1.679   4.495   2.150  0.00  0.00     0.050 C 
ENDROOT
BRANCH   1   7
ATOM      7  C   UNL d   1       0.690   3.626   2.733  0.00  0.00    -0.021 A 
ATOM      8  C   UNL d   1       1.440   2.910   3.677  0.00  0.00     0.010 A 
ATOM      9  C   UNL d   1       2.406   1.970   3.288  0.00  0.00     0.003 A 
ATOM     10  C   UNL d   1       2.643   1.718   1.941  0.00  0.00     0.037 A 
ATOM     11  C   UNL d   1       1.950   2.432   0.976  0.00  0.00     0.068 A 
ATOM     12  C   UNL d   1       1.020   3.408   1.375  0.00  0.00     0.047 A 
BRANCH  11  13
ATOM     13  O   UNL d   1       2.096   2.296  -0.377  0.00  0.00    -0.356 OA
ATOM     14  C   UNL d   1       2.506   1.006  -0.824  0.00  0.00     0.210 C 
ENDBRANCH  11  13
ENDBRANCH   1   7
BRANCH   1  15
ATOM     15  O   UNL d   1       0.090   5.935   3.030  0.00  0.00    -0.385 OA
ATOM     16  H   UNL d   1       0.999   5.886   3.397  0.00  0.00     0.211 HD
ENDBRANCH   1  15
BRANCH   6  17
ATOM     17  C   UNL d   1      -2.727   5.622   2.238  0.00  0.00     0.242 C 
BRANCH  17  18
ATOM     18  N   UNL d   1      -2.242   7.001   1.871  0.00  0.00    -0.078 N 
ATOM     19  C   UNL d   1      -1.621   7.123   0.507  0.00  0.00     0.269 C 
ATOM     20  C   UNL d   1      -3.363   8.000   2.026  0.00  0.00     0.269 C 
ATOM     21  H   UNL d   1      -1.484   7.219   2.544  0.00  0.00     0.279 HD
ENDBRANCH  17  18
ENDBRANCH   6  17
TORSDOF 5
