# Supplementary material for: Integrating Molecular Dynamics, Molecular Docking, and Machine Learning for Predicting SARS-CoV-2 Papain-like Protease Binders
Source: Molecules. 2025 Jul 16;30(14):2985. doi: 10.3390/molecules30142985 (PMC12300542; doi:10.3390/molecules30142985)
Supplement: Supplementary file 1 [file molecules-30-02985-s001.zip › Supplementary files/Supplementary Data/FDA approved drugs/drug1033_prep-min.pdbqt]

REMARK  10 active torsions:
REMARK  status: ('A' for Active; 'I' for Inactive)
REMARK    1  A    between atoms: C_2  and  O_3 
REMARK    2  A    between atoms: O_3  and  C_4 
REMARK    3  A    between atoms: C_4  and  C_6 
REMARK    4  A    between atoms: C_6  and  C_7 
REMARK    5  A    between atoms: C_6  and  N_15 
REMARK    6  A    between atoms: C_7  and  C_8 
REMARK    7  A    between atoms: C_8  and  C_9 
REMARK    8  A    between atoms: N_15  and  CA_16 
REMARK    9  A    between atoms: CA_16  and  C_18 
REMARK       I    between atoms: C_18  and  N_20 
REMARK   10  A    between atoms: C_28  and  C_29 
ROOT
ATOM      1  N   ALA d   1       2.312   5.148   0.218  0.00  0.00    -0.049 N 
ATOM      2  H1  ALA d   1       2.306   4.978   1.234  0.00  0.00     0.279 HD
ATOM      3  H2  ALA d   1       1.348   5.375  -0.057  0.00  0.00     0.279 HD
ENDROOT
BRANCH   1   4
ATOM      4  C   UNK d   0       2.868   3.918  -0.478  0.00  0.00     0.286 C 
BRANCH   4   5
ATOM      5  C   UNK d   0       4.306   3.596  -0.059  0.00  0.00     0.289 C 
ATOM      6  O   UNK d   0       5.170   3.217  -0.837  0.00  0.00    -0.263 OA
BRANCH   5   7
ATOM      7  O   UNK d   0       4.436   3.754   1.288  0.00  0.00    -0.320 OA
BRANCH   7   8
ATOM      8  C   UNK d   0       5.755   3.522   1.819  0.00  0.00     0.174 C 
ATOM      9  C   UNK d   0       5.978   2.036   2.033  0.00  0.00     0.034 C 
ENDBRANCH   7   8
ENDBRANCH   5   7
ENDBRANCH   4   5
BRANCH   4  10
ATOM     10  C   UNK d   0       2.016   2.669  -0.192  0.00  0.00     0.048 C 
BRANCH  10  11
ATOM     11  C   UNK d   0       0.586   2.730  -0.723  0.00  0.00     0.041 C 
BRANCH  11  12
ATOM     12  C   UNK d   0      -0.107   1.390  -0.643  0.00  0.00    -0.058 A 
ATOM     13  C   UNK d   0      -0.652   0.935   0.564  0.00  0.00     0.007 A 
ATOM     14  C   UNK d   0      -1.306  -0.299   0.633  0.00  0.00     0.001 A 
ATOM     15  C   UNK d   0      -1.419  -1.095  -0.505  0.00  0.00     0.000 A 
ATOM     16  C   UNK d   0      -0.867  -0.663  -1.708  0.00  0.00     0.001 A 
ATOM     17  C   UNK d   0      -0.210   0.573  -1.778  0.00  0.00     0.007 A 
ENDBRANCH  11  12
ENDBRANCH  10  11
ENDBRANCH   4  10
ENDBRANCH   1   4
BRANCH   1  18
ATOM     18  CA  ALA d   1       3.133   6.448   0.048  0.00  0.00     0.274 C 
ATOM     19  CB  ALA d   1       3.204   6.812  -1.434  0.00  0.00     0.050 C 
BRANCH  18  20
ATOM     20  C   ALA d   1       2.411   7.585   0.815  0.00  0.00     0.251 C 
ATOM     21  O   ALA d   1       1.427   8.104   0.275  0.00  0.00    -0.271 OA
ATOM     22  N   UNK d   2       2.725   7.813   2.135  0.00  0.00    -0.331 N 
ATOM     23  C   UNK d   2       2.182   8.914   2.926  0.00  0.00     0.092 C 
ATOM     24  C   UNK d   2       3.856   7.189   2.894  0.00  0.00     0.189 C 
ATOM     25  C   UNK d   2       0.736   9.360   2.724  0.00  0.00     0.026 C 
ATOM     26  C   UNK d   2       2.378   8.373   4.344  0.00  0.00     0.011 C 
ATOM     27  C   UNK d   2       0.327  10.370   3.804  0.00  0.00     0.002 C 
ATOM     28  C   UNK d   2       0.591   9.857   5.222  0.00  0.00     0.001 C 
ATOM     29  C   UNK d   2       2.042   9.402   5.408  0.00  0.00     0.007 C 
ATOM     30  C   UNK d   2       3.810   7.853   4.284  0.00  0.00     0.043 C 
BRANCH  24  31
ATOM     31  C   UNK d   2       5.287   7.341   2.303  0.00  0.00     0.197 C 
ATOM     32  O   UNK d   2       5.344   7.970   1.208  0.00  0.00    -0.646 OA
ATOM     33  O   UNK d   2       6.169   6.657   2.892  0.00  0.00    -0.646 OA
ENDBRANCH  24  31
ENDBRANCH  18  20
ENDBRANCH   1  18
TORSDOF 10
