# Supplementary material for: Integrating Molecular Dynamics, Molecular Docking, and Machine Learning for Predicting SARS-CoV-2 Papain-like Protease Binders
Source: Molecules. 2025 Jul 16;30(14):2985. doi: 10.3390/molecules30142985 (PMC12300542; doi:10.3390/molecules30142985)
Supplement: Supplementary file 1 [file molecules-30-02985-s001.zip › Supplementary files/Supplementary Data/FDA approved drugs/drug1034_prep-min.pdbqt]

REMARK  2 active torsions:
REMARK  status: ('A' for Active; 'I' for Inactive)
REMARK    1  A    between atoms: N_1  and  C_2 
REMARK    2  A    between atoms: C_4  and  C_5 
ROOT
ATOM      1  C   UNL d   1       0.402   0.778  -1.055  0.00  0.00     0.192 A 
ATOM      2  C   UNL d   1       1.214   1.290  -2.202  0.00  0.00     0.045 A 
ATOM      3  C   UNL d   1       0.781   2.241  -1.108  0.00  0.00     0.051 A 
ENDROOT
BRANCH   3   4
ATOM      4  C   UNL d   1      -0.278   3.282  -1.380  0.00  0.00    -0.052 A 
ATOM      5  C   UNL d   1      -1.430   3.384  -0.581  0.00  0.00     0.007 A 
ATOM      6  C   UNL d   1      -2.387   4.378  -0.806  0.00  0.00     0.001 A 
ATOM      7  C   UNL d   1      -2.209   5.298  -1.832  0.00  0.00     0.000 A 
ATOM      8  C   UNL d   1      -1.077   5.220  -2.639  0.00  0.00     0.001 A 
ATOM      9  C   UNL d   1      -0.122   4.225  -2.411  0.00  0.00     0.007 A 
ENDBRANCH   3   4
BRANCH   1  10
ATOM     10  N   UNL d   1       1.085  -0.043  -0.049  0.00  0.00    -0.074 N 
ATOM     11  H   UNL d   1       0.812  -1.031  -0.137  0.00  0.00     0.274 HD
ATOM     12  H   UNL d   1       0.837   0.267   0.901  0.00  0.00     0.274 HD
ATOM     13  H   UNL d   1       2.108   0.006  -0.139  0.00  0.00     0.274 HD
ENDBRANCH   1  10
TORSDOF 2
