# Supplementary material for: Integrating Molecular Dynamics, Molecular Docking, and Machine Learning for Predicting SARS-CoV-2 Papain-like Protease Binders
Source: Molecules. 2025 Jul 16;30(14):2985. doi: 10.3390/molecules30142985 (PMC12300542; doi:10.3390/molecules30142985)
Supplement: Supplementary file 1 [file molecules-30-02985-s001.zip › Supplementary files/Supplementary Data/FDA approved drugs/drug1035_prep-min.pdbqt]

REMARK  5 active torsions:
REMARK  status: ('A' for Active; 'I' for Inactive)
REMARK    1  A    between atoms: C_6  and  N_8 
REMARK    2  A    between atoms: N_11  and  C_12 
REMARK    3  A    between atoms: C_12  and  C_13 
REMARK    4  A    between atoms: C_13  and  C_14 
REMARK    5  A    between atoms: C_14  and  N_15 
ROOT
ATOM      1  N   UNL d   1       2.945  -1.907  -0.286  0.00  0.00    -0.280 NA
ATOM      2  C   UNL d   1       3.656  -2.508   0.864  0.00  0.00     0.123 C 
ATOM      3  C   UNL d   1       4.745  -3.478   0.358  0.00  0.00     0.249 C 
ATOM      4  N   UNL d   1       4.165  -4.569  -0.557  0.00  0.00    -0.069 N 
ATOM      5  C   UNL d   1       3.437  -3.874  -1.725  0.00  0.00     0.249 C 
ATOM      6  C   UNL d   1       2.354  -2.903  -1.214  0.00  0.00     0.123 C 
ATOM      7  H   UNL d   1       4.961  -5.063  -0.981  0.00  0.00     0.280 HD
ENDROOT
BRANCH   4   8
ATOM      8  C   UNL d   1       3.280  -5.597   0.121  0.00  0.00     0.236 C 
BRANCH   8   9
ATOM      9  C   UNL d   1       4.043  -6.716   0.826  0.00  0.00     0.050 C 
BRANCH   9  10
ATOM     10  C   UNL d   1       4.655  -6.386   2.184  0.00  0.00     0.158 C 
BRANCH  10  11
ATOM     11  N   UNL d   1       3.724  -5.770   3.099  0.00  0.00    -0.217 N 
ATOM     12  N   UNL d   1       3.895  -4.495   3.596  0.00  0.00    -0.149 NA
ATOM     13  C   UNL d   1       3.028  -4.426   4.565  0.00  0.00     0.158 A 
ATOM     14  C   UNL d   1       2.772  -3.287   5.474  0.00  0.00     0.053 A 
ATOM     15  N   UNL d   1       2.281  -5.546   4.747  0.00  0.00    -0.256 N 
ATOM     16  C   UNL d   1       1.824  -3.437   6.412  0.00  0.00     0.005 A 
ATOM     17  C   UNL d   1       1.069  -4.670   6.538  0.00  0.00     0.018 A 
ATOM     18  C   UNL d   1       1.319  -5.694   5.705  0.00  0.00     0.103 A 
ATOM     19  C   UNL d   1       2.722  -6.455   3.819  0.00  0.00     0.350 A 
ATOM     20  O   UNL d   1       2.354  -7.601   3.621  0.00  0.00    -0.244 OA
ENDBRANCH  10  11
ENDBRANCH   9  10
ENDBRANCH   8   9
ENDBRANCH   4   8
BRANCH   1  21
ATOM     21  C   UNL d   1       1.975  -0.926   0.018  0.00  0.00     0.012 A 
ATOM     22  C   UNL d   1       1.798   0.129  -0.892  0.00  0.00     0.024 A 
ATOM     23  C   UNL d   1       0.749   1.040  -0.752  0.00  0.00     0.003 A 
ATOM     24  C   UNL d   1      -0.145   0.909   0.307  0.00  0.00     0.024 A 
ATOM     25  C   UNL d   1       0.042  -0.109   1.238  0.00  0.00     0.035 A 
ATOM     26 CL   UNL d   1      -1.070  -0.293   2.539  0.00  0.00    -0.084 Cl
ATOM     27  C   UNL d   1       1.100  -1.014   1.107  0.00  0.00     0.047 A 
ENDBRANCH   1  21
TORSDOF 5
