# Supplementary material for: Integrating Molecular Dynamics, Molecular Docking, and Machine Learning for Predicting SARS-CoV-2 Papain-like Protease Binders
Source: Molecules. 2025 Jul 16;30(14):2985. doi: 10.3390/molecules30142985 (PMC12300542; doi:10.3390/molecules30142985)
Supplement: Supplementary file 1 [file molecules-30-02985-s001.zip › Supplementary files/Supplementary Data/FDA approved drugs/drug1036_prep-min.pdbqt]

REMARK  4 active torsions:
REMARK  status: ('A' for Active; 'I' for Inactive)
REMARK    1  A    between atoms: N_1  and  C_2 
REMARK    2  A    between atoms: C_4  and  N_19 
REMARK    3  A    between atoms: C_7  and  C_8 
REMARK    4  A    between atoms: C_14  and  N_18 
ROOT
ATOM      1  C   UNL d   1       0.274   1.242   0.634  0.00  0.00     0.202 A 
ATOM      2  N   UNL d   1       0.741   2.402   0.187  0.00  0.00    -0.204 NA
ATOM      3  C   UNL d   1       0.158   3.507   0.674  0.00  0.00     0.137 A 
ATOM      4  C   UNL d   1      -0.870   3.496   1.610  0.00  0.00     0.145 A 
ATOM      5  N   UNL d   1      -1.476   4.627   2.072  0.00  0.00    -0.237 NA
ATOM      6  C   UNL d   1      -2.462   4.471   2.991  0.00  0.00     0.108 A 
ATOM      7  C   UNL d   1      -2.836   3.180   3.400  0.00  0.00     0.133 A 
ATOM      8  N   UNL d   1      -2.226   2.074   2.918  0.00  0.00    -0.213 NA
ATOM      9  C   UNL d   1      -1.247   2.216   2.018  0.00  0.00     0.186 A 
ATOM     10  N   UNL d   1      -0.685   1.108   1.543  0.00  0.00    -0.196 NA
ENDROOT
BRANCH   6  11
ATOM     11  C   UNL d   1      -3.086   5.734   3.446  0.00  0.00    -0.004 A 
ATOM     12  C   UNL d   1      -3.242   6.811   2.550  0.00  0.00     0.014 A 
ATOM     13  C   UNL d   1      -3.831   8.016   2.945  0.00  0.00     0.001 A 
ATOM     14  C   UNL d   1      -4.281   8.173   4.251  0.00  0.00     0.000 A 
ATOM     15  C   UNL d   1      -4.128   7.133   5.162  0.00  0.00     0.001 A 
ATOM     16  C   UNL d   1      -3.529   5.932   4.766  0.00  0.00     0.014 A 
ENDBRANCH   6  11
BRANCH   7  17
ATOM     17  N   UNL d   1      -3.842   2.915   4.331  0.00  0.00    -0.285 NA
ATOM     18  H   UNL d   1      -4.713   3.378   4.091  0.00  0.00     0.125 HD
ATOM     19  H   UNL d   1      -3.947   1.903   4.388  0.00  0.00     0.125 HD
ENDBRANCH   7  17
BRANCH   3  20
ATOM     20  N   UNL d   1       0.711   4.723   0.239  0.00  0.00    -0.285 NA
ATOM     21  H   UNL d   1       1.345   4.553  -0.533  0.00  0.00     0.125 HD
ATOM     22  H   UNL d   1      -0.007   5.418   0.061  0.00  0.00     0.125 HD
ENDBRANCH   3  20
BRANCH   1  23
ATOM     23  N   UNL d   1       0.854   0.092   0.142  0.00  0.00    -0.271 NA
ATOM     24  H   UNL d   1       1.792   0.283  -0.181  0.00  0.00     0.127 HD
ATOM     25  H   UNL d   1       0.736  -0.669   0.796  0.00  0.00     0.127 HD
ENDBRANCH   1  23
TORSDOF 4
