# Supplementary material for: Integrating Molecular Dynamics, Molecular Docking, and Machine Learning for Predicting SARS-CoV-2 Papain-like Protease Binders
Source: Molecules. 2025 Jul 16;30(14):2985. doi: 10.3390/molecules30142985 (PMC12300542; doi:10.3390/molecules30142985)
Supplement: Supplementary file 1 [file molecules-30-02985-s001.zip › Supplementary files/Supplementary Data/FDA approved drugs/drug1037_prep-min.pdbqt]

REMARK  1 active torsions:
REMARK  status: ('A' for Active; 'I' for Inactive)
REMARK    1  A    between atoms: C_8  and  C_9 
ROOT
ATOM      1  C   UNL d   1       0.898  -0.005  -0.082  0.00  0.00     0.093 C 
ATOM      2  C   UNL d   1       0.569  -0.505   1.275  0.00  0.00     0.131 A 
ATOM      3  N   UNL d   1       0.996  -1.658   1.748  0.00  0.00    -0.135 NA
ATOM      4  N   UNL d   1       0.357  -1.899   2.929  0.00  0.00    -0.133 NA
ATOM      5  C   UNL d   1      -0.452  -0.890   3.164  0.00  0.00     0.154 A 
ATOM      6  C   UNL d   1      -1.312  -0.699   4.347  0.00  0.00     0.230 C 
ATOM      7  N   UNL d   1      -2.697  -0.540   3.939  0.00  0.00    -0.280 NA
ATOM      8  C   UNL d   1      -3.084   0.502   3.289  0.00  0.00     0.076 C 
ATOM      9  C   UNL d   1      -2.165   1.595   2.815  0.00  0.00     0.022 A 
ATOM     10  C   UNL d   1      -0.916   1.355   2.195  0.00  0.00     0.055 A 
ATOM     11  C   UNL d   1      -0.198   2.439   1.661  0.00  0.00     0.033 A 
ATOM     12  C   UNL d   1      -0.705   3.739   1.734  0.00  0.00     0.026 A 
ATOM     13  C   UNL d   1      -1.920   3.973   2.364  0.00  0.00     0.035 A 
ATOM     14  C   UNL d   1      -2.641   2.917   2.914  0.00  0.00     0.040 A 
ATOM     15 CL   UNL d   1      -2.545   5.572   2.451  0.00  0.00    -0.084 Cl
ATOM     16  N   UNL d   1      -0.323   0.063   2.177  0.00  0.00    -0.282 N 
ENDROOT
BRANCH   8  17
ATOM     17  C   UNL d   1      -4.554   0.609   2.974  0.00  0.00     0.015 A 
ATOM     18  C   UNL d   1      -4.936   1.080   1.703  0.00  0.00     0.015 A 
ATOM     19  C   UNL d   1      -6.285   1.231   1.373  0.00  0.00     0.001 A 
ATOM     20  C   UNL d   1      -7.271   0.881   2.292  0.00  0.00     0.002 A 
ATOM     21  C   UNL d   1      -6.907   0.387   3.544  0.00  0.00     0.025 A 
ATOM     22  C   UNL d   1      -5.556   0.257   3.895  0.00  0.00     0.046 A 
ATOM     23 CL   UNL d   1      -5.238  -0.263   5.514  0.00  0.00    -0.083 Cl
ENDBRANCH   8  17
TORSDOF 1
