# Supplementary material for: Integrating Molecular Dynamics, Molecular Docking, and Machine Learning for Predicting SARS-CoV-2 Papain-like Protease Binders
Source: Molecules. 2025 Jul 16;30(14):2985. doi: 10.3390/molecules30142985 (PMC12300542; doi:10.3390/molecules30142985)
Supplement: Supplementary file 1 [file molecules-30-02985-s001.zip › Supplementary files/Supplementary Data/FDA approved drugs/drug1038_prep-min.pdbqt]

REMARK  3 active torsions:
REMARK  status: ('A' for Active; 'I' for Inactive)
REMARK    1  A    between atoms: N_1  and  S_2 
REMARK    2  A    between atoms: S_2  and  C_5 
REMARK    3  A    between atoms: C_11  and  C_18 
ROOT
ATOM      1  C   UNL d   1       0.806  -2.821   0.199  0.00  0.00     0.097 A 
ATOM      2  C   UNL d   1       0.296  -4.026   0.684  0.00  0.00     0.059 A 
ATOM      3 CL   UNL d   1      -0.684  -4.143   2.100  0.00  0.00    -0.083 Cl
ATOM      4  C   UNL d   1       0.576  -5.227   0.007  0.00  0.00     0.056 A 
ATOM      5  C   UNL d   1       1.368  -5.250  -1.146  0.00  0.00     0.054 A 
ATOM      6  N   UNL d   1       1.616  -6.438  -1.799  0.00  0.00    -0.369 N 
ATOM      7  C   UNL d   1       2.772  -6.610  -2.669  0.00  0.00     0.203 C 
ATOM      8  N   UNL d   1       2.688  -5.539  -3.649  0.00  0.00    -0.191 NA
ATOM      9  S   UNL d   1       2.873  -3.993  -3.038  0.00  0.00     0.245 S 
ATOM     10  O   UNL d   1       4.237  -3.836  -2.585  0.00  0.00    -0.206 OA
ATOM     11  O   UNL d   1       2.254  -3.096  -3.979  0.00  0.00    -0.206 OA
ATOM     12  C   UNL d   1       1.877  -4.028  -1.593  0.00  0.00     0.102 A 
ATOM     13  C   UNL d   1       1.601  -2.817  -0.949  0.00  0.00     0.053 A 
ATOM     14  H   UNL d   1       1.152  -7.285  -1.484  0.00  0.00     0.161 HD
ATOM     15  H   UNL d   1       1.852  -5.588  -4.232  0.00  0.00     0.142 HD
ENDROOT
BRANCH   1  16
ATOM     16  S   UNL d   1       0.394  -1.300   0.986  0.00  0.00     0.241 S 
ATOM     17  O   UNL d   1       1.065  -1.245   2.270  0.00  0.00    -0.206 OA
ATOM     18  O   UNL d   1      -1.024  -1.069   0.811  0.00  0.00    -0.206 OA
BRANCH  16  19
ATOM     19  N   UNL d   1       1.132  -0.122   0.029  0.00  0.00    -0.225 NA
ATOM     20  H   UNL d   1       1.149   0.754   0.560  0.00  0.00     0.136 HD
ATOM     21  H   UNL d   1       0.629   0.002  -0.851  0.00  0.00     0.136 HD
ENDBRANCH  16  19
ENDBRANCH   1  16
BRANCH   7  22
ATOM     22  C   UNL d   1       4.139  -6.756  -1.919  0.00  0.00     0.216 C 
ATOM     23 CL   UNL d   1       4.090  -8.168  -0.802  0.00  0.00    -0.105 Cl
ATOM     24 CL   UNL d   1       5.493  -7.007  -3.063  0.00  0.00    -0.105 Cl
ENDBRANCH   7  22
TORSDOF 3
