# Supplementary material for: Integrating Molecular Dynamics, Molecular Docking, and Machine Learning for Predicting SARS-CoV-2 Papain-like Protease Binders
Source: Molecules. 2025 Jul 16;30(14):2985. doi: 10.3390/molecules30142985 (PMC12300542; doi:10.3390/molecules30142985)
Supplement: Supplementary file 1 [file molecules-30-02985-s001.zip › Supplementary files/Supplementary Data/FDA approved drugs/drug1039_prep-min.pdbqt]

REMARK  5 active torsions:
REMARK  status: ('A' for Active; 'I' for Inactive)
REMARK    1  A    between atoms: O5*_1  and  C5*_2 
REMARK    2  A    between atoms: C5*_2  and  C4*_3 
REMARK    3  A    between atoms: C1*_5  and  N_9 
REMARK    4  A    between atoms: C3*_7  and  O3*_8 
REMARK    5  A    between atoms: C_11  and  C_17 
ROOT
ATOM      1  N   UNL d   1      -0.638  -3.599   2.474  0.00  0.00    -0.281 N 
ATOM      2  C   UNL d   1      -0.429  -4.415   1.366  0.00  0.00     0.120 A 
ATOM      3  C   UNL d   1      -1.389  -5.162   0.801  0.00  0.00     0.131 A 
ATOM      4  C   UNL d   1      -2.728  -5.109   1.386  0.00  0.00     0.265 A 
ATOM      5  O   UNL d   1      -3.694  -5.700   0.927  0.00  0.00    -0.267 OA
ATOM      6  N   UNL d   1      -2.849  -4.346   2.516  0.00  0.00    -0.275 N 
ATOM      7  C   UNL d   1      -1.887  -3.539   3.072  0.00  0.00     0.331 A 
ATOM      8  O   UNL d   1      -2.205  -2.838   4.026  0.00  0.00    -0.246 OA
ATOM      9  H   UNL d   1      -3.767  -4.288   2.932  0.00  0.00     0.173 HD
ENDROOT
BRANCH   1  10
ATOM     10  C1* UNL d   1       0.530  -2.845   2.970  0.00  0.00     0.235 C 
ATOM     11  O4* UNL d   1       0.991  -2.009   1.882  0.00  0.00    -0.356 OA
ATOM     12  C4* UNL d   1       0.950  -0.634   2.315  0.00  0.00     0.176 C 
ATOM     13  C3* UNL d   1       0.044  -0.606   3.547  0.00  0.00     0.153 C 
ATOM     14  C2* UNL d   1       0.413  -1.928   4.179  0.00  0.00     0.088 C 
BRANCH  12  15
ATOM     15  C5* UNL d   1       0.488   0.269   1.175  0.00  0.00     0.198 C 
BRANCH  15  16
ATOM     16  O5* UNL d   1       0.611   1.637   1.534  0.00  0.00    -0.398 OA
ATOM     17  H5* UNL d   1       0.212   2.161   0.818  0.00  0.00     0.209 HD
ENDBRANCH  15  16
ENDBRANCH  12  15
BRANCH  13  18
ATOM     18  O3* UNL d   1       0.271   0.462   4.450  0.00  0.00    -0.393 OA
ATOM     19  H3* UNL d   1       1.218   0.682   4.455  0.00  0.00     0.210 HD
ENDBRANCH  13  18
ENDBRANCH   1  10
BRANCH   3  20
ATOM     20  C   UNL d   1      -1.159  -6.017  -0.388  0.00  0.00     0.424 C 
ATOM     21  F   UNL d   1      -2.259  -6.573  -0.948  0.00  0.00    -0.166 F 
ATOM     22  F   UNL d   1      -0.545  -5.314  -1.379  0.00  0.00    -0.166 F 
ATOM     23  F   UNL d   1      -0.317  -7.043  -0.086  0.00  0.00    -0.166 F 
ENDBRANCH   3  20
TORSDOF 5
