# Supplementary material for: Integrating Molecular Dynamics, Molecular Docking, and Machine Learning for Predicting SARS-CoV-2 Papain-like Protease Binders
Source: Molecules. 2025 Jul 16;30(14):2985. doi: 10.3390/molecules30142985 (PMC12300542; doi:10.3390/molecules30142985)
Supplement: Supplementary file 1 [file molecules-30-02985-s001.zip › Supplementary files/Supplementary Data/FDA approved drugs/drug103_prep-min.pdbqt]

REMARK  6 active torsions:
REMARK  status: ('A' for Active; 'I' for Inactive)
REMARK    1  A    between atoms: C_2  and  C_6 
REMARK    2  A    between atoms: C_3  and  C_4 
REMARK    3  A    between atoms: C_4  and  O_5 
REMARK    4  A    between atoms: C_7  and  C_8 
REMARK    5  A    between atoms: C_9  and  C_11 
REMARK    6  A    between atoms: C_12  and  C_13 
ROOT
ATOM      1  C   UNL d   1       2.984  -4.394  -0.612  0.00  0.00     0.007 C 
ATOM      2  C   UNL d   1       2.728  -4.844   0.639  0.00  0.00    -0.062 C 
ATOM      3  C   UNL d   1       2.153  -3.991   1.749  0.00  0.00     0.048 C 
ENDROOT
BRANCH   2   4
ATOM      4  C   UNL d   1       3.033  -6.240   0.990  0.00  0.00     0.007 C 
ATOM      5  C   UNL d   1       2.880  -6.777   2.216  0.00  0.00     0.009 C 
BRANCH   5   6
ATOM      6  C   UNL d   1       3.218  -8.142   2.608  0.00  0.00    -0.048 C 
ATOM      7  C   UNL d   1       4.494  -8.600   2.574  0.00  0.00    -0.077 C 
ATOM      8  C   UNL d   1       5.705  -7.782   2.186  0.00  0.00     0.044 C 
ATOM      9  C   UNL d   1       4.868 -10.009   2.985  0.00  0.00     0.034 C 
ATOM     10  C   UNL d   1       3.687 -10.950   3.174  0.00  0.00     0.005 C 
ATOM     11  C   UNL d   1       2.565 -10.246   3.917  0.00  0.00     0.014 C 
ATOM     12  C   UNL d   1       2.046  -8.995   3.156  0.00  0.00    -0.020 C 
ATOM     13  C   UNL d   1       1.158  -8.223   4.163  0.00  0.00     0.020 C 
ATOM     14  C   UNL d   1       1.152  -9.445   1.981  0.00  0.00     0.020 C 
ENDBRANCH   5   6
ENDBRANCH   2   4
BRANCH   1  15
ATOM     15  C   UNL d   1       2.763  -3.035  -1.079  0.00  0.00     0.001 C 
ATOM     16  C   UNL d   1       3.022  -2.576  -2.315  0.00  0.00     0.006 C 
BRANCH  16  17
ATOM     17  C   UNL d   1       2.793  -1.188  -2.751  0.00  0.00    -0.064 C 
ATOM     18  C   UNL d   1       2.247  -0.215  -1.732  0.00  0.00     0.048 C 
ATOM     19  C   UNL d   1       3.078  -0.844  -4.026  0.00  0.00     0.005 C 
BRANCH  19  20
ATOM     20  C   UNL d   1       2.916   0.490  -4.685  0.00  0.00     0.192 C 
BRANCH  20  21
ATOM     21  O   UNL d   1       4.188   0.917  -5.146  0.00  0.00    -0.397 OA
ATOM     22  H   UNL d   1       4.769   0.948  -4.366  0.00  0.00     0.209 HD
ENDBRANCH  20  21
ENDBRANCH  19  20
ENDBRANCH  16  17
ENDBRANCH   1  15
TORSDOF 6
