# Supplementary material for: Integrating Molecular Dynamics, Molecular Docking, and Machine Learning for Predicting SARS-CoV-2 Papain-like Protease Binders
Source: Molecules. 2025 Jul 16;30(14):2985. doi: 10.3390/molecules30142985 (PMC12300542; doi:10.3390/molecules30142985)
Supplement: Supplementary file 1 [file molecules-30-02985-s001.zip › Supplementary files/Supplementary Data/FDA approved drugs/drug1040_prep-min.pdbqt]

REMARK  6 active torsions:
REMARK  status: ('A' for Active; 'I' for Inactive)
REMARK    1  A    between atoms: C_2  and  O_1 
REMARK    2  A    between atoms: C_2  and  C_3 
REMARK    3  A    between atoms: C_2  and  C_11 
REMARK    4  A    between atoms: C_2  and  C_17 
REMARK    5  A    between atoms: C_3  and  C_4 
REMARK    6  A    between atoms: C_4  and  N_5 
ROOT
ATOM      1  C   UNL d   1       0.218   1.122  -0.630  0.00  0.00     0.090 C 
ENDROOT
BRANCH   1   2
ATOM      2  O   UNL d   1       0.761   0.058   0.194  0.00  0.00    -0.385 OA
ATOM      3  H   UNL d   1       1.688  -0.104  -0.011  0.00  0.00     0.211 HD
ENDBRANCH   1   2
BRANCH   1   4
ATOM      4  C   UNL d   1       0.927   2.397  -0.091  0.00  0.00     0.071 C 
BRANCH   4   5
ATOM      5  C   UNL d   1       0.816   3.740  -0.817  0.00  0.00     0.238 C 
BRANCH   5   6
ATOM      6  N   UNL d   1      -0.459   4.531  -0.614  0.00  0.00    -0.071 N 
ATOM      7  C   UNL d   1      -0.832   4.809   0.828  0.00  0.00     0.235 C 
ATOM      8  C   UNL d   1      -2.190   5.508   0.871  0.00  0.00     0.028 C 
ATOM      9  C   UNL d   1      -2.201   6.789   0.045  0.00  0.00     0.003 C 
ATOM     10  C   UNL d   1      -1.737   6.531  -1.379  0.00  0.00     0.028 C 
ATOM     11  C   UNL d   1      -0.400   5.813  -1.424  0.00  0.00     0.235 C 
ATOM     12  H   UNL d   1      -1.234   3.979  -0.990  0.00  0.00     0.279 HD
ENDBRANCH   5   6
ENDBRANCH   4   5
ENDBRANCH   1   4
BRANCH   1  13
ATOM     13  C   UNL d   1       0.504   0.738  -2.134  0.00  0.00     0.025 C 
ATOM     14  C   UNL d   1      -0.210  -0.588  -2.494  0.00  0.00     0.008 C 
ATOM     15  C   UNL d   1       0.037  -0.989  -3.935  0.00  0.00     0.000 C 
ATOM     16  C   UNL d   1       1.508  -1.293  -4.129  0.00  0.00     0.000 C 
ATOM     17  C   UNL d   1       2.390  -0.107  -3.764  0.00  0.00     0.000 C 
ATOM     18  C   UNL d   1       2.012   0.661  -2.485  0.00  0.00     0.008 C 
ENDBRANCH   1  13
BRANCH   1  19
ATOM     19  C   UNL d   1      -1.298   1.166  -0.336  0.00  0.00    -0.024 A 
ATOM     20  C   UNL d   1      -1.834   0.418   0.737  0.00  0.00     0.010 A 
ATOM     21  C   UNL d   1      -3.211   0.337   0.946  0.00  0.00     0.001 A 
ATOM     22  C   UNL d   1      -4.086   1.026   0.120  0.00  0.00     0.000 A 
ATOM     23  C   UNL d   1      -3.577   1.780  -0.938  0.00  0.00     0.001 A 
ATOM     24  C   UNL d   1      -2.206   1.824  -1.180  0.00  0.00     0.010 A 
ENDBRANCH   1  19
TORSDOF 6
