# Supplementary material for: Integrating Molecular Dynamics, Molecular Docking, and Machine Learning for Predicting SARS-CoV-2 Papain-like Protease Binders
Source: Molecules. 2025 Jul 16;30(14):2985. doi: 10.3390/molecules30142985 (PMC12300542; doi:10.3390/molecules30142985)
Supplement: Supplementary file 1 [file molecules-30-02985-s001.zip › Supplementary files/Supplementary Data/FDA approved drugs/drug1041_prep-min.pdbqt]

REMARK  0 active torsions:
REMARK  status: ('A' for Active; 'I' for Inactive)
ROOT
ATOM      1  C   UNL d   1       0.793  -0.017   0.378  0.00  0.00     0.165 C 
ATOM      2  N   UNL d   1       0.410  -1.397   0.239  0.00  0.00    -0.266 N 
ATOM      3  C   UNL d   1      -0.837  -1.837  -0.038  0.00  0.00     0.370 C 
ATOM      4  O   UNL d   1      -1.828  -1.149  -0.233  0.00  0.00    -0.238 OA
ATOM      5  O   UNL d   1      -0.867  -3.203  -0.036  0.00  0.00    -0.283 OA
ATOM      6  C   UNL d   1       0.478  -3.687   0.093  0.00  0.00     0.146 C 
ATOM      7  C   UNL d   1       0.538  -4.829   1.091  0.00  0.00     0.057 C 
ATOM      8  C   UNL d   1       0.985  -4.093  -1.287  0.00  0.00     0.057 C 
ATOM      9  C   UNL d   1       1.206  -2.448   0.553  0.00  0.00     0.262 C 
ATOM     10  O   UNL d   1       2.316  -2.406   1.064  0.00  0.00    -0.269 OA
ENDROOT
TORSDOF 0
