# Supplementary material for: Integrating Molecular Dynamics, Molecular Docking, and Machine Learning for Predicting SARS-CoV-2 Papain-like Protease Binders
Source: Molecules. 2025 Jul 16;30(14):2985. doi: 10.3390/molecules30142985 (PMC12300542; doi:10.3390/molecules30142985)
Supplement: Supplementary file 1 [file molecules-30-02985-s001.zip › Supplementary files/Supplementary Data/FDA approved drugs/drug1042_prep-min.pdbqt]

REMARK  10 active torsions:
REMARK  status: ('A' for Active; 'I' for Inactive)
REMARK    1  A    between atoms: O_2  and  C_3 
REMARK    2  A    between atoms: C_5  and  C_13 
REMARK    3  A    between atoms: C_7  and  O_11 
REMARK    4  A    between atoms: C_8  and  O_9 
REMARK       I    between atoms: C_13  and  N_15 
REMARK    5  A    between atoms: N_15  and  C_16 
REMARK    6  A    between atoms: C_16  and  C_17 
REMARK    7  A    between atoms: C_20  and  O_21 
REMARK    8  A    between atoms: O_21  and  C_22 
REMARK    9  A    between atoms: C_22  and  C_23 
REMARK   10  A    between atoms: C_23  and  N_24 
ROOT
ATOM      1  C   UNL d   1       4.859  -4.377  -0.331  0.00  0.00     0.252 C 
ATOM      2  O   UNL d   1       4.779  -4.117  -1.524  0.00  0.00    -0.268 OA
ATOM      3  N   UNL d   1       4.941  -3.412   0.645  0.00  0.00    -0.353 N 
ATOM      4  H   UNL d   1       4.780  -3.668   1.609  0.00  0.00     0.163 HD
ENDROOT
BRANCH   3   5
ATOM      5  C   UNL d   1       4.939  -2.005   0.323  0.00  0.00     0.161 C 
BRANCH   5   6
ATOM      6  C   UNL d   1       5.006  -1.214   1.605  0.00  0.00    -0.040 A 
ATOM      7  C   UNL d   1       6.241  -0.904   2.187  0.00  0.00     0.011 A 
ATOM      8  C   UNL d   1       6.302  -0.308   3.450  0.00  0.00     0.037 A 
ATOM      9  C   UNL d   1       5.127  -0.017   4.145  0.00  0.00     0.068 A 
ATOM     10  C   UNL d   1       3.897  -0.307   3.559  0.00  0.00     0.037 A 
ATOM     11  C   UNL d   1       3.831  -0.904   2.298  0.00  0.00     0.011 A 
BRANCH   9  12
ATOM     12  O   UNL d   1       5.048   0.529   5.398  0.00  0.00    -0.350 OA
BRANCH  12  13
ATOM     13  C   UNL d   1       6.277   0.914   6.006  0.00  0.00     0.203 C 
BRANCH  13  14
ATOM     14  C   UNL d   1       5.942   1.615   7.326  0.00  0.00     0.260 C 
BRANCH  14  15
ATOM     15  N   UNL d   1       7.178   2.091   8.074  0.00  0.00    -0.077 N 
ATOM     16  C   UNL d   1       7.980   3.124   7.326  0.00  0.00     0.269 C 
ATOM     17  C   UNL d   1       6.806   2.602   9.444  0.00  0.00     0.269 C 
ATOM     18  H   UNL d   1       7.787   1.276   8.222  0.00  0.00     0.279 HD
ENDBRANCH  14  15
ENDBRANCH  13  14
ENDBRANCH  12  13
ENDBRANCH   9  12
ENDBRANCH   5   6
ENDBRANCH   3   5
BRANCH   1  19
ATOM     19  C   UNL d   1       4.852  -5.789   0.149  0.00  0.00     0.037 A 
ATOM     20  C   UNL d   1       5.476  -6.157   1.350  0.00  0.00     0.057 A 
ATOM     21  C   UNL d   1       5.498  -7.493   1.766  0.00  0.00     0.105 A 
ATOM     22  C   UNL d   1       4.888  -8.476   0.962  0.00  0.00     0.135 A 
ATOM     23  C   UNL d   1       4.279  -8.106  -0.257  0.00  0.00     0.105 A 
ATOM     24  C   UNL d   1       4.255  -6.765  -0.652  0.00  0.00     0.057 A 
BRANCH  21  25
ATOM     25  O   UNL d   1       6.190  -7.905   2.875  0.00  0.00    -0.353 OA
ATOM     26  C   UNL d   1       6.372  -6.963   3.924  0.00  0.00     0.210 C 
ENDBRANCH  21  25
BRANCH  22  27
ATOM     27  O   UNL d   1       4.944  -9.828   1.215  0.00  0.00    -0.351 OA
ATOM     28  C   UNL d   1       4.661 -10.228   2.551  0.00  0.00     0.210 C 
ENDBRANCH  22  27
BRANCH  23  29
ATOM     29  O   UNL d   1       3.667  -9.105  -0.976  0.00  0.00    -0.353 OA
ATOM     30  C   UNL d   1       3.714  -8.964  -2.392  0.00  0.00     0.210 C 
ENDBRANCH  23  29
ENDBRANCH   1  19
TORSDOF 10
