# Supplementary material for: Integrating Molecular Dynamics, Molecular Docking, and Machine Learning for Predicting SARS-CoV-2 Papain-like Protease Binders
Source: Molecules. 2025 Jul 16;30(14):2985. doi: 10.3390/molecules30142985 (PMC12300542; doi:10.3390/molecules30142985)
Supplement: Supplementary file 1 [file molecules-30-02985-s001.zip › Supplementary files/Supplementary Data/FDA approved drugs/drug1043_prep-min.pdbqt]

REMARK  7 active torsions:
REMARK  status: ('A' for Active; 'I' for Inactive)
REMARK    1  A    between atoms: O_2  and  C_3 
REMARK    2  A    between atoms: C_5  and  C_13 
REMARK    3  A    between atoms: C_7  and  O_11 
REMARK    4  A    between atoms: C_8  and  O_9 
REMARK    5  A    between atoms: C_13  and  C_14 
REMARK    6  A    between atoms: C_17  and  N_18 
REMARK    7  A    between atoms: C_20  and  N_21 
ROOT
ATOM      1  C   UNL d   1       3.965   0.999   4.398  0.00  0.00     0.082 C 
ENDROOT
BRANCH   1   2
ATOM      2  C   UNL d   1       2.542   1.135   3.912  0.00  0.00    -0.048 A 
ATOM      3  C   UNL d   1       2.238   1.068   2.546  0.00  0.00     0.047 A 
ATOM      4  C   UNL d   1       0.933   1.288   2.082  0.00  0.00     0.104 A 
ATOM      5  C   UNL d   1      -0.084   1.610   3.004  0.00  0.00     0.135 A 
ATOM      6  C   UNL d   1       0.221   1.681   4.378  0.00  0.00     0.104 A 
ATOM      7  C   UNL d   1       1.518   1.412   4.821  0.00  0.00     0.047 A 
BRANCH   4   8
ATOM      8  O   UNL d   1       0.636   1.307   0.743  0.00  0.00    -0.353 OA
ATOM      9  C   UNL d   1       1.423   0.468  -0.096  0.00  0.00     0.210 C 
ENDBRANCH   4   8
BRANCH   5  10
ATOM     10  O   UNL d   1      -1.367   1.975   2.670  0.00  0.00    -0.351 OA
ATOM     11  C   UNL d   1      -1.988   1.225   1.636  0.00  0.00     0.210 C 
ENDBRANCH   5  10
BRANCH   6  12
ATOM     12  O   UNL d   1      -0.805   1.971   5.247  0.00  0.00    -0.353 OA
ATOM     13  C   UNL d   1      -0.431   2.753   6.379  0.00  0.00     0.210 C 
ENDBRANCH   6  12
ENDBRANCH   1   2
BRANCH   1  14
ATOM     14  C   UNL d   1       4.679   2.314   4.525  0.00  0.00     0.004 A 
ATOM     15  C   UNL d   1       5.402   2.831   3.470  0.00  0.00     0.130 A 
ATOM     16  N   UNL d   1       6.070   3.999   3.511  0.00  0.00    -0.230 NA
ATOM     17  C   UNL d   1       5.993   4.674   4.656  0.00  0.00     0.200 A 
ATOM     18  N   UNL d   1       5.283   4.297   5.721  0.00  0.00    -0.206 NA
ATOM     19  C   UNL d   1       4.641   3.122   5.646  0.00  0.00     0.112 A 
BRANCH  17  20
ATOM     20  N   UNL d   1       6.670   5.875   4.730  0.00  0.00    -0.271 NA
ATOM     21  H   UNL d   1       6.788   6.249   3.800  0.00  0.00     0.127 HD
ATOM     22  H   UNL d   1       6.221   6.474   5.413  0.00  0.00     0.127 HD
ENDBRANCH  17  20
BRANCH  19  23
ATOM     23  N   UNL d   1       3.890   2.793   6.776  0.00  0.00    -0.286 NA
ATOM     24  H   UNL d   1       4.123   1.879   7.141  0.00  0.00     0.125 HD
ATOM     25  H   UNL d   1       4.059   3.525   7.463  0.00  0.00     0.125 HD
ENDBRANCH  19  23
ENDBRANCH   1  14
TORSDOF 7
