# Supplementary material for: Integrating Molecular Dynamics, Molecular Docking, and Machine Learning for Predicting SARS-CoV-2 Papain-like Protease Binders
Source: Molecules. 2025 Jul 16;30(14):2985. doi: 10.3390/molecules30142985 (PMC12300542; doi:10.3390/molecules30142985)
Supplement: Supplementary file 1 [file molecules-30-02985-s001.zip › Supplementary files/Supplementary Data/FDA approved drugs/drug1044_prep-min.pdbqt]

REMARK  8 active torsions:
REMARK  status: ('A' for Active; 'I' for Inactive)
REMARK    1  A    between atoms: O_2  and  C_3 
REMARK    2  A    between atoms: C_5  and  N_13 
REMARK    3  A    between atoms: C_7  and  O_11 
REMARK    4  A    between atoms: C_8  and  O_9 
REMARK    5  A    between atoms: N_13  and  C_14 
REMARK    6  A    between atoms: C_14  and  C_15 
REMARK    7  A    between atoms: C_23  and  N_24 
REMARK    8  A    between atoms: C_26  and  N_27 
ROOT
ATOM      1  C   UNL d   1       4.307  -0.106  -6.685  0.00  0.00    -0.038 C 
ATOM      2  C   UNL d   1       5.188  -0.063  -7.796  0.00  0.00    -0.039 C 
ATOM      3  C   UNL d   1       6.278  -1.094  -7.992  0.00  0.00     0.050 C 
ATOM      4  C   UNL d   1       4.956   0.885  -8.856  0.00  0.00     0.039 C 
ATOM      5  C   UNL d   1       3.770   1.620  -8.879  0.00  0.00     0.074 C 
ATOM      6  C   UNL d   1       2.991   1.653  -7.736  0.00  0.00     0.033 C 
ATOM      7  C   UNL d   1       3.270   0.839  -6.644  0.00  0.00     0.011 C 
ATOM      8  N   UNL d   1       3.316   2.254  -9.960  0.00  0.00    -0.218 NA
ATOM      9  C   UNL d   1       4.072   2.197 -11.050  0.00  0.00     0.201 C 
ATOM     10  N   UNL d   1       5.324   1.754 -11.085  0.00  0.00    -0.206 NA
ATOM     11  C   UNL d   1       5.770   1.163  -9.973  0.00  0.00     0.117 C 
ENDROOT
BRANCH   1  12
ATOM     12  C   UNL d   1       4.327  -1.234  -5.667  0.00  0.00     0.131 C 
BRANCH  12  13
ATOM     13  N   UNL d   1       3.861  -0.826  -4.343  0.00  0.00    -0.289 NA
ATOM     14  H   UNL d   1       4.613  -0.898  -3.664  0.00  0.00     0.128 HD
BRANCH  13  15
ATOM     15  C   UNL d   1       2.648  -1.321  -3.840  0.00  0.00     0.014 A 
ATOM     16  C   UNL d   1       2.556  -1.571  -2.463  0.00  0.00     0.063 A 
ATOM     17  C   UNL d   1       1.351  -1.948  -1.858  0.00  0.00     0.106 A 
ATOM     18  C   UNL d   1       0.190  -2.022  -2.644  0.00  0.00     0.135 A 
ATOM     19  C   UNL d   1       0.258  -1.780  -4.025  0.00  0.00     0.106 A 
ATOM     20  C   UNL d   1       1.483  -1.438  -4.612  0.00  0.00     0.063 A 
BRANCH  17  21
ATOM     21  O   UNL d   1       1.235  -2.282  -0.534  0.00  0.00    -0.353 OA
ATOM     22  C   UNL d   1       2.325  -1.965   0.320  0.00  0.00     0.210 C 
ENDBRANCH  17  21
BRANCH  18  23
ATOM     23  O   UNL d   1      -1.035  -2.394  -2.136  0.00  0.00    -0.351 OA
ATOM     24  C   UNL d   1      -1.465  -1.572  -1.054  0.00  0.00     0.210 C 
ENDBRANCH  18  23
BRANCH  19  25
ATOM     25  O   UNL d   1      -0.932  -1.782  -4.710  0.00  0.00    -0.353 OA
ATOM     26  C   UNL d   1      -0.877  -2.260  -6.048  0.00  0.00     0.210 C 
ENDBRANCH  19  25
ENDBRANCH  13  15
ENDBRANCH  12  13
ENDBRANCH   1  12
BRANCH  11  27
ATOM     27  N   UNL d   1       7.138   0.843  -9.995  0.00  0.00    -0.286 NA
ATOM     28  H   UNL d   1       7.600   1.270  -9.200  0.00  0.00     0.125 HD
ATOM     29  H   UNL d   1       7.500   1.227 -10.868  0.00  0.00     0.125 HD
ENDBRANCH  11  27
BRANCH   9  30
ATOM     30  N   UNL d   1       3.454   2.441 -12.263  0.00  0.00    -0.271 NA
ATOM     31  H   UNL d   1       2.466   2.231 -12.141  0.00  0.00     0.127 HD
ATOM     32  H   UNL d   1       3.929   1.883 -12.961  0.00  0.00     0.127 HD
ENDBRANCH   9  30
TORSDOF 8
