# Supplementary material for: Integrating Molecular Dynamics, Molecular Docking, and Machine Learning for Predicting SARS-CoV-2 Papain-like Protease Binders
Source: Molecules. 2025 Jul 16;30(14):2985. doi: 10.3390/molecules30142985 (PMC12300542; doi:10.3390/molecules30142985)
Supplement: Supplementary file 1 [file molecules-30-02985-s001.zip › Supplementary files/Supplementary Data/FDA approved drugs/drug1045_prep-min.pdbqt]

REMARK  4 active torsions:
REMARK  status: ('A' for Active; 'I' for Inactive)
REMARK    1  A    between atoms: C_2  and  C_3 
REMARK    2  A    between atoms: C_2  and  C_7 
REMARK    3  A    between atoms: C_3  and  N_4 
REMARK    4  A    between atoms: C_7  and  N_8 
ROOT
ATOM      1  N   UNL d   1      -1.597   0.464   1.725  0.00  0.00    -0.346 N 
ATOM      2  C   UNL d   1      -3.020   0.516   1.780  0.00  0.00     0.041 A 
ATOM      3  C   UNL d   1      -3.588   1.688   2.328  0.00  0.00     0.030 A 
ATOM      4  C   UNL d   1      -4.962   1.829   2.524  0.00  0.00     0.002 A 
ATOM      5  C   UNL d   1      -5.809   0.786   2.192  0.00  0.00     0.001 A 
ATOM      6  C   UNL d   1      -5.278  -0.381   1.651  0.00  0.00     0.009 A 
ATOM      7  C   UNL d   1      -3.890  -0.536   1.424  0.00  0.00    -0.031 A 
ATOM      8  C   UNL d   1      -3.487  -1.887   0.865  0.00  0.00     0.045 C 
ATOM      9  C   UNL d   1      -2.089  -2.038   0.283  0.00  0.00     0.045 C 
ATOM     10  C   UNL d   1      -1.058  -1.931   1.369  0.00  0.00    -0.031 A 
ATOM     11  C   UNL d   1      -0.346  -3.070   1.772  0.00  0.00     0.009 A 
ATOM     12  C   UNL d   1       0.560  -3.001   2.832  0.00  0.00     0.001 A 
ATOM     13  C   UNL d   1       0.768  -1.791   3.484  0.00  0.00     0.002 A 
ATOM     14  C   UNL d   1       0.066  -0.658   3.088  0.00  0.00     0.030 A 
ATOM     15  C   UNL d   1      -0.863  -0.712   2.035  0.00  0.00     0.041 A 
ENDROOT
BRANCH   1  16
ATOM     16  C   UNL d   1      -1.048   1.137   0.525  0.00  0.00     0.135 C 
BRANCH  16  17
ATOM     17  C   UNL d   1      -0.710   2.622   0.783  0.00  0.00     0.026 C 
ATOM     18  C   UNL d   1       0.355   2.777   1.875  0.00  0.00     0.013 C 
BRANCH  17  19
ATOM     19  C   UNL d   1      -0.201   3.344  -0.474  0.00  0.00     0.239 C 
BRANCH  19  20
ATOM     20  N   UNL d   1      -1.163   3.321  -1.642  0.00  0.00    -0.078 N 
ATOM     21  C   UNL d   1      -2.500   3.952  -1.346  0.00  0.00     0.269 C 
ATOM     22  C   UNL d   1      -0.535   3.969  -2.853  0.00  0.00     0.269 C 
ATOM     23  H   UNL d   1      -1.341   2.345  -1.911  0.00  0.00     0.278 HD
ENDBRANCH  19  20
ENDBRANCH  17  19
ENDBRANCH  16  17
ENDBRANCH   1  16
TORSDOF 4
