# Supplementary material for: Integrating Molecular Dynamics, Molecular Docking, and Machine Learning for Predicting SARS-CoV-2 Papain-like Protease Binders
Source: Molecules. 2025 Jul 16;30(14):2985. doi: 10.3390/molecules30142985 (PMC12300542; doi:10.3390/molecules30142985)
Supplement: Supplementary file 1 [file molecules-30-02985-s001.zip › Supplementary files/Supplementary Data/FDA approved drugs/drug1046_prep-min.pdbqt]

REMARK  12 active torsions:
REMARK  status: ('A' for Active; 'I' for Inactive)
REMARK    1  A    between atoms: O_2  and  C_3 
REMARK    2  A    between atoms: C_5  and  O_14 
REMARK    3  A    between atoms: C_9  and  O_10 
REMARK    4  A    between atoms: O_10  and  C_11 
REMARK    5  A    between atoms: O_14  and  C_15 
REMARK    6  A    between atoms: C_18  and  O_19 
REMARK    7  A    between atoms: O_19  and  C_20 
REMARK    8  A    between atoms: C_25  and  N_31 
REMARK    9  A    between atoms: C_26  and  O_27 
REMARK   10  A    between atoms: O_27  and  C_28 
REMARK   11  A    between atoms: C_44  and  O_45 
REMARK   12  A    between atoms: O_45  and  C_46 
ROOT
ATOM      1  C   UNL d   1      -0.293  -2.961   2.164  0.00  0.00     0.144 C 
ATOM      2  C   UNL d   1      -0.288  -1.703   1.150  0.00  0.00     0.041 C 
ATOM      3  C   UNL d   1       0.472  -0.507   1.797  0.00  0.00     0.015 C 
ATOM      4  C   UNL d   1      -1.546  -0.944   0.343  0.00  0.00     0.134 C 
ATOM      5  C   UNL d   1      -1.046  -0.806  -1.216  0.00  0.00     0.014 C 
ATOM      6  C   UNL d   1      -1.747   0.399  -1.885  0.00  0.00     0.012 C 
ATOM      7  C   UNL d   1      -1.262  -2.095  -2.106  0.00  0.00     0.055 C 
ATOM      8  C   UNL d   1      -0.073  -2.697  -2.908  0.00  0.00     0.143 A 
ATOM      9  C   UNL d   1       0.806  -1.746  -3.744  0.00  0.00     0.215 A 
ATOM     10  O   UNL d   1       1.227  -2.264  -2.489  0.00  0.00    -0.367 OA
ATOM     11  C   UNL d   1      -0.212  -4.110  -3.530  0.00  0.00     0.169 C 
ATOM     12  O   UNL d   1      -1.184  -4.290  -4.263  0.00  0.00    -0.294 OA
ATOM     13  C   UNL d   1       0.857  -5.231  -3.310  0.00  0.00     0.084 C 
ATOM     14  C   UNL d   1       0.750  -6.327  -4.367  0.00  0.00     0.020 C 
ATOM     15  C   UNL d   1       0.817  -5.707  -1.829  0.00  0.00     0.149 C 
ATOM     16  C   UNL d   1       1.555  -6.975  -1.218  0.00  0.00     0.041 C 
ATOM     17  C   UNL d   1       1.081  -8.358  -1.717  0.00  0.00     0.015 C 
ATOM     18  C   UNL d   1       1.677  -6.924   0.396  0.00  0.00     0.134 C 
ATOM     19  C   UNL d   1       0.819  -7.982   1.106  0.00  0.00     0.040 C 
ATOM     20  O   UNL d   1       1.325  -5.595   0.937  0.00  0.00    -0.316 OA
ATOM     21  C   UNL d   1       1.810  -5.133   2.123  0.00  0.00     0.265 C 
ATOM     22  O   UNL d   1       2.628  -5.742   2.780  0.00  0.00    -0.265 OA
ATOM     23  C   UNL d   1       1.126  -3.759   2.670  0.00  0.00     0.111 C 
ATOM     24  C   UNL d   1       2.299  -2.899   3.171  0.00  0.00     0.023 C 
ENDROOT
BRANCH   4  25
ATOM     25  O   UNL d   1      -2.967  -1.197   0.281  0.00  0.00    -0.352 OA
BRANCH  25  26
ATOM     26  C   UNL d   1      -3.882  -1.325   1.381  0.00  0.00     0.292 C 
ATOM     27  O   UNL d   1      -5.006  -2.100   0.911  0.00  0.00    -0.354 OA
ATOM     28  C   UNL d   1      -6.036  -1.486   0.134  0.00  0.00     0.122 C 
ATOM     29  C   UNL d   1      -5.732  -1.490  -1.356  0.00  0.00     0.040 C 
ATOM     30  C   UNL d   1      -6.523  -0.110   0.601  0.00  0.00     0.067 C 
ATOM     31  C   UNL d   1      -5.429   0.787   1.193  0.00  0.00     0.223 C 
ATOM     32  C   UNL d   1      -4.515  -0.084   2.103  0.00  0.00     0.217 C 
BRANCH  31  33
ATOM     33  N   UNL d   1      -4.682   1.629   0.159  0.00  0.00    -0.072 N 
ATOM     34  C   UNL d   1      -5.563   2.406  -0.804  0.00  0.00     0.269 C 
ATOM     35  C   UNL d   1      -3.742   2.624   0.811  0.00  0.00     0.269 C 
ATOM     36  H   UNL d   1      -4.113   0.978  -0.404  0.00  0.00     0.279 HD
ENDBRANCH  31  33
BRANCH  32  37
ATOM     37  O   UNL d   1      -5.493  -0.579   3.109  0.00  0.00    -0.309 OA
BRANCH  37  38
ATOM     38  C   UNL d   1      -5.372  -0.241   4.412  0.00  0.00     0.255 C 
ATOM     39  C   UNL d   1      -6.660  -0.441   5.168  0.00  0.00     0.126 C 
ATOM     40  O   UNL d   1      -4.343   0.251   4.886  0.00  0.00    -0.266 OA
ENDBRANCH  37  38
ENDBRANCH  32  37
ENDBRANCH  25  26
ENDBRANCH   4  25
BRANCH   1  41
ATOM     41  O   UNL d   1      -1.426  -3.788   1.839  0.00  0.00    -0.355 OA
BRANCH  41  42
ATOM     42  C   UNL d   1      -1.324  -5.175   2.128  0.00  0.00     0.263 C 
ATOM     43  C   UNL d   1      -1.742  -5.639   3.516  0.00  0.00     0.095 C 
ATOM     44  C   UNL d   1      -2.981  -6.520   3.537  0.00  0.00     0.157 C 
ATOM     45  C   UNL d   1      -3.064  -7.431   2.306  0.00  0.00     0.189 C 
ATOM     46  C   UNL d   1      -2.851  -6.632   1.002  0.00  0.00     0.152 C 
ATOM     47  O   UNL d   1      -1.603  -5.966   1.000  0.00  0.00    -0.354 OA
ATOM     48  C   UNL d   1      -3.920  -5.609   0.666  0.00  0.00     0.042 C 
BRANCH  44  49
ATOM     49  O   UNL d   1      -4.170  -5.727   3.577  0.00  0.00    -0.388 OA
ATOM     50  C   UNL d   1      -4.426  -5.118   4.829  0.00  0.00     0.202 C 
ENDBRANCH  44  49
BRANCH  45  51
ATOM     51  O   UNL d   1      -2.068  -8.492   2.370  0.00  0.00    -0.311 OA
BRANCH  51  52
ATOM     52  C   UNL d   1      -2.377  -9.539   3.186  0.00  0.00     0.255 C 
ATOM     53  C   UNL d   1      -1.382 -10.651   3.098  0.00  0.00     0.126 C 
ATOM     54  O   UNL d   1      -3.363  -9.581   3.915  0.00  0.00    -0.266 OA
ENDBRANCH  51  52
ENDBRANCH  45  51
ENDBRANCH  41  42
ENDBRANCH   1  41
BRANCH  15  55
ATOM     55  O   UNL d   1       1.321  -4.527  -1.127  0.00  0.00    -0.315 OA
BRANCH  55  56
ATOM     56  C   UNL d   1       2.661  -4.284  -1.198  0.00  0.00     0.255 C 
ATOM     57  C   UNL d   1       3.026  -3.188  -0.262  0.00  0.00     0.126 C 
ATOM     58  O   UNL d   1       3.480  -4.873  -1.886  0.00  0.00    -0.266 OA
ENDBRANCH  55  56
ENDBRANCH  15  55
TORSDOF 12
