# Supplementary material for: Integrating Molecular Dynamics, Molecular Docking, and Machine Learning for Predicting SARS-CoV-2 Papain-like Protease Binders
Source: Molecules. 2025 Jul 16;30(14):2985. doi: 10.3390/molecules30142985 (PMC12300542; doi:10.3390/molecules30142985)
Supplement: Supplementary file 1 [file molecules-30-02985-s001.zip › Supplementary files/Supplementary Data/FDA approved drugs/drug1047_prep-min.pdbqt]

REMARK  5 active torsions:
REMARK  status: ('A' for Active; 'I' for Inactive)
REMARK    1  A    between atoms: C_2  and  C_3 
REMARK    2  A    between atoms: C_3  and  N_4 
REMARK    3  A    between atoms: N_4  and  C_5 
REMARK    4  A    between atoms: N_4  and  C_8 
REMARK    5  A    between atoms: C_5  and  C_6 
ROOT
ATOM      1  C   UNL d   1       1.372   2.378   1.164  0.00  0.00     0.115 C 
ATOM      2  C   UNL d   1       0.415   1.877   0.358  0.00  0.00     0.128 C 
ATOM      3  N   UNL d   1      -0.920   2.102   0.554  0.00  0.00    -0.316 N 
ATOM      4  C   UNL d   1      -1.424   2.738   1.646  0.00  0.00     0.327 C 
ATOM      5  O   UNL d   1      -2.626   2.951   1.785  0.00  0.00    -0.247 OA
ATOM      6  N   UNL d   1      -0.504   3.154   2.557  0.00  0.00    -0.274 N 
ATOM      7  C   UNL d   1       0.815   3.303   2.242  0.00  0.00     0.277 C 
ATOM      8  O   UNL d   1       1.495   4.160   2.804  0.00  0.00    -0.266 OA
ATOM      9  H   UNL d   1      -1.606   1.758  -0.109  0.00  0.00     0.170 HD
ATOM     10  H   UNL d   1      -0.858   3.757   3.284  0.00  0.00     0.173 HD
ENDROOT
BRANCH   1  11
ATOM     11  N   UNL d   1       2.760   2.142   1.042  0.00  0.00    -0.373 N 
BRANCH  11  12
ATOM     12  C   UNL d   1       3.347   1.479  -0.149  0.00  0.00     0.138 C 
BRANCH  12  13
ATOM     13  C   UNL d   1       3.452  -0.035   0.038  0.00  0.00     0.134 C 
ATOM     14 CL   UNL d   1       4.021  -0.814  -1.460  0.00  0.00    -0.129 Cl
ENDBRANCH  12  13
ENDBRANCH  11  12
BRANCH  11  15
ATOM     15  C   UNL d   1       3.767   2.651   2.014  0.00  0.00     0.138 C 
BRANCH  15  16
ATOM     16  C   UNL d   1       3.611   2.134   3.451  0.00  0.00     0.134 C 
ATOM     17 CL   UNL d   1       3.784   0.363   3.569  0.00  0.00    -0.129 Cl
ENDBRANCH  15  16
ENDBRANCH  11  15
ENDBRANCH   1  11
TORSDOF 5
