# Supplementary material for: Integrating Molecular Dynamics, Molecular Docking, and Machine Learning for Predicting SARS-CoV-2 Papain-like Protease Binders
Source: Molecules. 2025 Jul 16;30(14):2985. doi: 10.3390/molecules30142985 (PMC12300542; doi:10.3390/molecules30142985)
Supplement: Supplementary file 1 [file molecules-30-02985-s001.zip › Supplementary files/Supplementary Data/FDA approved drugs/drug1048_prep-min.pdbqt]

REMARK  10 active torsions:
REMARK  status: ('A' for Active; 'I' for Inactive)
REMARK    1  A    between atoms: C_2  and  C_4 
REMARK    2  A    between atoms: C_4  and  N_5 
REMARK    3  A    between atoms: C_4  and  C_6 
REMARK    4  A    between atoms: C_6  and  O_8 
REMARK    5  A    between atoms: O_8  and  C_9 
REMARK    6  A    between atoms: C_9  and  C_10 
REMARK    7  A    between atoms: C_10  and  O_11 
REMARK    8  A    between atoms: O_11  and  C_12 
REMARK    9  A    between atoms: C_12  and  N_13 
REMARK   10  A    between atoms: C_19  and  N_20 
ROOT
ATOM      1  C   UNL d   1      -1.092  -6.722   1.723  0.00  0.00     0.301 C 
ENDROOT
BRANCH   1   2
ATOM      2  O   UNL d   1      -1.613  -5.683   0.889  0.00  0.00    -0.369 OA
BRANCH   2   3
ATOM      3  C   UNL d   1      -1.233  -5.889  -0.475  0.00  0.00     0.196 C 
BRANCH   3   4
ATOM      4  C   UNL d   1      -1.788  -4.748  -1.324  0.00  0.00     0.205 C 
BRANCH   4   5
ATOM      5  O   UNL d   1      -3.232  -4.766  -1.313  0.00  0.00    -0.318 OA
BRANCH   5   6
ATOM      6  C   UNL d   1      -3.833  -5.573  -2.205  0.00  0.00     0.290 C 
ATOM      7  O   UNL d   1      -3.260  -6.271  -3.037  0.00  0.00    -0.263 OA
BRANCH   6   8
ATOM      8  C   UNL d   1      -5.369  -5.554  -2.146  0.00  0.00     0.285 C 
BRANCH   8   9
ATOM      9  C   UNL d   1      -6.096  -4.405  -1.421  0.00  0.00     0.018 C 
ATOM     10  C   UNL d   1      -5.875  -4.443   0.095  0.00  0.00     0.012 C 
ATOM     11  C   UNL d   1      -5.795  -3.013  -1.979  0.00  0.00     0.012 C 
ENDBRANCH   8   9
BRANCH   8  12
ATOM     12  N   UNL d   1      -5.889  -5.636  -3.572  0.00  0.00    -0.066 N 
ATOM     13  H   UNL d   1      -5.625  -4.810  -4.122  0.00  0.00     0.275 HD
ATOM     14  H   UNL d   1      -6.906  -5.760  -3.624  0.00  0.00     0.275 HD
ATOM     15  H   UNL d   1      -5.435  -6.440  -4.040  0.00  0.00     0.275 HD
ENDBRANCH   8  12
ENDBRANCH   6   8
ENDBRANCH   5   6
ENDBRANCH   4   5
ENDBRANCH   3   4
ENDBRANCH   2   3
ENDBRANCH   1   2
BRANCH   1  16
ATOM     16  N   UNL d   1      -1.194  -6.348   3.119  0.00  0.00    -0.301 N 
ATOM     17  C   UNL d   1      -1.344  -5.092   3.646  0.00  0.00     0.214 A 
ATOM     18  N   UNL d   1      -1.213  -5.088   4.956  0.00  0.00    -0.234 NA
ATOM     19  C   UNL d   1      -0.966  -6.397   5.281  0.00  0.00     0.173 A 
ATOM     20  C   UNL d   1      -0.991  -7.203   4.167  0.00  0.00     0.186 A 
ATOM     21  C   UNL d   1      -0.661  -7.017   6.552  0.00  0.00     0.292 A 
ATOM     22  N   UNL d   1      -0.795  -8.541   4.087  0.00  0.00    -0.044 NA
ATOM     23  C   UNL d   1      -0.536  -9.091   5.245  0.00  0.00     0.703 A 
ATOM     24  N   UNL d   1      -0.472  -8.388   6.433  0.00  0.00    -0.152 N 
ATOM     25  H   UNL d   1      -0.215  -8.855   7.286  0.00  0.00     0.187 HD
ATOM     26  O   UNL d   1      -0.552  -6.438   7.628  0.00  0.00    -0.265 OA
BRANCH  23  27
ATOM     27  N   UNL d   1      -0.320 -10.426   5.329  0.00  0.00    -0.233 N 
ATOM     28  H   UNL d   1      -0.626 -10.941   4.510  0.00  0.00     0.174 HD
ATOM     29  H   UNL d   1      -0.531 -10.891   6.202  0.00  0.00     0.174 HD
ENDBRANCH  23  27
ENDBRANCH   1  16
TORSDOF 10
