# Supplementary material for: Integrating Molecular Dynamics, Molecular Docking, and Machine Learning for Predicting SARS-CoV-2 Papain-like Protease Binders
Source: Molecules. 2025 Jul 16;30(14):2985. doi: 10.3390/molecules30142985 (PMC12300542; doi:10.3390/molecules30142985)
Supplement: Supplementary file 1 [file molecules-30-02985-s001.zip › Supplementary files/Supplementary Data/FDA approved drugs/drug1049_prep-min.pdbqt]

REMARK  10 active torsions:
REMARK  status: ('A' for Active; 'I' for Inactive)
REMARK    1  A    between atoms: C_2  and  C_3 
REMARK    2  A    between atoms: C_3  and  C_4 
REMARK    3  A    between atoms: C_4  and  C_5 
REMARK       I    between atoms: C_5  and  N_7 
REMARK    4  A    between atoms: N_7  and  C_8 
REMARK    5  A    between atoms: N_7  and  C_26 
REMARK    6  A    between atoms: C_8  and  C_9 
REMARK    7  A    between atoms: C_12  and  C_15 
REMARK    8  A    between atoms: C_20  and  C_21 
REMARK    9  A    between atoms: C_26  and  C_27 
REMARK   10  A    between atoms: C_26  and  C_30 
ROOT
ATOM      1  C   UNL d   1      -0.518  -0.691   0.341  0.00  0.00    -0.040 A 
ATOM      2  C   UNL d   1      -0.914  -1.837   1.041  0.00  0.00     0.010 A 
ATOM      3  C   UNL d   1       0.021  -2.832   1.384  0.00  0.00     0.013 A 
ATOM      4  C   UNL d   1       1.371  -2.713   1.028  0.00  0.00    -0.025 A 
ATOM      5  C   UNL d   1       1.724  -1.627   0.212  0.00  0.00     0.013 A 
ATOM      6  C   UNL d   1       0.802  -0.634  -0.120  0.00  0.00     0.010 A 
ENDROOT
BRANCH   1   7
ATOM      7  C   UNL d   1      -1.500   0.382  -0.039  0.00  0.00     0.165 C 
BRANCH   7   8
ATOM      8  N   UNL d   1      -1.937   1.350   0.981  0.00  0.00    -0.333 N 
ATOM      9  C   UNL d   1      -1.131   2.256   1.671  0.00  0.00     0.220 C 
ATOM     10  O   UNL d   1      -1.595   3.072   2.473  0.00  0.00    -0.273 OA
BRANCH   9  11
ATOM     11  C   UNL d   1       0.364   2.264   1.383  0.00  0.00     0.103 C 
BRANCH  11  12
ATOM     12  C   UNL d   1       1.076   3.607   1.620  0.00  0.00     0.009 C 
BRANCH  12  13
ATOM     13  C   UNL d   1       1.107   4.182   3.039  0.00  0.00    -0.004 C 
ATOM     14  C   UNL d   1       1.792   3.308   4.068  0.00  0.00     0.005 C 
ENDBRANCH  12  13
ENDBRANCH  11  12
ENDBRANCH   9  11
BRANCH   8  15
ATOM     15  C   UNL d   1      -3.435   1.432   1.219  0.00  0.00     0.191 C 
BRANCH  15  16
ATOM     16  C   UNL d   1      -4.190   1.749  -0.121  0.00  0.00     0.011 C 
ATOM     17  C   UNL d   1      -5.687   2.050   0.040  0.00  0.00     0.012 C 
ATOM     18  C   UNL d   1      -3.573   2.952  -0.861  0.00  0.00     0.012 C 
ENDBRANCH  15  16
BRANCH  15  19
ATOM     19  C   UNL d   1      -3.949   0.220   2.096  0.00  0.00     0.197 C 
ATOM     20  O   UNL d   1      -3.156  -0.186   2.998  0.00  0.00    -0.646 OA
ATOM     21  O   UNL d   1      -5.085  -0.246   1.803  0.00  0.00    -0.646 OA
ENDBRANCH  15  19
ENDBRANCH   8  15
ENDBRANCH   7   8
ENDBRANCH   1   7
BRANCH   4  22
ATOM     22  C   UNL d   1       2.417  -3.659   1.507  0.00  0.00    -0.012 A 
ATOM     23  C   UNL d   1       2.171  -5.049   1.457  0.00  0.00     0.013 A 
ATOM     24  C   UNL d   1       3.157  -5.984   1.789  0.00  0.00     0.001 A 
ATOM     25  C   UNL d   1       4.424  -5.558   2.160  0.00  0.00     0.001 A 
ATOM     26  C   UNL d   1       4.695  -4.197   2.245  0.00  0.00     0.016 A 
ATOM     27  C   UNL d   1       3.698  -3.238   1.959  0.00  0.00     0.026 A 
BRANCH  27  28
ATOM     28  C   UNL d   1       4.045  -1.830   2.166  0.00  0.00     0.198 A 
ATOM     29  N   UNL d   1       5.201  -1.269   1.748  0.00  0.00    -0.139 NA
ATOM     30  N   UNL d   1       4.981   0.002   2.112  0.00  0.00    -0.200 N 
ATOM     31  N   UNL d   1       3.827   0.245   2.745  0.00  0.00     0.022 NA
ATOM     32  H   UNL d   1       5.648   0.742   1.930  0.00  0.00     0.208 HD
ATOM     33  N   UNL d   1       3.219  -0.928   2.792  0.00  0.00    -0.136 NA
ENDBRANCH  27  28
ENDBRANCH   4  22
TORSDOF 10
