# Supplementary material for: Integrating Molecular Dynamics, Molecular Docking, and Machine Learning for Predicting SARS-CoV-2 Papain-like Protease Binders
Source: Molecules. 2025 Jul 16;30(14):2985. doi: 10.3390/molecules30142985 (PMC12300542; doi:10.3390/molecules30142985)
Supplement: Supplementary file 1 [file molecules-30-02985-s001.zip › Supplementary files/Supplementary Data/FDA approved drugs/drug104_prep-min.pdbqt]

REMARK  4 active torsions:
REMARK  status: ('A' for Active; 'I' for Inactive)
REMARK    1  A    between atoms: N_4  and  C_5 
REMARK    2  A    between atoms: C_7  and  N_8 
REMARK    3  A    between atoms: C_11  and  C_12 
REMARK    4  A    between atoms: C_12  and  O_13 
ROOT
ATOM      1  N   UNL d   1       1.041  -5.606   3.873  0.00  0.00    -0.107 NA
ATOM      2  N   UNL d   1       0.033  -6.168   4.340  0.00  0.00    -0.167 NA
ATOM      3  N   UNL d   1      -0.892  -6.681   4.763  0.00  0.00     0.068 N 
ENDROOT
BRANCH   1   4
ATOM      4  C   UNL d   1       1.342  -5.876   2.463  0.00  0.00     0.180 C 
ATOM      5  C   UNL d   1       0.386  -5.155   1.538  0.00  0.00     0.087 C 
ATOM      6  C   UNL d   1       1.207  -4.987   0.269  0.00  0.00     0.234 C 
ATOM      7  O   UNL d   1       2.588  -4.933   0.659  0.00  0.00    -0.356 OA
ATOM      8  C   UNL d   1       2.710  -5.330   2.041  0.00  0.00     0.175 C 
BRANCH   6   9
ATOM      9  N   UNL d   1       0.835  -3.799  -0.490  0.00  0.00    -0.282 N 
ATOM     10  C   UNL d   1       1.425  -2.577  -0.233  0.00  0.00     0.110 A 
ATOM     11  C   UNL d   1       1.075  -1.454  -0.872  0.00  0.00     0.022 A 
ATOM     12  C   UNL d   1       1.685  -0.118  -0.605  0.00  0.00     0.056 C 
ATOM     13  C   UNL d   1       0.017  -1.543  -1.903  0.00  0.00     0.256 A 
ATOM     14  N   UNL d   1      -0.528  -2.784  -2.089  0.00  0.00    -0.275 N 
ATOM     15  O   UNL d   1      -0.354  -0.567  -2.541  0.00  0.00    -0.267 OA
ATOM     16  C   UNL d   1      -0.198  -3.924  -1.407  0.00  0.00     0.331 A 
ATOM     17  H   UNL d   1      -1.267  -2.857  -2.771  0.00  0.00     0.173 HD
ATOM     18  O   UNL d   1      -0.810  -4.971  -1.612  0.00  0.00    -0.246 OA
ENDBRANCH   6   9
BRANCH   8  19
ATOM     19  C   UNL d   1       3.213  -4.131   2.864  0.00  0.00     0.198 C 
BRANCH  19  20
ATOM     20  O   UNL d   1       4.455  -3.630   2.364  0.00  0.00    -0.398 OA
ATOM     21  H   UNL d   1       5.084  -4.371   2.329  0.00  0.00     0.209 HD
ENDBRANCH  19  20
ENDBRANCH   8  19
ENDBRANCH   1   4
TORSDOF 4
