# Supplementary material for: Integrating Molecular Dynamics, Molecular Docking, and Machine Learning for Predicting SARS-CoV-2 Papain-like Protease Binders
Source: Molecules. 2025 Jul 16;30(14):2985. doi: 10.3390/molecules30142985 (PMC12300542; doi:10.3390/molecules30142985)
Supplement: Supplementary file 1 [file molecules-30-02985-s001.zip › Supplementary files/Supplementary Data/FDA approved drugs/drug1051_prep-min.pdbqt]

REMARK  9 active torsions:
REMARK  status: ('A' for Active; 'I' for Inactive)
REMARK    1  A    between atoms: O_2  and  C_3 
REMARK    2  A    between atoms: C_4  and  C_5 
REMARK    3  A    between atoms: C_5  and  C_6 
REMARK    4  A    between atoms: C_13  and  N_14 
REMARK       I    between atoms: N_14  and  C_15 
REMARK    5  A    between atoms: C_15  and  O_17 
REMARK    6  A    between atoms: O_17  and  C_18 
REMARK    7  A    between atoms: C_27  and  C_29 
REMARK       I    between atoms: C_29  and  N_31 
REMARK    8  A    between atoms: N_31  and  S_32 
REMARK    9  A    between atoms: S_32  and  C_35 
ROOT
ATOM      1  C   UNL d   1      -0.160  -1.268  -1.655  0.00  0.00     0.075 C 
ATOM      2  C   UNL d   1       1.151  -0.829  -1.869  0.00  0.00    -0.020 C 
ATOM      3  C   UNL d   1       1.595  -0.640  -3.194  0.00  0.00     0.011 C 
ATOM      4  C   UNL d   1       0.879  -1.220  -4.239  0.00  0.00     0.018 C 
ATOM      5  C   UNL d   1      -0.278  -1.957  -3.959  0.00  0.00     0.035 C 
ATOM      6  C   UNL d   1      -0.871  -1.871  -2.688  0.00  0.00     0.054 C 
ENDROOT
BRANCH   2   7
ATOM      7  C   UNL d   1       2.168  -0.956  -0.737  0.00  0.00     0.082 C 
BRANCH   7   8
ATOM      8  C   UNL d   1       2.596  -2.416  -0.766  0.00  0.00    -0.026 C 
ATOM      9  C   UNL d   1       2.763  -3.176  -1.916  0.00  0.00     0.099 C 
ATOM     10  N   UNL d   1       3.557  -4.223  -1.585  0.00  0.00    -0.360 N 
ATOM     11  C   UNL d   1       4.675  -4.590  -2.422  0.00  0.00     0.155 C 
ATOM     12  C   UNL d   1       3.368  -4.516  -0.264  0.00  0.00     0.044 C 
ATOM     13  C   UNL d   1       2.866  -3.339   0.319  0.00  0.00     0.001 C 
ATOM     14  C   UNL d   1       3.633  -5.683   0.453  0.00  0.00     0.033 C 
ATOM     15  C   UNL d   1       2.726  -3.314   1.731  0.00  0.00     0.044 C 
ATOM     16  C   UNL d   1       2.924  -4.501   2.462  0.00  0.00     0.037 C 
ATOM     17  C   UNL d   1       3.357  -5.664   1.817  0.00  0.00     0.032 C 
BRANCH  16  18
ATOM     18  N   UNL d   1       2.650  -4.646   3.827  0.00  0.00    -0.303 N 
ATOM     19  C   UNL d   1       2.256  -3.717   4.750  0.00  0.00     0.365 C 
ATOM     20  O   UNL d   1       2.171  -2.512   4.611  0.00  0.00    -0.238 OA
ATOM     21  H   UNL d   1       2.701  -5.576   4.223  0.00  0.00     0.171 HD
BRANCH  19  22
ATOM     22  O   UNL d   1       1.978  -4.400   5.890  0.00  0.00    -0.298 OA
BRANCH  22  23
ATOM     23  C   UNL d   1       1.605  -3.616   7.028  0.00  0.00     0.133 C 
ATOM     24  C   UNL d   1       2.833  -3.209   7.831  0.00  0.00     0.032 C 
ATOM     25  C   UNL d   1       2.307  -2.970   9.241  0.00  0.00     0.002 C 
ATOM     26  C   UNL d   1       1.000  -3.758   9.348  0.00  0.00     0.002 C 
ATOM     27  C   UNL d   1       0.845  -4.488   8.021  0.00  0.00     0.032 C 
ENDBRANCH  22  23
ENDBRANCH  19  22
ENDBRANCH  16  18
ENDBRANCH   7   8
ENDBRANCH   2   7
BRANCH   1  28
ATOM     28  O   UNL d   1      -0.638  -1.306  -0.373  0.00  0.00    -0.355 OA
ATOM     29  C   UNL d   1      -1.751  -0.422  -0.234  0.00  0.00     0.210 C 
ENDBRANCH   1  28
BRANCH   5  30
ATOM     30  C   UNL d   1      -0.770  -3.035  -4.866  0.00  0.00     0.265 C 
ATOM     31  O   UNL d   1      -1.942  -3.348  -4.915  0.00  0.00    -0.267 OA
ATOM     32  N   UNL d   1       0.260  -3.716  -5.544  0.00  0.00    -0.246 N 
ATOM     33  H   UNL d   1       1.229  -3.435  -5.434  0.00  0.00     0.182 HD
BRANCH  32  34
ATOM     34  S   UNL d   1       0.095  -4.853  -6.739  0.00  0.00     0.266 S 
ATOM     35  O   UNL d   1      -1.115  -4.594  -7.490  0.00  0.00    -0.200 OA
ATOM     36  O   UNL d   1       1.371  -4.867  -7.428  0.00  0.00    -0.200 OA
BRANCH  34  37
ATOM     37  C   UNL d   1      -0.069  -6.425  -5.893  0.00  0.00     0.085 A 
ATOM     38  C   UNL d   1      -1.326  -7.045  -5.950  0.00  0.00     0.026 A 
ATOM     39  C   UNL d   1      -1.493  -8.363  -5.520  0.00  0.00     0.002 A 
ATOM     40  C   UNL d   1      -0.400  -9.078  -5.039  0.00  0.00     0.001 A 
ATOM     41  C   UNL d   1       0.849  -8.460  -4.952  0.00  0.00     0.008 A 
ATOM     42  C   UNL d   1       1.032  -7.124  -5.361  0.00  0.00    -0.039 A 
ATOM     43  C   UNL d   1       2.432  -6.580  -5.227  0.00  0.00     0.050 C 
ENDBRANCH  34  37
ENDBRANCH  32  34
ENDBRANCH   5  30
TORSDOF 9
