# Supplementary material for: Integrating Molecular Dynamics, Molecular Docking, and Machine Learning for Predicting SARS-CoV-2 Papain-like Protease Binders
Source: Molecules. 2025 Jul 16;30(14):2985. doi: 10.3390/molecules30142985 (PMC12300542; doi:10.3390/molecules30142985)
Supplement: Supplementary file 1 [file molecules-30-02985-s001.zip › Supplementary files/Supplementary Data/FDA approved drugs/drug1052_prep-min.pdbqt]

REMARK  0 active torsions:
REMARK  status: ('A' for Active; 'I' for Inactive)
ROOT
ATOM      1  C   UNL d   1      -3.256  -1.144   0.031  0.00  0.00     0.157 C 
ATOM      2  N   UNL d   1      -2.280  -0.085   0.006  0.00  0.00    -0.338 N 
ATOM      3  C   UNL d   1      -2.543   1.259  -0.005  0.00  0.00     0.212 A 
ATOM      4  N   UNL d   1      -1.433   1.971  -0.009  0.00  0.00    -0.223 NA
ATOM      5  C   UNL d   1      -0.434   1.045  -0.002  0.00  0.00     0.167 A 
ATOM      6  C   UNL d   1      -0.922  -0.227   0.003  0.00  0.00     0.151 A 
ATOM      7  C   UNL d   1      -0.094  -1.381   0.010  0.00  0.00     0.282 A 
ATOM      8  O   UNL d   1      -0.547  -2.523   0.012  0.00  0.00    -0.265 OA
ATOM      9  N   UNL d   1       1.268  -1.071   0.013  0.00  0.00    -0.269 N 
ATOM     10  C   UNL d   1       2.216  -2.167   0.022  0.00  0.00     0.164 C 
ATOM     11  C   UNL d   1       1.813   0.230   0.012  0.00  0.00     0.332 A 
ATOM     12  O   UNL d   1       3.034   0.414   0.018  0.00  0.00    -0.246 OA
ATOM     13  N   UNL d   1       0.915   1.299   0.004  0.00  0.00    -0.286 N 
ATOM     14  C   UNL d   1       1.433   2.652   0.009  0.00  0.00     0.163 C 
ENDROOT
TORSDOF 0
