# Supplementary material for: Integrating Molecular Dynamics, Molecular Docking, and Machine Learning for Predicting SARS-CoV-2 Papain-like Protease Binders
Source: Molecules. 2025 Jul 16;30(14):2985. doi: 10.3390/molecules30142985 (PMC12300542; doi:10.3390/molecules30142985)
Supplement: Supplementary file 1 [file molecules-30-02985-s001.zip › Supplementary files/Supplementary Data/FDA approved drugs/drug1053_prep-min.pdbqt]

REMARK  13 active torsions:
REMARK  status: ('A' for Active; 'I' for Inactive)
REMARK    1  A    between atoms: C_6  and  N_7 
REMARK    2  A    between atoms: C_12  and  C_40 
REMARK    3  A    between atoms: C_20  and  C_21 
REMARK    4  A    between atoms: C_21  and  N_22 
REMARK       I    between atoms: N_22  and  C_23 
REMARK    5  A    between atoms: C_23  and  C_25 
REMARK    6  A    between atoms: C_25  and  C_26 
REMARK    7  A    between atoms: C_26  and  N_27 
REMARK    8  A    between atoms: C_26  and  C_28 
REMARK    9  A    between atoms: C_28  and  C_29 
REMARK   10  A    between atoms: C_29  and  C_30 
REMARK   11  A    between atoms: C_30  and  N_31 
REMARK   12  A    between atoms: C_35  and  N_36 
REMARK       I    between atoms: N_36  and  C_37 
REMARK       I    between atoms: C_37  and  N_38 
REMARK   13  A    between atoms: C_44  and  N_45 
ROOT
ATOM      1  C   UNL d   1       1.122  -0.203  -0.098  0.00  0.00     0.042 C 
ATOM      2  C   UNL d   1       0.937   0.463   1.258  0.00  0.00     0.172 C 
ATOM      3  N   UNL d   1       0.045  -0.371   2.080  0.00  0.00    -0.346 N 
ATOM      4  C   UNL d   1       0.185  -0.389   3.452  0.00  0.00     0.250 C 
ATOM      5  O   UNL d   1       0.957   0.362   4.034  0.00  0.00    -0.271 OA
ATOM      6  C   UNL d   1      -0.787  -1.326   4.186  0.00  0.00     0.287 C 
ATOM      7  C   UNL d   1      -0.735  -1.131   5.723  0.00  0.00     0.137 C 
ATOM      8  N   UNL d   1      -1.471   0.067   6.211  0.00  0.00    -0.259 NA
ATOM      9  C   UNL d   1      -0.776   1.117   6.795  0.00  0.00     0.222 C 
ATOM     10  O   UNL d   1       0.437   1.050   6.987  0.00  0.00    -0.277 OA
ATOM     11  C   UNL d   1      -1.575   2.343   7.338  0.00  0.00     0.194 C 
ATOM     12  N   UNL d   1      -0.650   3.532   7.288  0.00  0.00    -0.341 N 
ATOM     13  C   UNL d   1      -0.539   4.372   6.215  0.00  0.00     0.270 C 
ATOM     14  O   UNL d   1      -1.539   4.929   5.727  0.00  0.00    -0.266 OA
ATOM     15  C   UNL d   1       0.733   4.475   5.388  0.00  0.00     0.118 C 
ATOM     16  N   UNL d   1       0.467   5.170   4.192  0.00  0.00    -0.320 N 
ATOM     17  C   UNL d   1       1.113   4.969   2.995  0.00  0.00     0.246 C 
ATOM     18  O   UNL d   1       2.333   5.150   2.851  0.00  0.00    -0.271 OA
ATOM     19  C   UNL d   1       0.313   4.233   1.893  0.00  0.00     0.194 C 
ATOM     20  N   UNL d   1       0.691   2.806   2.001  0.00  0.00    -0.344 N 
ATOM     21  C   UNL d   1       0.252   1.837   1.122  0.00  0.00     0.240 C 
ATOM     22  O   UNL d   1      -0.762   1.994   0.437  0.00  0.00    -0.271 OA
ATOM     23  C   UNL d   1       1.910   3.870   5.591  0.00  0.00     0.128 C 
ATOM     24  H   UNL d   1      -0.515  -1.033   1.560  0.00  0.00     0.163 HD
ATOM     25  H   UNL d   1      -2.269  -0.186   6.779  0.00  0.00     0.130 HD
ATOM     26  H   UNL d   1       0.150   3.468   7.906  0.00  0.00     0.163 HD
ATOM     27  H   UNL d   1      -0.475   5.535   4.175  0.00  0.00     0.169 HD
ATOM     28  H   UNL d   1       1.560   2.606   2.511  0.00  0.00     0.163 HD
ENDROOT
BRANCH  19  29
ATOM     29  C   UNL d   1      -1.206   4.420   1.993  0.00  0.00     0.157 C 
BRANCH  29  30
ATOM     30  N   UNL d   1      -1.730   5.780   2.009  0.00  0.00    -0.359 N 
ATOM     31  C   UNL d   1      -1.624   6.588   0.899  0.00  0.00     0.219 C 
ATOM     32  O   UNL d   1      -1.032   6.277  -0.126  0.00  0.00    -0.274 OA
ATOM     33  H   UNL d   1      -2.087   6.186   2.869  0.00  0.00     0.162 HD
BRANCH  31  34
ATOM     34  C   UNL d   1      -2.306   7.926   1.048  0.00  0.00     0.135 C 
BRANCH  34  35
ATOM     35  C   UNL d   1      -2.338   8.745  -0.254  0.00  0.00     0.192 C 
BRANCH  35  36
ATOM     36  N   UNL d   1      -0.953   9.060  -0.712  0.00  0.00    -0.075 N 
ATOM     37  H   UNL d   1      -0.429   8.203  -0.973  0.00  0.00     0.274 HD
ATOM     38  H   UNL d   1      -0.386   9.544   0.002  0.00  0.00     0.274 HD
ATOM     39  H   UNL d   1      -0.936   9.679  -1.537  0.00  0.00     0.274 HD
ENDBRANCH  35  36
BRANCH  35  40
ATOM     40  C   UNL d   1      -3.112   8.098  -1.427  0.00  0.00     0.034 C 
BRANCH  40  41
ATOM     41  C   UNL d   1      -4.607   7.887  -1.134  0.00  0.00     0.029 C 
BRANCH  41  42
ATOM     42  C   UNL d   1      -5.343   7.276  -2.328  0.00  0.00     0.229 C 
BRANCH  42  43
ATOM     43  N   UNL d   1      -6.783   7.141  -2.001  0.00  0.00    -0.079 N 
ATOM     44  H   UNL d   1      -6.971   6.531  -1.194  0.00  0.00     0.274 HD
ATOM     45  H   UNL d   1      -7.302   6.736  -2.797  0.00  0.00     0.274 HD
ATOM     46  H   UNL d   1      -7.235   8.050  -1.817  0.00  0.00     0.274 HD
ENDBRANCH  42  43
ENDBRANCH  41  42
ENDBRANCH  40  41
ENDBRANCH  35  40
ENDBRANCH  34  35
ENDBRANCH  31  34
ENDBRANCH  29  30
ENDBRANCH  19  29
BRANCH  23  47
ATOM     47  N   UNL d   1       2.232   3.030   6.624  0.00  0.00    -0.317 N 
ATOM     48  C   UNL d   1       3.385   2.300   6.675  0.00  0.00     0.317 C 
ATOM     49  N   UNL d   1       3.453   1.549   7.808  0.00  0.00    -0.352 N 
ATOM     50  O   UNL d   1       4.274   2.299   5.832  0.00  0.00    -0.247 OA
ATOM     51  H   UNL d   1       2.614   1.261   8.287  0.00  0.00     0.160 HD
ATOM     52  H   UNL d   1       4.235   0.910   7.857  0.00  0.00     0.160 HD
ATOM     53  H   UNL d   1       1.543   2.684   7.255  0.00  0.00     0.170 HD
ENDBRANCH  23  47
BRANCH  11  54
ATOM     54  C   UNL d   1      -3.004   2.622   6.773  0.00  0.00     0.132 C 
ATOM     55  C   UNL d   1      -4.089   1.583   7.050  0.00  0.00     0.048 C 
ATOM     56  C   UNL d   1      -4.559   0.777   5.845  0.00  0.00     0.140 C 
ATOM     57  N   UNL d   1      -4.496   1.482   4.567  0.00  0.00    -0.227 N 
ATOM     58  C   UNL d   1      -3.833   2.633   4.420  0.00  0.00     0.667 C 
ATOM     59  H   UNL d   1      -5.154   1.227   3.837  0.00  0.00     0.177 HD
ATOM     60  N   UNL d   1      -3.048   3.093   5.378  0.00  0.00    -0.220 N 
ATOM     61  H   UNL d   1      -2.576   3.986   5.234  0.00  0.00     0.178 HD
BRANCH  58  62
ATOM     62  N   UNL d   1      -3.933   3.301   3.266  0.00  0.00    -0.235 N 
ATOM     63  H   UNL d   1      -4.491   2.966   2.490  0.00  0.00     0.174 HD
ATOM     64  H   UNL d   1      -3.540   4.228   3.180  0.00  0.00     0.174 HD
ENDBRANCH  58  62
ENDBRANCH  11  54
BRANCH   6  65
ATOM     65  N   UNL d   1      -2.203  -1.059   3.707  0.00  0.00    -0.065 N 
ATOM     66  H   UNL d   1      -2.420  -0.079   3.904  0.00  0.00     0.275 HD
ATOM     67  H   UNL d   1      -2.883  -1.675   4.174  0.00  0.00     0.275 HD
ATOM     68  H   UNL d   1      -2.287  -1.215   2.694  0.00  0.00     0.275 HD
ENDBRANCH   6  65
TORSDOF 13
