# Supplementary material for: Integrating Molecular Dynamics, Molecular Docking, and Machine Learning for Predicting SARS-CoV-2 Papain-like Protease Binders
Source: Molecules. 2025 Jul 16;30(14):2985. doi: 10.3390/molecules30142985 (PMC12300542; doi:10.3390/molecules30142985)
Supplement: Supplementary file 1 [file molecules-30-02985-s001.zip › Supplementary files/Supplementary Data/FDA approved drugs/drug1054_prep-min.pdbqt]

REMARK  15 active torsions:
REMARK  status: ('A' for Active; 'I' for Inactive)
REMARK    1  A    between atoms: N_1  and  C_2 
REMARK    2  A    between atoms: C_2  and  C_3 
REMARK    3  A    between atoms: C_3  and  C_4 
REMARK    4  A    between atoms: C_4  and  C_5 
REMARK    5  A    between atoms: C_5  and  N_6 
REMARK    6  A    between atoms: C_5  and  C_7 
REMARK    7  A    between atoms: C_7  and  C_8 
REMARK       I    between atoms: C_8  and  N_10 
REMARK    8  A    between atoms: N_10  and  C_11 
REMARK    9  A    between atoms: C_11  and  C_12 
REMARK   10  A    between atoms: CA_16  and  C_17 
REMARK   11  A    between atoms: C_17  and  O_18 
REMARK   12  A    between atoms: CA_22  and  N_23 
REMARK   13  A    between atoms: C_28  and  C_41 
REMARK   14  A    between atoms: C_36  and  N_37 
REMARK       I    between atoms: N_37  and  C_38 
REMARK       I    between atoms: C_38  and  N_39 
REMARK   15  A    between atoms: C_45  and  N_46 
ROOT
ATOM      1  C   UNL d   1       2.341  -2.102  -1.602  0.00  0.00     0.194 C 
ATOM      2  N   UNL d   1       2.556  -0.744  -2.117  0.00  0.00    -0.345 N 
ATOM      3  C   UNL d   1       2.697   0.334  -1.288  0.00  0.00     0.238 C 
ATOM      4  O   UNL d   1       2.523   0.258  -0.066  0.00  0.00    -0.272 OA
ATOM      5  CA  UNL d   1       2.985   1.690  -1.974  0.00  0.00     0.178 C 
ATOM      6  N   UNL d   1       2.701   2.710  -0.937  0.00  0.00    -0.245 NA
ATOM      7  C   UNL d   1       3.763   3.312  -0.287  0.00  0.00     0.230 C 
ATOM      8  O   UNL d   1       4.451   4.181  -0.810  0.00  0.00    -0.277 OA
ATOM      9  CA  UNL d   1       3.917   2.934   1.189  0.00  0.00     0.282 C 
ATOM     10  C   UNL d   1       5.394   2.987   1.618  0.00  0.00     0.137 C 
ATOM     11  N   UNL d   1       5.685   2.217   2.847  0.00  0.00    -0.259 NA
ATOM     12  C   UNL d   1       6.235   0.956   2.671  0.00  0.00     0.222 C 
ATOM     13  O   UNL d   1       7.451   0.870   2.526  0.00  0.00    -0.277 OA
ATOM     14  C   UNL d   1       5.311  -0.279   2.719  0.00  0.00     0.194 C 
ATOM     15  N   UNL d   1       6.069  -1.413   2.130  0.00  0.00    -0.341 N 
ATOM     16  C   UNL d   1       5.415  -2.607   1.903  0.00  0.00     0.270 C 
ATOM     17  O   UNL d   1       4.611  -3.098   2.686  0.00  0.00    -0.266 OA
ATOM     18  C   UNL d   1       5.381  -3.007   0.454  0.00  0.00     0.118 C 
ATOM     19  N   UNL d   1       4.149  -2.688  -0.094  0.00  0.00    -0.320 N 
ATOM     20  C   UNL d   1       3.746  -2.695  -1.413  0.00  0.00     0.246 C 
ATOM     21  O   UNL d   1       4.449  -2.950  -2.385  0.00  0.00    -0.271 OA
ATOM     22  C   UNL d   1       6.407  -3.570  -0.187  0.00  0.00     0.127 C 
ATOM     23  H   UNL d   1       2.927  -0.699  -3.061  0.00  0.00     0.163 HD
ATOM     24  H   UNL d   1       1.972   2.355  -0.330  0.00  0.00     0.131 HD
ATOM     25  H   UNL d   1       6.460   2.727   3.279  0.00  0.00     0.130 HD
ATOM     26  H   UNL d   1       6.715  -1.131   1.392  0.00  0.00     0.163 HD
ATOM     27  H   UNL d   1       3.465  -2.385   0.593  0.00  0.00     0.169 HD
ENDROOT
BRANCH   1  28
ATOM     28  C   UNL d   1       1.543  -2.959  -2.592  0.00  0.00     0.157 C 
BRANCH  28  29
ATOM     29  N   UNL d   1       0.162  -2.503  -2.769  0.00  0.00    -0.359 N 
ATOM     30  C   UNL d   1      -0.203  -1.506  -3.640  0.00  0.00     0.219 C 
ATOM     31  O   UNL d   1       0.577  -0.790  -4.267  0.00  0.00    -0.274 OA
ATOM     32  H   UNL d   1      -0.551  -3.052  -2.295  0.00  0.00     0.162 HD
BRANCH  30  33
ATOM     33  C   UNL d   1      -1.706  -1.353  -3.791  0.00  0.00     0.135 C 
BRANCH  33  34
ATOM     34  C   UNL d   1      -2.044  -0.611  -5.094  0.00  0.00     0.192 C 
BRANCH  34  35
ATOM     35  C   UNL d   1      -1.559  -1.375  -6.348  0.00  0.00     0.034 C 
BRANCH  35  36
ATOM     36  C   UNL d   1      -1.649  -0.638  -7.694  0.00  0.00     0.029 C 
BRANCH  36  37
ATOM     37  C   UNL d   1      -0.797   0.626  -7.864  0.00  0.00     0.229 C 
BRANCH  37  38
ATOM     38  N   UNL d   1       0.649   0.335  -7.769  0.00  0.00    -0.079 N 
ATOM     39  H   UNL d   1       1.201   1.181  -7.984  0.00  0.00     0.274 HD
ATOM     40  H   UNL d   1       0.947  -0.360  -8.476  0.00  0.00     0.274 HD
ATOM     41  H   UNL d   1       0.968  -0.001  -6.852  0.00  0.00     0.274 HD
ENDBRANCH  37  38
ENDBRANCH  36  37
ENDBRANCH  35  36
ENDBRANCH  34  35
BRANCH  34  42
ATOM     42  N   UNL d   1      -3.533  -0.433  -5.166  0.00  0.00    -0.075 N 
ATOM     43  H   UNL d   1      -4.043  -1.331  -5.204  0.00  0.00     0.274 HD
ATOM     44  H   UNL d   1      -3.857   0.108  -5.981  0.00  0.00     0.274 HD
ATOM     45  H   UNL d   1      -3.910   0.065  -4.343  0.00  0.00     0.274 HD
ENDBRANCH  34  42
ENDBRANCH  33  34
ENDBRANCH  30  33
ENDBRANCH  28  29
ENDBRANCH   1  28
BRANCH   5  46
ATOM     46  C   UNL d   1       4.388   1.716  -2.598  0.00  0.00     0.193 C 
BRANCH  46  47
ATOM     47  O   UNL d   1       5.382   1.495  -1.594  0.00  0.00    -0.399 OA
ATOM     48  H   UNL d   1       6.241   1.715  -2.013  0.00  0.00     0.209 HD
ENDBRANCH  46  47
ENDBRANCH   5  46
BRANCH  22  49
ATOM     49  N   UNL d   1       7.625  -3.932   0.348  0.00  0.00    -0.322 N 
ATOM     50  C   UNL d   1       8.609  -4.515  -0.414  0.00  0.00     0.295 C 
ATOM     51  N   UNL d   1       9.724  -4.826   0.292  0.00  0.00    -0.254 NA
ATOM     52  O   UNL d   1       8.545  -4.713  -1.621  0.00  0.00    -0.254 OA
ATOM     53  H   UNL d   1       9.619  -5.238   1.208  0.00  0.00     0.128 HD
ATOM     54  H   UNL d   1      10.417  -5.310  -0.274  0.00  0.00     0.128 HD
ATOM     55  H   UNL d   1       7.838  -3.786   1.323  0.00  0.00     0.169 HD
ENDBRANCH  22  49
BRANCH   9  56
ATOM     56  N   UNL d   1       3.103   3.873   2.046  0.00  0.00    -0.066 N 
ATOM     57  H1  UNL d   1       3.353   4.851   1.833  0.00  0.00     0.275 HD
ATOM     58  H2  UNL d   1       3.260   3.721   3.048  0.00  0.00     0.275 HD
ATOM     59  H3  UNL d   1       2.094   3.787   1.859  0.00  0.00     0.275 HD
ENDBRANCH   9  56
BRANCH  14  60
ATOM     60  C   UNL d   1       4.773  -0.561   4.153  0.00  0.00     0.132 C 
ATOM     61  C   UNL d   1       3.768   0.457   4.690  0.00  0.00     0.048 C 
ATOM     62  C   UNL d   1       4.318   1.454   5.689  0.00  0.00     0.140 C 
ATOM     63  N   UNL d   1       5.487   1.003   6.427  0.00  0.00    -0.227 N 
ATOM     64  C   UNL d   1       6.173  -0.116   6.150  0.00  0.00     0.667 C 
ATOM     65  H   UNL d   1       5.780   1.529   7.244  0.00  0.00     0.177 HD
ATOM     66  N   UNL d   1       5.856  -0.873   5.094  0.00  0.00    -0.220 N 
ATOM     67  H   UNL d   1       6.390  -1.722   4.934  0.00  0.00     0.178 HD
BRANCH  64  68
ATOM     68  N   UNL d   1       7.207  -0.459   6.923  0.00  0.00    -0.235 N 
ATOM     69  H   UNL d   1       7.495   0.096   7.721  0.00  0.00     0.174 HD
ATOM     70  H   UNL d   1       7.753  -1.294   6.747  0.00  0.00     0.174 HD
ENDBRANCH  64  68
ENDBRANCH  14  60
TORSDOF 15
