# Supplementary material for: Integrating Molecular Dynamics, Molecular Docking, and Machine Learning for Predicting SARS-CoV-2 Papain-like Protease Binders
Source: Molecules. 2025 Jul 16;30(14):2985. doi: 10.3390/molecules30142985 (PMC12300542; doi:10.3390/molecules30142985)
Supplement: Supplementary file 1 [file molecules-30-02985-s001.zip › Supplementary files/Supplementary Data/FDA approved drugs/drug1055_prep-min.pdbqt]

REMARK  5 active torsions:
REMARK  status: ('A' for Active; 'I' for Inactive)
REMARK    1  A    between atoms: C_2  and  N_3 
REMARK    2  A    between atoms: N_3  and  C_4 
REMARK    3  A    between atoms: N_3  and  C_6 
REMARK    4  A    between atoms: C_6  and  C_7 
REMARK       I    between atoms: C_7  and  N_9 
REMARK    5  A    between atoms: N_9  and  C_10 
ROOT
ATOM      1  C   UNL d   1       3.086  -0.337   3.352  0.00  0.00     0.248 C 
ATOM      2  O   UNL d   1       4.166  -0.929   3.164  0.00  0.00    -0.271 OA
ATOM      3  N   UNL d   1       2.522  -0.665   4.526  0.00  0.00    -0.325 N 
ATOM      4  H   UNL d   1       3.209  -1.306   4.911  0.00  0.00     0.169 HD
ENDROOT
BRANCH   3   5
ATOM      5  C   UNL d   1       1.497  -0.392   5.455  0.00  0.00     0.046 C 
ATOM      6  C   UNL d   1       0.424   0.504   5.345  0.00  0.00    -0.035 C 
ATOM      7  C   UNL d   1      -0.243   0.950   4.086  0.00  0.00     0.050 C 
ATOM      8  C   UNL d   1      -0.257   0.921   6.518  0.00  0.00     0.009 C 
ATOM      9  C   UNL d   1       0.014   0.374   7.765  0.00  0.00     0.001 C 
ATOM     10  C   UNL d   1       0.928  -0.660   7.844  0.00  0.00     0.009 C 
ATOM     11  C   UNL d   1       1.646  -1.074   6.707  0.00  0.00    -0.035 C 
ATOM     12  C   UNL d   1       2.523  -2.292   6.938  0.00  0.00     0.050 C 
ENDBRANCH   3   5
BRANCH   1  13
ATOM     13  C   UNL d   1       2.623   0.552   2.220  0.00  0.00     0.337 C 
BRANCH  13  14
ATOM     14  N   UNL d   1       2.301   2.032   2.404  0.00  0.00    -0.064 N 
ATOM     15  H   UNL d   1       1.333   2.045   2.714  0.00  0.00     0.280 HD
BRANCH  14  16
ATOM     16  C   UNL d   1       3.057   2.752   3.500  0.00  0.00     0.231 C 
ATOM     17  C   UNL d   1       2.358   4.062   3.818  0.00  0.00     0.034 C 
ENDBRANCH  14  16
BRANCH  14  18
ATOM     18  C   UNL d   1       2.257   2.733   1.051  0.00  0.00     0.231 C 
ATOM     19  C   UNL d   1       3.623   3.179   0.559  0.00  0.00     0.034 C 
ENDBRANCH  14  18
ENDBRANCH  13  14
ENDBRANCH   1  13
TORSDOF 5
