# Supplementary material for: Integrating Molecular Dynamics, Molecular Docking, and Machine Learning for Predicting SARS-CoV-2 Papain-like Protease Binders
Source: Molecules. 2025 Jul 16;30(14):2985. doi: 10.3390/molecules30142985 (PMC12300542; doi:10.3390/molecules30142985)
Supplement: Supplementary file 1 [file molecules-30-02985-s001.zip › Supplementary files/Supplementary Data/FDA approved drugs/drug1056_prep-min.pdbqt]

REMARK  1 active torsions:
REMARK  status: ('A' for Active; 'I' for Inactive)
REMARK    1  A    between atoms: C_10  and  N_11 
ROOT
ATOM      1  C   UNL d   1       1.018  -0.090   0.031  0.00  0.00     0.015 C 
ATOM      2  C   UNL d   1       0.508  -0.101  -1.413  0.00  0.00    -0.041 C 
ATOM      3  C   UNL d   1      -0.760  -0.979  -1.528  0.00  0.00     0.014 C 
ATOM      4  C   UNL d   1      -1.276  -0.993  -2.978  0.00  0.00    -0.011 C 
ATOM      5  C   UNL d   1      -0.181  -1.560  -3.898  0.00  0.00     0.014 C 
ATOM      6  C   UNL d   1       1.096  -0.691  -3.822  0.00  0.00    -0.041 C 
ATOM      7  C   UNL d   1       2.181  -1.257  -4.742  0.00  0.00     0.015 C 
ATOM      8  C   UNL d   1       1.594  -0.670  -2.357  0.00  0.00     0.018 C 
ATOM      9  C   UNL d   1       0.740   0.754  -4.245  0.00  0.00     0.048 C 
ATOM     10  C   UNL d   1      -0.350   1.312  -3.317  0.00  0.00     0.125 C 
ATOM     11  C   UNL d   1      -1.613   0.443  -3.412  0.00  0.00     0.043 C 
ATOM     12  C   UNL d   1       0.160   1.337  -1.867  0.00  0.00     0.048 C 
ENDROOT
BRANCH  10  13
ATOM     13  N   UNL d   1      -0.680   2.698  -3.738  0.00  0.00    -0.070 N 
ATOM     14  H   UNL d   1      -1.029   2.728  -4.706  0.00  0.00     0.275 HD
ATOM     15  H   UNL d   1       0.143   3.314  -3.693  0.00  0.00     0.275 HD
ATOM     16  H   UNL d   1      -1.406   3.115  -3.139  0.00  0.00     0.275 HD
ENDBRANCH  10  13
TORSDOF 1
