# Supplementary material for: Integrating Molecular Dynamics, Molecular Docking, and Machine Learning for Predicting SARS-CoV-2 Papain-like Protease Binders
Source: Molecules. 2025 Jul 16;30(14):2985. doi: 10.3390/molecules30142985 (PMC12300542; doi:10.3390/molecules30142985)
Supplement: Supplementary file 1 [file molecules-30-02985-s001.zip › Supplementary files/Supplementary Data/FDA approved drugs/drug1057_prep-min.pdbqt]

REMARK  10 active torsions:
REMARK  status: ('A' for Active; 'I' for Inactive)
REMARK    1  A    between atoms: N_1  and  C_2 
REMARK    2  A    between atoms: C_2  and  C_3 
REMARK    3  A    between atoms: C_3  and  C_4 
REMARK    4  A    between atoms: C_4  and  O_5 
REMARK    5  A    between atoms: C_4  and  P_6 
REMARK    6  A    between atoms: C_4  and  P_10 
REMARK    7  A    between atoms: P_6  and  O_7 
REMARK    8  A    between atoms: P_6  and  O_8 
REMARK    9  A    between atoms: P_10  and  O_11 
REMARK   10  A    between atoms: P_10  and  O_12 
ROOT
ATOM      1  C   UNL d   1       0.410   1.584  -2.022  0.00  0.00     0.253 C 
ENDROOT
BRANCH   1   2
ATOM      2  C   UNL d   1       0.795   2.384  -0.767  0.00  0.00     0.091 C 
BRANCH   2   3
ATOM      3  C   UNL d   1       0.196   3.785  -0.727  0.00  0.00     0.234 C 
BRANCH   3   4
ATOM      4  N   UNL d   1       0.420   4.369   0.625  0.00  0.00    -0.079 N 
ATOM      5  H   UNL d   1       0.026   5.319   0.669  0.00  0.00     0.274 HD
ATOM      6  H   UNL d   1       1.420   4.449   0.850  0.00  0.00     0.274 HD
ATOM      7  H   UNL d   1      -0.035   3.819   1.364  0.00  0.00     0.274 HD
ENDBRANCH   3   4
ENDBRANCH   2   3
ENDBRANCH   1   2
BRANCH   1   8
ATOM      8  O   UNL d   1      -1.043   1.644  -2.135  0.00  0.00    -0.368 OA
ATOM      9  H   UNL d   1      -1.271   1.635  -3.093  0.00  0.00     0.212 HD
ENDBRANCH   1   8
BRANCH   1  10
ATOM     10  P   UNL d   1       1.100   2.285  -3.562  0.00  0.00     0.283 P 
ATOM     11  O   UNL d   1       0.765   3.741  -3.676  0.00  0.00    -0.651 OA
BRANCH  10  12
ATOM     12  O   UNL d   1       2.661   1.973  -3.626  0.00  0.00    -0.327 OA
ATOM     13  H   UNL d   1       2.998   1.073  -3.438  0.00  0.00     0.220 HD
ENDBRANCH  10  12
BRANCH  10  14
ATOM     14  O   UNL d   1       0.502   1.398  -4.751  0.00  0.00    -0.327 OA
ATOM     15  H   UNL d   1       0.484   0.415  -4.653  0.00  0.00     0.220 HD
ENDBRANCH  10  14
ENDBRANCH   1  10
BRANCH   1  16
ATOM     16  P   UNL d   1       0.812  -0.178  -1.853  0.00  0.00     0.283 P 
ATOM     17  O   UNL d   1       0.727  -0.928  -3.139  0.00  0.00    -0.651 OA
BRANCH  16  18
ATOM     18  O   UNL d   1       2.259  -0.243  -1.172  0.00  0.00    -0.327 OA
ATOM     19  H   UNL d   1       2.567  -1.165  -1.030  0.00  0.00     0.220 HD
ENDBRANCH  16  18
BRANCH  16  20
ATOM     20  O   UNL d   1      -0.123  -0.733  -0.680  0.00  0.00    -0.327 OA
ATOM     21  H   UNL d   1      -1.067  -0.819  -0.930  0.00  0.00     0.220 HD
ENDBRANCH  16  20
ENDBRANCH   1  16
TORSDOF 10
