# Supplementary material for: Integrating Molecular Dynamics, Molecular Docking, and Machine Learning for Predicting SARS-CoV-2 Papain-like Protease Binders
Source: Molecules. 2025 Jul 16;30(14):2985. doi: 10.3390/molecules30142985 (PMC12300542; doi:10.3390/molecules30142985)
Supplement: Supplementary file 1 [file molecules-30-02985-s001.zip › Supplementary files/Supplementary Data/FDA approved drugs/drug1058_prep-min.pdbqt]

REMARK  12 active torsions:
REMARK  status: ('A' for Active; 'I' for Inactive)
REMARK    1  A    between atoms: C_2  and  C_4 
REMARK    2  A    between atoms: C_6  and  N_28 
REMARK    3  A    between atoms: C_8  and  C_21 
REMARK    4  A    between atoms: C_9  and  C_10 
REMARK    5  A    between atoms: C_11  and  C_12 
REMARK    6  A    between atoms: C_12  and  O_13 
REMARK    7  A    between atoms: C_12  and  C_14 
REMARK    8  A    between atoms: C_14  and  C_15 
REMARK    9  A    between atoms: C_15  and  O_16 
REMARK   10  A    between atoms: C_15  and  C_17 
REMARK   11  A    between atoms: C_17  and  C_18 
REMARK   12  A    between atoms: N_28  and  S_30 
ROOT
ATOM      1  C   UNL d   1      -1.082   0.757  -1.132  0.00  0.00     0.069 A 
ATOM      2  N   UNL d   1      -1.718   1.956  -1.186  0.00  0.00    -0.065 NA
ATOM      3  C   UNL d   1      -3.052   1.917  -1.191  0.00  0.00     0.738 A 
ATOM      4  N   UNL d   1      -3.804   0.831  -1.144  0.00  0.00    -0.060 NA
ATOM      5  C   UNL d   1      -3.168  -0.371  -1.057  0.00  0.00     0.098 A 
ATOM      6  C   UNL d   1      -1.766  -0.461  -1.075  0.00  0.00     0.020 A 
ENDROOT
BRANCH   6   7
ATOM      7  C   UNL d   1      -1.018  -1.718  -1.049  0.00  0.00     0.014 C 
ATOM      8  C   UNL d   1      -0.668  -2.392  -2.161  0.00  0.00     0.006 C 
BRANCH   8   9
ATOM      9  C   UNL d   1       0.077  -3.698  -2.137  0.00  0.00     0.143 C 
BRANCH   9  10
ATOM     10  O   UNL d   1      -0.868  -4.620  -2.665  0.00  0.00    -0.392 OA
ATOM     11  H   UNL d   1      -0.791  -4.598  -3.633  0.00  0.00     0.210 HD
ENDBRANCH   9  10
BRANCH   9  12
ATOM     12  C   UNL d   1       1.405  -3.611  -2.918  0.00  0.00     0.068 C 
BRANCH  12  13
ATOM     13  C   UNL d   1       2.175  -4.943  -2.981  0.00  0.00     0.130 C 
BRANCH  13  14
ATOM     14  O   UNL d   1       1.300  -5.841  -3.658  0.00  0.00    -0.395 OA
ATOM     15  H   UNL d   1       1.520  -5.805  -4.605  0.00  0.00     0.210 HD
ENDBRANCH  13  14
BRANCH  13  16
ATOM     16  C   UNL d   1       3.504  -4.768  -3.719  0.00  0.00     0.144 C 
BRANCH  16  17
ATOM     17  C   UNL d   1       4.341  -6.046  -3.781  0.00  0.00     0.175 C 
ATOM     18  O   UNL d   1       3.821  -7.000  -4.423  0.00  0.00    -0.648 OA
ATOM     19  O   UNL d   1       5.487  -5.956  -3.256  0.00  0.00    -0.648 OA
ENDBRANCH  16  17
ENDBRANCH  13  16
ENDBRANCH  12  13
ENDBRANCH   9  12
ENDBRANCH   8   9
ENDBRANCH   6   7
BRANCH   1  20
ATOM     20  C   UNL d   1       0.442   0.836  -1.107  0.00  0.00     0.031 C 
ATOM     21  C   UNL d   1       0.964   1.649  -2.293  0.00  0.00     0.016 C 
ATOM     22  C   UNL d   1       0.924   1.435   0.215  0.00  0.00     0.016 C 
ENDBRANCH   1  20
BRANCH   5  23
ATOM     23  C   UNL d   1      -4.132  -1.487  -0.909  0.00  0.00    -0.006 A 
ATOM     24  C   UNL d   1      -5.405  -1.415  -1.518  0.00  0.00     0.017 A 
ATOM     25  C   UNL d   1      -6.386  -2.380  -1.292  0.00  0.00     0.043 A 
ATOM     26  C   UNL d   1      -6.112  -3.454  -0.458  0.00  0.00     0.116 A 
ATOM     27  F   UNL d   1      -7.063  -4.360  -0.208  0.00  0.00    -0.206 F 
ATOM     28  C   UNL d   1      -4.866  -3.579   0.137  0.00  0.00     0.043 A 
ATOM     29  C   UNL d   1      -3.889  -2.610  -0.077  0.00  0.00     0.017 A 
ENDBRANCH   5  23
BRANCH   3  30
ATOM     30  N   UNL d   1      -3.729   3.130  -1.394  0.00  0.00    -0.109 N 
ATOM     31  C   UNL d   1      -3.382   3.857  -2.616  0.00  0.00     0.189 C 
BRANCH  30  32
ATOM     32  S   UNL d   1      -4.032   4.016  -0.009  0.00  0.00     0.242 S 
ATOM     33  C   UNL d   1      -2.416   4.508   0.564  0.00  0.00     0.186 C 
ATOM     34  O   UNL d   1      -4.719   5.228  -0.401  0.00  0.00    -0.205 OA
ATOM     35  O   UNL d   1      -4.605   3.161   1.011  0.00  0.00    -0.205 OA
ENDBRANCH  30  32
ENDBRANCH   3  30
TORSDOF 12
