# Supplementary material for: Integrating Molecular Dynamics, Molecular Docking, and Machine Learning for Predicting SARS-CoV-2 Papain-like Protease Binders
Source: Molecules. 2025 Jul 16;30(14):2985. doi: 10.3390/molecules30142985 (PMC12300542; doi:10.3390/molecules30142985)
Supplement: Supplementary file 1 [file molecules-30-02985-s001.zip › Supplementary files/Supplementary Data/FDA approved drugs/drug1059_prep-min.pdbqt]

REMARK  4 active torsions:
REMARK  status: ('A' for Active; 'I' for Inactive)
REMARK    1  A    between atoms: C_5  and  N_6 
REMARK    2  A    between atoms: N_6  and  S_7 
REMARK    3  A    between atoms: S_7  and  C_10 
REMARK    4  A    between atoms: C_13  and  N_14 
ROOT
ATOM      1  S   UNL d   1       3.055   2.338   0.059  0.00  0.00     0.247 S 
ATOM      2  O   UNL d   1       3.633   2.286   1.386  0.00  0.00    -0.205 OA
ATOM      3  O   UNL d   1       3.817   2.886  -1.046  0.00  0.00    -0.205 OA
ENDROOT
BRANCH   1   4
ATOM      4  N   UNL d   1       2.619   0.801  -0.465  0.00  0.00    -0.157 NA
ATOM      5  H   UNL d   1       3.219   0.534  -1.242  0.00  0.00     0.148 HD
BRANCH   4   6
ATOM      6  C   UNL d   1       2.541  -0.155   0.570  0.00  0.00     0.183 A 
ATOM      7  N   UNL d   1       1.643  -0.100   1.525  0.00  0.00    -0.129 NA
ATOM      8  N   UNL d   1       1.694  -1.211   2.346  0.00  0.00    -0.146 NA
ATOM      9  C   UNL d   1       2.636  -2.054   1.975  0.00  0.00     0.096 A 
ATOM     10  C   UNL d   1       2.941  -3.345   2.640  0.00  0.00     0.081 C 
ATOM     11  S   UNL d   1       3.519  -1.553   0.587  0.00  0.00    -0.039 SA
ENDBRANCH   4   6
ENDBRANCH   1   4
BRANCH   1  12
ATOM     12  C   UNL d   1       1.510   3.199   0.134  0.00  0.00     0.075 A 
ATOM     13  C   UNL d   1       0.676   3.002   1.233  0.00  0.00     0.026 A 
ATOM     14  C   UNL d   1      -0.526   3.704   1.321  0.00  0.00     0.025 A 
ATOM     15  C   UNL d   1      -0.913   4.592   0.312  0.00  0.00     0.005 A 
ATOM     16  C   UNL d   1      -0.029   4.838  -0.744  0.00  0.00     0.025 A 
ATOM     17  C   UNL d   1       1.173   4.132  -0.851  0.00  0.00     0.026 A 
BRANCH  15  18
ATOM     18  N   UNL d   1      -2.048   5.391   0.483  0.00  0.00    -0.303 NA
ATOM     19  H   UNL d   1      -2.767   4.961   1.057  0.00  0.00     0.124 HD
ATOM     20  H   UNL d   1      -2.421   5.773  -0.380  0.00  0.00     0.124 HD
ENDBRANCH  15  18
ENDBRANCH   1  12
TORSDOF 4
