# Supplementary material for: Integrating Molecular Dynamics, Molecular Docking, and Machine Learning for Predicting SARS-CoV-2 Papain-like Protease Binders
Source: Molecules. 2025 Jul 16;30(14):2985. doi: 10.3390/molecules30142985 (PMC12300542; doi:10.3390/molecules30142985)
Supplement: Supplementary file 1 [file molecules-30-02985-s001.zip › Supplementary files/Supplementary Data/FDA approved drugs/drug105_prep-min.pdbqt]

REMARK  3 active torsions:
REMARK  status: ('A' for Active; 'I' for Inactive)
REMARK       I    between atoms: N_2  and  C_4 
REMARK    1  A    between atoms: C_4  and  C_6 
REMARK    2  A    between atoms: C_6  and  C_7 
REMARK    3  A    between atoms: C_8  and  C_17 
ROOT
ATOM      1  C   UNL d   1       0.675  -0.981  -4.293  0.00  0.00     0.056 A 
ATOM      2  C   UNL d   1       0.027  -2.201  -4.097  0.00  0.00     0.093 A 
ATOM      3  N   UNL d   1       0.703  -3.221  -4.734  0.00  0.00    -0.228 NA
ATOM      4  C   UNL d   1       1.693  -2.654  -5.378  0.00  0.00     0.135 A 
ATOM      5  C   UNL d   1       2.652  -3.209  -6.269  0.00  0.00     0.051 A 
ATOM      6  C   UNL d   1       3.511  -2.403  -6.920  0.00  0.00     0.012 A 
ATOM      7  C   UNL d   1       3.501  -0.956  -6.713  0.00  0.00    -0.046 A 
ATOM      8  C   UNL d   1       2.627  -0.443  -5.819  0.00  0.00     0.105 A 
ATOM      9  N   UNL d   1       1.722  -1.282  -5.161  0.00  0.00    -0.307 N 
ATOM     10  C   UNL d   1       4.428  -0.105  -7.522  0.00  0.00     0.049 C 
ENDROOT
BRANCH   2  11
ATOM     11  C   UNL d   1      -1.222  -2.505  -3.398  0.00  0.00    -0.005 A 
ATOM     12  C   UNL d   1      -2.271  -1.593  -3.262  0.00  0.00     0.014 A 
ATOM     13  C   UNL d   1      -3.490  -1.965  -2.681  0.00  0.00     0.007 A 
ATOM     14  C   UNL d   1      -3.703  -3.277  -2.254  0.00  0.00    -0.062 A 
ATOM     15  C   UNL d   1      -5.035  -3.703  -1.715  0.00  0.00     0.048 C 
ATOM     16  C   UNL d   1      -2.669  -4.205  -2.396  0.00  0.00     0.007 A 
ATOM     17  C   UNL d   1      -1.444  -3.820  -2.954  0.00  0.00     0.014 A 
ENDBRANCH   2  11
BRANCH   1  18
ATOM     18  C   UNL d   1       0.412   0.419  -3.825  0.00  0.00     0.163 C 
BRANCH  18  19
ATOM     19  C   UNL d   1       1.082   0.729  -2.485  0.00  0.00     0.224 C 
ATOM     20  N   UNL d   1       0.373   1.520  -1.572  0.00  0.00    -0.361 N 
ATOM     21  C   UNL d   1       1.025   1.809  -0.304  0.00  0.00     0.152 C 
ATOM     22  C   UNL d   1      -1.060   1.752  -1.647  0.00  0.00     0.152 C 
ATOM     23  O   UNL d   1       2.242   0.376  -2.263  0.00  0.00    -0.273 OA
ENDBRANCH  18  19
ENDBRANCH   1  18
TORSDOF 3
