# Supplementary material for: Integrating Molecular Dynamics, Molecular Docking, and Machine Learning for Predicting SARS-CoV-2 Papain-like Protease Binders
Source: Molecules. 2025 Jul 16;30(14):2985. doi: 10.3390/molecules30142985 (PMC12300542; doi:10.3390/molecules30142985)
Supplement: Supplementary file 1 [file molecules-30-02985-s001.zip › Supplementary files/Supplementary Data/FDA approved drugs/drug1060_prep-min.pdbqt]

REMARK  3 active torsions:
REMARK  status: ('A' for Active; 'I' for Inactive)
REMARK    1  A    between atoms: N_1  and  C_2 
REMARK    2  A    between atoms: C_5  and  S_8 
REMARK    3  A    between atoms: S_8  and  N_9 
ROOT
ATOM      1  C   UNL d   1       0.947  -0.011  -0.094  0.00  0.00     0.005 A 
ATOM      2  C   UNL d   1       0.252   1.204  -0.113  0.00  0.00     0.025 A 
ATOM      3  C   UNL d   1      -1.143   1.236  -0.034  0.00  0.00     0.026 A 
ATOM      4  C   UNL d   1      -1.849   0.035   0.022  0.00  0.00     0.074 A 
ATOM      5  C   UNL d   1      -1.175  -1.189   0.015  0.00  0.00     0.026 A 
ATOM      6  C   UNL d   1       0.219  -1.205  -0.071  0.00  0.00     0.025 A 
ENDROOT
BRANCH   4   7
ATOM      7  S   UNL d   1      -3.621   0.036   0.069  0.00  0.00     0.239 S 
ATOM      8  O   UNL d   1      -4.039  -0.909   1.079  0.00  0.00    -0.206 OA
ATOM      9  O   UNL d   1      -4.082   1.402   0.029  0.00  0.00    -0.206 OA
BRANCH   7  10
ATOM     10  N   UNL d   1      -3.989  -0.655  -1.419  0.00  0.00    -0.225 NA
ATOM     11  H   UNL d   1      -4.157  -1.657  -1.327  0.00  0.00     0.136 HD
ATOM     12  H   UNL d   1      -3.347  -0.392  -2.166  0.00  0.00     0.136 HD
ENDBRANCH   7  10
ENDBRANCH   4   7
BRANCH   1  13
ATOM     13  N   UNL d   1       2.325  -0.037  -0.334  0.00  0.00    -0.303 NA
ATOM     14  H   UNL d   1       2.812   0.802  -0.033  0.00  0.00     0.124 HD
ATOM     15  H   UNL d   1       2.786  -0.883  -0.015  0.00  0.00     0.124 HD
ENDBRANCH   1  13
TORSDOF 3
