# Supplementary material for: Integrating Molecular Dynamics, Molecular Docking, and Machine Learning for Predicting SARS-CoV-2 Papain-like Protease Binders
Source: Molecules. 2025 Jul 16;30(14):2985. doi: 10.3390/molecules30142985 (PMC12300542; doi:10.3390/molecules30142985)
Supplement: Supplementary file 1 [file molecules-30-02985-s001.zip › Supplementary files/Supplementary Data/FDA approved drugs/drug1062_prep-min.pdbqt]

REMARK  7 active torsions:
REMARK  status: ('A' for Active; 'I' for Inactive)
REMARK    1  A    between atoms: C_2  and  N_3 
REMARK    2  A    between atoms: N_3  and  C_4 
REMARK       I    between atoms: N_3  and  C_6 
REMARK    3  A    between atoms: C_6  and  C_8 
REMARK    4  A    between atoms: C_9  and  C_10 
REMARK    5  A    between atoms: C_12  and  N_18 
REMARK    6  A    between atoms: C_13  and  O_14 
REMARK    7  A    between atoms: C_15  and  O_17 
ROOT
ATOM      1  C   UNL d   1       2.980  -1.366   3.867  0.00  0.00     0.113 C 
ATOM      2  C   UNL d   1       2.108  -1.282   4.898  0.00  0.00     0.040 C 
ATOM      3  C   UNL d   1       4.378  -1.403   4.128  0.00  0.00     0.105 C 
ATOM      4  N   UNL d   1       5.502  -1.441   4.403  0.00  0.00    -0.191 NA
ENDROOT
BRANCH   1   5
ATOM      5  C   UNL d   1       2.392  -1.359   2.479  0.00  0.00     0.264 C 
ATOM      6  N   UNL d   1       3.043  -1.944   1.389  0.00  0.00    -0.348 N 
ATOM      7  O   UNL d   1       1.278  -0.842   2.333  0.00  0.00    -0.267 OA
BRANCH   6   8
ATOM      8  C   UNL d   1       2.368  -1.877   0.082  0.00  0.00     0.121 C 
ATOM      9  C   UNL d   1       2.679  -0.606  -0.694  0.00  0.00     0.026 C 
ENDBRANCH   6   8
BRANCH   6  10
ATOM     10  C   UNL d   1       4.347  -2.619   1.397  0.00  0.00     0.121 C 
ATOM     11  C   UNL d   1       5.503  -1.677   1.096  0.00  0.00     0.026 C 
ENDBRANCH   6  10
ENDBRANCH   1   5
BRANCH   2  12
ATOM     12  C   UNL d   1       2.508  -1.346   6.313  0.00  0.00    -0.029 A 
ATOM     13  C   UNL d   1       3.088  -0.249   6.968  0.00  0.00     0.050 A 
ATOM     14  C   UNL d   1       3.551  -0.384   8.293  0.00  0.00     0.139 A 
ATOM     15  C   UNL d   1       3.427  -1.606   8.964  0.00  0.00     0.132 A 
ATOM     16  C   UNL d   1       2.835  -2.678   8.299  0.00  0.00     0.102 A 
ATOM     17  C   UNL d   1       2.376  -2.562   6.991  0.00  0.00     0.051 A 
BRANCH  14  18
ATOM     18  N   UNL d   1       4.177   0.768   8.945  0.00  0.00    -0.113 N 
ATOM     19  O   UNL d   1       4.247   1.831   8.313  0.00  0.00    -0.532 OA
ATOM     20  O   UNL d   1       4.596   0.609  10.103  0.00  0.00    -0.532 OA
ENDBRANCH  14  18
BRANCH  15  21
ATOM     21  O   UNL d   1       3.845  -1.868  10.245  0.00  0.00    -0.356 OA
ATOM     22  H   UNL d   1       4.266  -1.065  10.624  0.00  0.00     0.218 HD
ENDBRANCH  15  21
BRANCH  16  23
ATOM     23  O   UNL d   1       2.708  -3.888   8.923  0.00  0.00    -0.358 OA
ATOM     24  H   UNL d   1       3.105  -3.765   9.809  0.00  0.00     0.217 HD
ENDBRANCH  16  23
ENDBRANCH   2  12
TORSDOF 7
