# Supplementary material for: Integrating Molecular Dynamics, Molecular Docking, and Machine Learning for Predicting SARS-CoV-2 Papain-like Protease Binders
Source: Molecules. 2025 Jul 16;30(14):2985. doi: 10.3390/molecules30142985 (PMC12300542; doi:10.3390/molecules30142985)
Supplement: Supplementary file 1 [file molecules-30-02985-s001.zip › Supplementary files/Supplementary Data/FDA approved drugs/drug1063_prep-min.pdbqt]

REMARK  4 active torsions:
REMARK  status: ('A' for Active; 'I' for Inactive)
REMARK    1  A    between atoms: C_3  and  C_4 
REMARK    2  A    between atoms: C_7  and  S_10 
REMARK    3  A    between atoms: S_10  and  N_11 
REMARK    4  A    between atoms: C_14  and  C_17 
ROOT
ATOM      1  C   UNL d   1       2.205   0.072  -0.155  0.00  0.00     0.080 C 
ATOM      2  C   UNL d   1       0.757  -0.204  -0.072  0.00  0.00     0.088 A 
ATOM      3  C   UNL d   1      -0.054  -1.322   0.002  0.00  0.00     0.037 A 
ATOM      4  C   UNL d   1      -1.387  -0.774   0.056  0.00  0.00     0.108 A 
ATOM      5  N   UNL d   1      -1.342   0.566  -0.010  0.00  0.00    -0.127 NA
ATOM      6  O   UNL d   1      -0.018   0.911  -0.080  0.00  0.00    -0.217 OA
ENDROOT
BRANCH   3   7
ATOM      7  C   UNL d   1       0.411  -2.706   0.001  0.00  0.00    -0.021 A 
ATOM      8  C   UNL d   1       1.538  -3.096   0.743  0.00  0.00     0.014 A 
ATOM      9  C   UNL d   1       1.939  -4.436   0.790  0.00  0.00     0.026 A 
ATOM     10  C   UNL d   1       1.179  -5.407   0.134  0.00  0.00     0.079 A 
ATOM     11  C   UNL d   1       0.064  -5.044  -0.617  0.00  0.00     0.026 A 
ATOM     12  C   UNL d   1      -0.299  -3.696  -0.702  0.00  0.00     0.014 A 
BRANCH  10  13
ATOM     13  S   UNL d   1       1.634  -7.116   0.281  0.00  0.00     0.256 S 
ATOM     14  O   UNL d   1       0.894  -7.880  -0.691  0.00  0.00    -0.201 OA
ATOM     15  O   UNL d   1       3.071  -7.182   0.419  0.00  0.00    -0.201 OA
BRANCH  13  16
ATOM     16  N   UNL d   1       0.968  -7.466   1.780  0.00  0.00    -0.324 N 
ATOM     17  H   UNL d   1      -0.034  -7.622   1.747  0.00  0.00     0.169 HD
ATOM     18  H   UNL d   1       1.343  -6.920   2.547  0.00  0.00     0.169 HD
ENDBRANCH  13  16
ENDBRANCH  10  13
ENDBRANCH   3   7
BRANCH   4  19
ATOM     19  C   UNL d   1      -2.679  -1.458   0.156  0.00  0.00    -0.004 A 
ATOM     20  C   UNL d   1      -2.834  -2.605   0.947  0.00  0.00     0.014 A 
ATOM     21  C   UNL d   1      -4.042  -3.305   0.956  0.00  0.00     0.001 A 
ATOM     22  C   UNL d   1      -5.123  -2.841   0.210  0.00  0.00     0.000 A 
ATOM     23  C   UNL d   1      -5.001  -1.670  -0.535  0.00  0.00     0.001 A 
ATOM     24  C   UNL d   1      -3.785  -0.983  -0.564  0.00  0.00     0.014 A 
ENDBRANCH   4  19
TORSDOF 4
