# Supplementary material for: Integrating Molecular Dynamics, Molecular Docking, and Machine Learning for Predicting SARS-CoV-2 Papain-like Protease Binders
Source: Molecules. 2025 Jul 16;30(14):2985. doi: 10.3390/molecules30142985 (PMC12300542; doi:10.3390/molecules30142985)
Supplement: Supplementary file 1 [file molecules-30-02985-s001.zip › Supplementary files/Supplementary Data/FDA approved drugs/drug1064_prep-min.pdbqt]

REMARK  6 active torsions:
REMARK  status: ('A' for Active; 'I' for Inactive)
REMARK    1  A    between atoms: C_5  and  O_11 
REMARK    2  A    between atoms: O_11  and  C_12 
REMARK    3  A    between atoms: C_12  and  C_14 
REMARK    4  A    between atoms: C_14  and  C_15 
REMARK    5  A    between atoms: C_14  and  C_17 
REMARK    6  A    between atoms: C_15  and  O_16 
ROOT
ATOM      1  O   UNL d   1       2.365   1.971  -1.299  0.00  0.00    -0.315 OA
ENDROOT
BRANCH   1   2
ATOM      2  C   UNL d   1       1.869   1.143  -2.381  0.00  0.00     0.136 C 
ATOM      3  C   UNL d   1       2.479  -0.271  -2.193  0.00  0.00     0.068 C 
ATOM      4  C   UNL d   1       1.469  -1.416  -2.128  0.00  0.00     0.222 C 
ATOM      5  N   UNL d   1       0.292  -0.983  -1.269  0.00  0.00    -0.061 N 
ATOM      6  C   UNL d   1       0.840  -1.694  -3.478  0.00  0.00     0.184 A 
ATOM      7  C   UNL d   1       0.535  -0.530   0.130  0.00  0.00     0.270 C 
ATOM      8  C   UNL d   1      -0.429  -0.065  -2.239  0.00  0.00     0.222 C 
ATOM      9  H   UNL d   1      -0.303  -1.815  -1.174  0.00  0.00     0.280 HD
ATOM     10  C   UNL d   1       0.326   1.262  -2.315  0.00  0.00     0.068 C 
ATOM     11  C   UNL d   1      -0.380  -0.821  -3.550  0.00  0.00     0.184 A 
ATOM     12  O   UNL d   1       0.740  -0.618  -4.410  0.00  0.00    -0.371 OA
ENDBRANCH   1   2
BRANCH   1  13
ATOM     13  C   UNL d   1       3.630   2.483  -1.419  0.00  0.00     0.270 C 
ATOM     14  O   UNL d   1       4.281   2.466  -2.452  0.00  0.00    -0.264 OA
BRANCH  13  15
ATOM     15  C   UNL d   1       4.125   2.907  -0.045  0.00  0.00     0.142 C 
BRANCH  15  16
ATOM     16  C   UNL d   1       5.235   1.933   0.359  0.00  0.00     0.183 C 
BRANCH  16  17
ATOM     17  O   UNL d   1       4.651   0.665   0.692  0.00  0.00    -0.400 OA
ATOM     18  H   UNL d   1       4.635   0.619   1.663  0.00  0.00     0.209 HD
ENDBRANCH  16  17
ENDBRANCH  15  16
BRANCH  15  19
ATOM     19  C   UNL d   1       4.541   4.359   0.046  0.00  0.00    -0.043 A 
ATOM     20  C   UNL d   1       3.876   5.206   0.951  0.00  0.00     0.008 A 
ATOM     21  C   UNL d   1       4.260   6.541   1.095  0.00  0.00     0.001 A 
ATOM     22  C   UNL d   1       5.312   7.045   0.338  0.00  0.00     0.000 A 
ATOM     23  C   UNL d   1       5.978   6.221  -0.566  0.00  0.00     0.001 A 
ATOM     24  C   UNL d   1       5.595   4.883  -0.712  0.00  0.00     0.008 A 
ENDBRANCH  15  19
ENDBRANCH  13  15
ENDBRANCH   1  13
TORSDOF 6
