# Supplementary material for: Integrating Molecular Dynamics, Molecular Docking, and Machine Learning for Predicting SARS-CoV-2 Papain-like Protease Binders
Source: Molecules. 2025 Jul 16;30(14):2985. doi: 10.3390/molecules30142985 (PMC12300542; doi:10.3390/molecules30142985)
Supplement: Supplementary file 1 [file molecules-30-02985-s001.zip › Supplementary files/Supplementary Data/FDA approved drugs/drug1065_prep-min.pdbqt]

REMARK  5 active torsions:
REMARK  status: ('A' for Active; 'I' for Inactive)
REMARK    1  A    between atoms: C_5  and  C_6 
REMARK    2  A    between atoms: C_6  and  O_7 
REMARK    3  A    between atoms: C_8  and  C_11 
REMARK    4  A    between atoms: C_9  and  O_10 
REMARK    5  A    between atoms: C_11  and  O_12 
ROOT
ATOM      1  C   UNL d   1      -1.534  -1.764   0.006  0.00  0.00     0.073 C 
ATOM      2  C   UNL d   1      -0.417  -0.763  -0.021  0.00  0.00     0.064 A 
ATOM      3  N   UNL d   1       0.831  -1.286  -0.026  0.00  0.00    -0.262 NA
ATOM      4  C   UNL d   1       1.864  -0.420  -0.021  0.00  0.00     0.127 A 
ATOM      5  C   UNL d   1       1.741   0.968  -0.022  0.00  0.00    -0.006 A 
ATOM      6  C   UNL d   1       0.437   1.515  -0.052  0.00  0.00     0.010 A 
ATOM      7  C   UNL d   1      -0.648   0.621  -0.034  0.00  0.00     0.099 A 
ENDROOT
BRANCH   5   8
ATOM      8  C   UNL d   1       2.992   1.801   0.052  0.00  0.00     0.205 C 
BRANCH   8   9
ATOM      9  O   UNL d   1       3.197   2.542  -1.138  0.00  0.00    -0.396 OA
ATOM     10  H   UNL d   1       3.032   1.949  -1.891  0.00  0.00     0.209 HD
ENDBRANCH   8   9
ENDBRANCH   5   8
BRANCH   6  11
ATOM     11  C   UNL d   1       0.232   3.020   0.023  0.00  0.00     0.206 C 
BRANCH  11  12
ATOM     12  O   UNL d   1      -0.831   3.526  -0.778  0.00  0.00    -0.396 OA
ATOM     13  H   UNL d   1      -1.132   2.798  -1.347  0.00  0.00     0.209 HD
ENDBRANCH  11  12
ENDBRANCH   6  11
BRANCH   7  14
ATOM     14  O   UNL d   1      -1.914   1.139  -0.030  0.00  0.00    -0.358 OA
ATOM     15  H   UNL d   1      -2.569   0.447   0.126  0.00  0.00     0.217 HD
ENDBRANCH   7  14
TORSDOF 5
