# Supplementary material for: Integrating Molecular Dynamics, Molecular Docking, and Machine Learning for Predicting SARS-CoV-2 Papain-like Protease Binders
Source: Molecules. 2025 Jul 16;30(14):2985. doi: 10.3390/molecules30142985 (PMC12300542; doi:10.3390/molecules30142985)
Supplement: Supplementary file 1 [file molecules-30-02985-s001.zip › Supplementary files/Supplementary Data/FDA approved drugs/drug1066_prep-min.pdbqt]

REMARK  6 active torsions:
REMARK  status: ('A' for Active; 'I' for Inactive)
REMARK    1  A    between atoms: C_5  and  C_6 
REMARK    2  A    between atoms: C_6  and  N_7 
REMARK    3  A    between atoms: C_10  and  C_13 
REMARK    4  A    between atoms: C_13  and  C_14 
REMARK    5  A    between atoms: C_14  and  O_15 
REMARK    6  A    between atoms: C_16  and  N_18 
ROOT
ATOM      1  C   UNL d   1       2.195  -2.154  -0.085  0.00  0.00     0.172 C 
ENDROOT
BRANCH   1   2
ATOM      2  C   UNL d   1       1.406  -0.898   0.032  0.00  0.00     0.018 A 
ATOM      3  C   UNL d   1       0.050  -0.873  -0.199  0.00  0.00     0.131 A 
ATOM      4  N   UNL d   1      -0.726   0.206  -0.035  0.00  0.00    -0.245 NA
ATOM      5  C   UNL d   1      -0.100   1.341   0.346  0.00  0.00     0.123 A 
ATOM      6  C   UNL d   1      -0.945   2.532   0.596  0.00  0.00     0.093 C 
ATOM      7  N   UNL d   1       1.232   1.429   0.532  0.00  0.00    -0.222 NA
ATOM      8  C   UNL d   1       1.975   0.317   0.379  0.00  0.00     0.112 A 
BRANCH   8   9
ATOM      9  N   UNL d   1       3.316   0.428   0.729  0.00  0.00    -0.286 NA
ATOM     10  H   UNL d   1       4.009  -0.023   0.150  0.00  0.00     0.125 HD
ATOM     11  H   UNL d   1       3.526   1.424   0.818  0.00  0.00     0.125 HD
ENDBRANCH   8   9
ENDBRANCH   1   2
BRANCH   1  12
ATOM     12  N   UNL d   1       2.260  -2.852   1.211  0.00  0.00    -0.349 N 
ATOM     13  C   UNL d   1       3.210  -2.547   2.087  0.00  0.00     0.141 A 
ATOM     14  S   UNL d   1       3.152  -3.558   3.457  0.00  0.00    -0.087 SA
ATOM     15  C   UNL d   1       1.771  -4.384   2.858  0.00  0.00     0.008 A 
ATOM     16  C   UNL d   1       1.405  -3.882   1.625  0.00  0.00     0.021 A 
ATOM     17  C   UNL d   1       0.263  -4.327   0.791  0.00  0.00     0.069 C 
BRANCH  15  18
ATOM     18  C   UNL d   1       1.146  -5.489   3.669  0.00  0.00     0.074 C 
BRANCH  18  19
ATOM     19  C   UNL d   1       0.015  -4.976   4.564  0.00  0.00     0.169 C 
BRANCH  19  20
ATOM     20  O   UNL d   1       0.506  -4.041   5.516  0.00  0.00    -0.401 OA
ATOM     21  H   UNL d   1       1.116  -4.508   6.117  0.00  0.00     0.209 HD
ENDBRANCH  19  20
ENDBRANCH  18  19
ENDBRANCH  15  18
ENDBRANCH   1  12
TORSDOF 6
