# Supplementary material for: Integrating Molecular Dynamics, Molecular Docking, and Machine Learning for Predicting SARS-CoV-2 Papain-like Protease Binders
Source: Molecules. 2025 Jul 16;30(14):2985. doi: 10.3390/molecules30142985 (PMC12300542; doi:10.3390/molecules30142985)
Supplement: Supplementary file 1 [file molecules-30-02985-s001.zip › Supplementary files/Supplementary Data/FDA approved drugs/drug1068_prep-min.pdbqt]

REMARK  9 active torsions:
REMARK  status: ('A' for Active; 'I' for Inactive)
REMARK    1  A    between atoms: O_1  and  C_2 
REMARK    2  A    between atoms: C_2  and  C_3 
REMARK    3  A    between atoms: C_2  and  C_19 
REMARK    4  A    between atoms: C_3  and  O_4 
REMARK    5  A    between atoms: O_4  and  C_5 
REMARK    6  A    between atoms: C_10  and  C_14 
REMARK    7  A    between atoms: C_19  and  O_20 
REMARK    8  A    between atoms: O_20  and  C_21 
REMARK    9  A    between atoms: C_30  and  C_32 
ROOT
ATOM      1  C   UNL d   1       0.738  -0.214  -1.634  0.00  0.00     0.166 C 
ENDROOT
BRANCH   1   2
ATOM      2  O   UNL d   1       0.960   0.298  -0.308  0.00  0.00    -0.391 OA
ATOM      3  H   UNL d   1       0.678   1.227  -0.302  0.00  0.00     0.210 HD
ENDBRANCH   1   2
BRANCH   1   4
ATOM      4  C   UNL d   1       1.491   0.648  -2.660  0.00  0.00     0.209 C 
BRANCH   4   5
ATOM      5  O   UNL d   1       2.902   0.650  -2.395  0.00  0.00    -0.349 OA
BRANCH   5   6
ATOM      6  C   UNL d   1       3.661   1.484  -3.177  0.00  0.00     0.070 A 
ATOM      7  C   UNL d   1       3.214   2.135  -4.326  0.00  0.00     0.055 A 
ATOM      8  C   UNL d   1       4.089   2.950  -5.053  0.00  0.00     0.051 A 
ATOM      9  C   UNL d   1       5.408   3.124  -4.646  0.00  0.00     0.090 A 
ATOM     10  C   UNL d   1       3.624   3.635  -6.270  0.00  0.00     0.188 A 
ATOM     11  O   UNL d   1       6.300   3.907  -5.333  0.00  0.00    -0.303 OA
ATOM     12  C   UNL d   1       5.861   2.478  -3.497  0.00  0.00     0.041 A 
ATOM     13  C   UNL d   1       5.867   4.531  -6.499  0.00  0.00     0.156 A 
ATOM     14  C   UNL d   1       4.620   4.439  -6.985  0.00  0.00     0.100 A 
ATOM     15  C   UNL d   1       4.988   1.659  -2.767  0.00  0.00     0.039 A 
ATOM     16  O   UNL d   1       2.468   3.537  -6.660  0.00  0.00    -0.287 OA
BRANCH  13  17
ATOM     17  C   UNL d   1       6.915   5.383  -7.269  0.00  0.00     0.234 C 
ATOM     18  O   UNL d   1       8.041   5.499  -6.702  0.00  0.00    -0.642 OA
ATOM     19  O   UNL d   1       6.529   5.866  -8.373  0.00  0.00    -0.642 OA
ENDBRANCH  13  17
ENDBRANCH   5   6
ENDBRANCH   4   5
ENDBRANCH   1   4
BRANCH   1  20
ATOM     20  C   UNL d   1       1.181  -1.682  -1.688  0.00  0.00     0.209 C 
BRANCH  20  21
ATOM     21  O   UNL d   1       0.178  -2.486  -1.051  0.00  0.00    -0.347 OA
BRANCH  21  22
ATOM     22  C   UNL d   1       0.400  -3.833  -0.933  0.00  0.00     0.085 A 
ATOM     23  C   UNL d   1       1.661  -4.421  -1.119  0.00  0.00     0.038 A 
ATOM     24  C   UNL d   1       1.856  -5.788  -0.903  0.00  0.00     0.006 A 
ATOM     25  C   UNL d   1       0.797  -6.580  -0.477  0.00  0.00     0.038 A 
ATOM     26  C   UNL d   1      -0.458  -6.007  -0.276  0.00  0.00     0.093 A 
ATOM     27  C   UNL d   1      -0.675  -4.649  -0.532  0.00  0.00     0.081 A 
ATOM     28  O   UNL d   1      -1.425  -6.851   0.206  0.00  0.00    -0.303 OA
ATOM     29  C   UNL d   1      -2.062  -4.150  -0.364  0.00  0.00     0.190 C 
ATOM     30  O   UNL d   1      -2.466  -3.086  -0.818  0.00  0.00    -0.287 OA
ATOM     31  C   UNL d   1      -2.981  -5.031   0.381  0.00  0.00     0.100 C 
ATOM     32  C   UNL d   1      -2.616  -6.294   0.643  0.00  0.00     0.156 C 
BRANCH  32  33
ATOM     33  C   UNL d   1      -3.544  -7.221   1.478  0.00  0.00     0.234 C 
ATOM     34  O   UNL d   1      -3.106  -8.391   1.676  0.00  0.00    -0.642 OA
ATOM     35  O   UNL d   1      -4.625  -6.699   1.882  0.00  0.00    -0.642 OA
ENDBRANCH  32  33
ENDBRANCH  21  22
ENDBRANCH  20  21
ENDBRANCH   1  20
TORSDOF 9
