# Supplementary material for: Integrating Molecular Dynamics, Molecular Docking, and Machine Learning for Predicting SARS-CoV-2 Papain-like Protease Binders
Source: Molecules. 2025 Jul 16;30(14):2985. doi: 10.3390/molecules30142985 (PMC12300542; doi:10.3390/molecules30142985)
Supplement: Supplementary file 1 [file molecules-30-02985-s001.zip › Supplementary files/Supplementary Data/FDA approved drugs/drug1069_prep-min.pdbqt]

REMARK  13 active torsions:
REMARK  status: ('A' for Active; 'I' for Inactive)
REMARK    1  A    between atoms: C_2  and  O_4 
REMARK    2  A    between atoms: C_2  and  C_5 
REMARK    3  A    between atoms: C_10  and  C_11 
REMARK    4  A    between atoms: C_11  and  C_12 
REMARK    5  A    between atoms: C_12  and  C_13 
REMARK    6  A    between atoms: C_13  and  S_14 
REMARK    7  A    between atoms: C_13  and  C_23 
REMARK    8  A    between atoms: S_14  and  C_15 
REMARK    9  A    between atoms: C_15  and  C_16 
REMARK   10  A    between atoms: C_16  and  C_19 
REMARK   11  A    between atoms: C_19  and  C_20 
REMARK   12  A    between atoms: C_27  and  C_29 
REMARK   13  A    between atoms: C_30  and  C_31 
ROOT
ATOM      1  C   UNL d   1       2.136  -4.214   2.572  0.00  0.00     0.080 C 
ENDROOT
BRANCH   1   2
ATOM      2  C   UNL d   1       2.263  -3.085   1.522  0.00  0.00     0.025 C 
BRANCH   2   3
ATOM      3  C   UNL d   1       1.095  -2.085   1.314  0.00  0.00     0.040 C 
BRANCH   3   4
ATOM      4  C   UNL d   1       0.807  -0.992   2.343  0.00  0.00    -0.049 A 
ATOM      5  C   UNL d   1       0.512   0.364   1.995  0.00  0.00    -0.019 A 
ATOM      6  C   UNL d   1       0.260   1.272   3.058  0.00  0.00     0.011 A 
ATOM      7  C   UNL d   1       0.253   0.884   4.398  0.00  0.00     0.001 A 
ATOM      8  C   UNL d   1       0.471  -0.438   4.719  0.00  0.00     0.001 A 
ATOM      9  C   UNL d   1       0.719  -1.358   3.703  0.00  0.00     0.007 A 
BRANCH   5  10
ATOM     10  C   UNL d   1       0.439   0.889   0.545  0.00  0.00     0.078 C 
ATOM     11  C   UNL d   1       0.084   2.389   0.412  0.00  0.00     0.051 C 
ATOM     12  C   UNL d   1      -0.593   0.137  -0.319  0.00  0.00     0.051 C 
BRANCH  10  13
ATOM     13  O   UNL d   1       1.749   0.764  -0.024  0.00  0.00    -0.386 OA
ATOM     14  H   UNL d   1       1.660   0.894  -0.982  0.00  0.00     0.211 HD
ENDBRANCH  10  13
ENDBRANCH   5  10
ENDBRANCH   3   4
ENDBRANCH   2   3
ENDBRANCH   1   2
BRANCH   1  15
ATOM     15  S   UNL d   1       0.527  -5.120   2.538  0.00  0.00    -0.159 SA
BRANCH  15  16
ATOM     16  C   UNL d   1       0.624  -6.018   0.950  0.00  0.00     0.084 C 
BRANCH  16  17
ATOM     17  C   UNL d   1      -0.704  -6.734   0.700  0.00  0.00    -0.022 A 
ATOM     18  C   UNL d   1      -1.128  -7.858   1.639  0.00  0.00     0.011 A 
ATOM     19  C   UNL d   1      -0.660  -8.189   0.256  0.00  0.00     0.011 A 
BRANCH  17  20
ATOM     20  C   UNL d   1      -1.819  -5.867   0.108  0.00  0.00     0.123 C 
BRANCH  20  21
ATOM     21  C   UNL d   1      -1.514  -5.187  -1.238  0.00  0.00     0.173 C 
ATOM     22  O   UNL d   1      -2.229  -4.172  -1.488  0.00  0.00    -0.648 OA
ATOM     23  O   UNL d   1      -0.605  -5.708  -1.945  0.00  0.00    -0.648 OA
ENDBRANCH  20  21
ENDBRANCH  17  20
ENDBRANCH  16  17
ENDBRANCH  15  16
ENDBRANCH   1  15
BRANCH   1  24
ATOM     24  C   UNL d   1       3.351  -5.131   2.758  0.00  0.00    -0.043 A 
ATOM     25  C   UNL d   1       3.379  -6.007   3.860  0.00  0.00     0.008 A 
ATOM     26  C   UNL d   1       4.498  -6.792   4.144  0.00  0.00     0.001 A 
ATOM     27  C   UNL d   1       5.623  -6.713   3.331  0.00  0.00     0.011 A 
ATOM     28  C   UNL d   1       5.637  -5.854   2.229  0.00  0.00    -0.036 A 
ATOM     29  C   UNL d   1       4.495  -5.077   1.944  0.00  0.00     0.019 A 
BRANCH  28  30
ATOM     30  C   UNL d   1       6.739  -5.981   1.264  0.00  0.00     0.014 C 
ATOM     31  C   UNL d   1       7.197  -5.014   0.453  0.00  0.00     0.032 C 
BRANCH  31  32
ATOM     32  C   UNL d   1       7.674  -5.453  -0.878  0.00  0.00     0.057 C 
ATOM     33  N   UNL d   1       8.258  -6.677  -0.948  0.00  0.00    -0.248 NA
ATOM     34  C   UNL d   1       7.916  -7.469  -1.976  0.00  0.00     0.069 A 
ATOM     35  C   UNL d   1       7.025  -7.037  -2.988  0.00  0.00    -0.007 A 
ATOM     36  C   UNL d   1       8.363  -8.779  -2.006  0.00  0.00     0.056 A 
ATOM     37  C   UNL d   1       6.498  -7.958  -3.900  0.00  0.00     0.015 A 
ATOM     38  C   UNL d   1       6.652  -5.693  -3.006  0.00  0.00     0.016 C 
ATOM     39  C   UNL d   1       6.898  -9.291  -3.863  0.00  0.00     0.025 A 
ATOM     40  C   UNL d   1       7.862  -9.685  -2.938  0.00  0.00     0.036 A 
ATOM     41 CL   UNL d   1       8.411 -11.317  -2.929  0.00  0.00    -0.084 Cl
ATOM     42  C   UNL d   1       7.003  -4.868  -1.946  0.00  0.00     0.032 C 
ENDBRANCH  31  32
ENDBRANCH  28  30
ENDBRANCH   1  24
TORSDOF 13
