# Supplementary material for: Integrating Molecular Dynamics, Molecular Docking, and Machine Learning for Predicting SARS-CoV-2 Papain-like Protease Binders
Source: Molecules. 2025 Jul 16;30(14):2985. doi: 10.3390/molecules30142985 (PMC12300542; doi:10.3390/molecules30142985)
Supplement: Supplementary file 1 [file molecules-30-02985-s001.zip › Supplementary files/Supplementary Data/FDA approved drugs/drug106_prep-min.pdbqt]

REMARK  3 active torsions:
REMARK  status: ('A' for Active; 'I' for Inactive)
REMARK    1  A    between atoms: N_1  and  S_2 
REMARK    2  A    between atoms: S_2  and  C_5 
REMARK    3  A    between atoms: C_5  and  C_6 
ROOT
ATOM      1  C   UNL d   1       0.562   1.912  -2.625  0.00  0.00     0.090 A 
ATOM      2  N   UNL d   1      -0.679   2.240  -2.234  0.00  0.00    -0.131 NA
ATOM      3  O   UNL d   1      -0.704   3.626  -2.190  0.00  0.00    -0.212 OA
ATOM      4  C   UNL d   1       0.497   4.116  -2.595  0.00  0.00     0.113 A 
ATOM      5  C   UNL d   1       0.841   5.460  -2.714  0.00  0.00     0.040 A 
ATOM      6  C   UNL d   1       2.134   5.727  -3.176  0.00  0.00     0.003 A 
ATOM      7  C   UNL d   1       3.021   4.691  -3.488  0.00  0.00     0.001 A 
ATOM      8  C   UNL d   1       2.645   3.348  -3.346  0.00  0.00     0.016 A 
ATOM      9  C   UNL d   1       1.346   3.064  -2.890  0.00  0.00     0.028 A 
ENDROOT
BRANCH   1  10
ATOM     10  C   UNL d   1       0.940   0.495  -2.804  0.00  0.00     0.219 C 
BRANCH  10  11
ATOM     11  S   UNL d   1       1.645  -0.239  -1.330  0.00  0.00     0.212 S 
ATOM     12  O   UNL d   1       2.710   0.586  -0.811  0.00  0.00    -0.211 OA
ATOM     13  O   UNL d   1       1.861  -1.649  -1.585  0.00  0.00    -0.211 OA
BRANCH  11  14
ATOM     14  N   UNL d   1       0.396  -0.195  -0.214  0.00  0.00    -0.229 NA
ATOM     15  H   UNL d   1       0.744  -0.430   0.717  0.00  0.00     0.136 HD
ATOM     16  H   UNL d   1      -0.395  -0.782  -0.482  0.00  0.00     0.136 HD
ENDBRANCH  11  14
ENDBRANCH  10  11
ENDBRANCH   1  10
TORSDOF 3
