# Supplementary material for: Integrating Molecular Dynamics, Molecular Docking, and Machine Learning for Predicting SARS-CoV-2 Papain-like Protease Binders
Source: Molecules. 2025 Jul 16;30(14):2985. doi: 10.3390/molecules30142985 (PMC12300542; doi:10.3390/molecules30142985)
Supplement: Supplementary file 1 [file molecules-30-02985-s001.zip › Supplementary files/Supplementary Data/FDA approved drugs/drug1070_prep-min.pdbqt]

REMARK  4 active torsions:
REMARK  status: ('A' for Active; 'I' for Inactive)
REMARK    1  A    between atoms: O_2  and  C_3 
REMARK    2  A    between atoms: N_5  and  C_27 
REMARK    3  A    between atoms: C_7  and  C_8 
REMARK    4  A    between atoms: C_16  and  N_17 
ROOT
ATOM      1  C   UNL d   1       1.001  -2.157   1.063  0.00  0.00     0.125 A 
ATOM      2  C   UNL d   1      -0.067  -3.097   1.211  0.00  0.00     0.085 A 
ATOM      3  N   UNL d   1      -1.467  -2.775   1.330  0.00  0.00    -0.348 N 
ATOM      4  C   UNL d   1      -2.357  -3.796   1.610  0.00  0.00     0.114 A 
ATOM      5  C   UNL d   1      -2.103  -5.113   1.714  0.00  0.00     0.107 A 
ATOM      6  C   UNL d   1      -0.709  -5.532   1.475  0.00  0.00     0.203 A 
ATOM      7  O   UNL d   1      -0.310  -6.688   1.473  0.00  0.00    -0.286 OA
ATOM      8  C   UNL d   1       0.293  -4.463   1.232  0.00  0.00     0.048 A 
ATOM      9  C   UNL d   1       1.609  -4.874   1.012  0.00  0.00     0.062 A 
ATOM     10  C   UNL d   1       2.603  -3.936   0.799  0.00  0.00     0.146 A 
ATOM     11  C   UNL d   1       2.364  -2.547   0.841  0.00  0.00     0.105 A 
ATOM     12  F   UNL d   1       3.831  -4.409   0.526  0.00  0.00    -0.204 F 
ENDROOT
BRANCH  11  13
ATOM     13  N   UNL d   1       3.415  -1.651   0.677  0.00  0.00    -0.374 N 
ATOM     14  C   UNL d   1       4.831  -2.036   0.842  0.00  0.00     0.130 C 
ATOM     15  C   UNL d   1       5.495  -0.684   1.095  0.00  0.00     0.036 C 
ATOM     16  C   UNL d   1       6.986  -0.527   0.861  0.00  0.00     0.010 C 
ATOM     17  C   UNL d   1       4.714   0.205   0.140  0.00  0.00     0.209 C 
ATOM     18  C   UNL d   1       7.360   0.952   1.063  0.00  0.00     0.028 C 
ATOM     19  C   UNL d   1       6.501   1.908   0.231  0.00  0.00     0.233 C 
ATOM     20  N   UNL d   1       5.045   1.624   0.449  0.00  0.00    -0.069 N 
ATOM     21  H   UNL d   1       4.477   2.247  -0.143  0.00  0.00     0.277 HD
ATOM     22  H   UNL d   1       4.788   1.843   1.422  0.00  0.00     0.277 HD
ATOM     23  C   UNL d   1       3.272  -0.221   0.418  0.00  0.00     0.156 C 
ENDBRANCH  11  13
BRANCH   1  24
ATOM     24  O   UNL d   1       0.742  -0.799   1.086  0.00  0.00    -0.351 OA
ATOM     25  C   UNL d   1       0.566  -0.318   2.421  0.00  0.00     0.210 C 
ENDBRANCH   1  24
BRANCH   3  26
ATOM     26  C   UNL d   1      -2.004  -1.406   1.087  0.00  0.00     0.090 A 
ATOM     27  C   UNL d   1      -2.703  -0.675   2.218  0.00  0.00     0.028 A 
ATOM     28  C   UNL d   1      -3.438  -0.964   0.951  0.00  0.00     0.028 A 
ENDBRANCH   3  26
BRANCH   5  29
ATOM     29  C   UNL d   1      -3.242  -6.081   2.048  0.00  0.00     0.214 C 
ATOM     30  O   UNL d   1      -2.968  -7.307   2.119  0.00  0.00    -0.644 OA
ATOM     31  O   UNL d   1      -4.372  -5.529   2.226  0.00  0.00    -0.644 OA
ENDBRANCH   5  29
TORSDOF 4
