# Supplementary material for: Integrating Molecular Dynamics, Molecular Docking, and Machine Learning for Predicting SARS-CoV-2 Papain-like Protease Binders
Source: Molecules. 2025 Jul 16;30(14):2985. doi: 10.3390/molecules30142985 (PMC12300542; doi:10.3390/molecules30142985)
Supplement: Supplementary file 1 [file molecules-30-02985-s001.zip › Supplementary files/Supplementary Data/FDA approved drugs/drug1071_prep-min.pdbqt]

REMARK  5 active torsions:
REMARK  status: ('A' for Active; 'I' for Inactive)
REMARK    1  A    between atoms: N_2  and  C_4 
REMARK    2  A    between atoms: C_4  and  C_5 
REMARK    3  A    between atoms: C_5  and  C_6 
REMARK    4  A    between atoms: C_6  and  N_7 
REMARK    5  A    between atoms: C_18  and  C_21 
ROOT
ATOM      1  N   UNL d   1       2.738  -0.855   2.072  0.00  0.00    -0.345 N 
ATOM      2  C   UNL d   1       3.362  -2.042   2.540  0.00  0.00     0.052 A 
ATOM      3  C   UNL d   1       2.970  -3.285   2.012  0.00  0.00     0.031 A 
ATOM      4  C   UNL d   1       3.636  -4.460   2.367  0.00  0.00     0.002 A 
ATOM      5  C   UNL d   1       4.702  -4.412   3.260  0.00  0.00     0.002 A 
ATOM      6  C   UNL d   1       5.103  -3.191   3.799  0.00  0.00     0.021 A 
ATOM      7  C   UNL d   1       4.448  -2.006   3.437  0.00  0.00     0.032 A 
ATOM      8  S   UNL d   1       5.009  -0.472   4.158  0.00  0.00    -0.086 SA
ATOM      9  C   UNL d   1       4.491   0.681   2.896  0.00  0.00     0.032 A 
ATOM     10  C   UNL d   1       3.424   0.387   2.023  0.00  0.00     0.053 A 
ATOM     11  C   UNL d   1       3.105   1.319   1.018  0.00  0.00     0.047 A 
ATOM     12  C   UNL d   1       3.822   2.518   0.877  0.00  0.00     0.050 A 
ATOM     13  C   UNL d   1       4.839   2.812   1.793  0.00  0.00     0.017 A 
ATOM     14  C   UNL d   1       5.169   1.901   2.798  0.00  0.00     0.022 A 
ENDROOT
BRANCH   1  15
ATOM     15  C   UNL d   1       1.297  -0.753   2.393  0.00  0.00     0.131 C 
BRANCH  15  16
ATOM     16  C   UNL d   1       1.058  -0.275   3.835  0.00  0.00     0.048 C 
BRANCH  16  17
ATOM     17  C   UNL d   1      -0.414  -0.160   4.224  0.00  0.00     0.235 C 
BRANCH  17  18
ATOM     18  N   UNL d   1      -1.154  -1.481   4.270  0.00  0.00    -0.079 N 
ATOM     19  C   UNL d   1      -0.622  -2.449   5.298  0.00  0.00     0.269 C 
ATOM     20  C   UNL d   1      -2.633  -1.252   4.490  0.00  0.00     0.269 C 
ATOM     21  H   UNL d   1      -1.074  -1.941   3.355  0.00  0.00     0.278 HD
ENDBRANCH  17  18
ENDBRANCH  16  17
ENDBRANCH  15  16
ENDBRANCH   1  15
BRANCH  12  22
ATOM     22  C   UNL d   1       3.538   3.469  -0.262  0.00  0.00     0.417 C 
ATOM     23  F   UNL d   1       2.619   2.990  -1.145  0.00  0.00    -0.166 F 
ATOM     24  F   UNL d   1       3.048   4.662   0.175  0.00  0.00    -0.166 F 
ATOM     25  F   UNL d   1       4.649   3.759  -0.994  0.00  0.00    -0.166 F 
ENDBRANCH  12  22
TORSDOF 5
