# Supplementary material for: Integrating Molecular Dynamics, Molecular Docking, and Machine Learning for Predicting SARS-CoV-2 Papain-like Protease Binders
Source: Molecules. 2025 Jul 16;30(14):2985. doi: 10.3390/molecules30142985 (PMC12300542; doi:10.3390/molecules30142985)
Supplement: Supplementary file 1 [file molecules-30-02985-s001.zip › Supplementary files/Supplementary Data/FDA approved drugs/drug1072_prep-min.pdbqt]

REMARK  8 active torsions:
REMARK  status: ('A' for Active; 'I' for Inactive)
REMARK    1  A    between atoms: C_2  and  C_4 
REMARK    2  A    between atoms: N_10  and  C_11 
REMARK    3  A    between atoms: C_11  and  C_12 
REMARK    4  A    between atoms: C_12  and  C_13 
REMARK    5  A    between atoms: C_13  and  N_14 
REMARK    6  A    between atoms: N_17  and  C_18 
REMARK    7  A    between atoms: C_18  and  C_19 
REMARK    8  A    between atoms: C_19  and  O_20 
ROOT
ATOM      1  C   UNL d   1       0.339   3.019   1.290  0.00  0.00     0.011 A 
ATOM      2  C   UNL d   1      -0.590   3.447   2.246  0.00  0.00     0.036 A 
ATOM      3  C   UNL d   1      -0.199   3.642   3.577  0.00  0.00     0.033 A 
ATOM      4  C   UNL d   1       1.143   3.445   3.974  0.00  0.00     0.052 A 
ATOM      5  C   UNL d   1       2.063   3.038   2.995  0.00  0.00     0.032 A 
ATOM      6  C   UNL d   1       1.668   2.826   1.669  0.00  0.00     0.017 A 
ATOM      7  N   UNL d   1       1.503   3.511   5.345  0.00  0.00    -0.345 N 
ATOM      8  C   UNL d   1       0.615   3.059   6.346  0.00  0.00     0.052 A 
ATOM      9  C   UNL d   1       1.060   2.327   7.461  0.00  0.00     0.031 A 
ATOM     10  C   UNL d   1       0.157   1.835   8.407  0.00  0.00     0.002 A 
ATOM     11  C   UNL d   1      -1.208   2.069   8.265  0.00  0.00     0.002 A 
ATOM     12  C   UNL d   1      -1.678   2.782   7.164  0.00  0.00     0.021 A 
ATOM     13  C   UNL d   1      -0.780   3.256   6.201  0.00  0.00     0.032 A 
ATOM     14  S   UNL d   1      -1.436   4.120   4.779  0.00  0.00    -0.086 SA
ENDROOT
BRANCH   7  15
ATOM     15  C   UNL d   1       2.821   4.064   5.690  0.00  0.00     0.131 C 
BRANCH  15  16
ATOM     16  C   UNL d   1       2.717   5.497   6.262  0.00  0.00     0.048 C 
BRANCH  16  17
ATOM     17  C   UNL d   1       2.241   5.486   7.704  0.00  0.00     0.236 C 
BRANCH  17  18
ATOM     18  N   UNL d   1       2.268   6.862   8.365  0.00  0.00    -0.068 N 
ATOM     19  C   UNL d   1       3.639   7.495   8.602  0.00  0.00     0.262 C 
ATOM     20  C   UNL d   1       4.447   6.760   9.704  0.00  0.00     0.262 C 
ATOM     21  N   UNL d   1       3.643   6.521  10.974  0.00  0.00    -0.066 N 
ATOM     22  C   UNL d   1       2.214   6.032  10.758  0.00  0.00     0.262 C 
ATOM     23  H   UNL d   1       4.101   5.723  11.472  0.00  0.00     0.280 HD
ATOM     24  C   UNL d   1       1.475   6.852   9.678  0.00  0.00     0.262 C 
ATOM     25  H   UNL d   1       1.751   7.486   7.721  0.00  0.00     0.280 HD
BRANCH  21  26
ATOM     26  C   UNL d   1       3.801   7.588  12.067  0.00  0.00     0.260 C 
BRANCH  26  27
ATOM     27  C   UNL d   1       3.466   6.937  13.421  0.00  0.00     0.192 C 
BRANCH  27  28
ATOM     28  O   UNL d   1       3.818   5.549  13.323  0.00  0.00    -0.399 OA
ATOM     29  H   UNL d   1       3.670   5.155  14.211  0.00  0.00     0.209 HD
ENDBRANCH  27  28
ENDBRANCH  26  27
ENDBRANCH  21  26
ENDBRANCH  17  18
ENDBRANCH  16  17
ENDBRANCH  15  16
ENDBRANCH   7  15
BRANCH   1  30
ATOM     30  C   UNL d   1      -0.134   2.746  -0.099  0.00  0.00     0.155 C 
ATOM     31  C   UNL d   1       0.828   2.143  -1.090  0.00  0.00     0.096 C 
ATOM     32  O   UNL d   1      -1.292   3.009  -0.402  0.00  0.00    -0.293 OA
ENDBRANCH   1  30
TORSDOF 8
