# Supplementary material for: Integrating Molecular Dynamics, Molecular Docking, and Machine Learning for Predicting SARS-CoV-2 Papain-like Protease Binders
Source: Molecules. 2025 Jul 16;30(14):2985. doi: 10.3390/molecules30142985 (PMC12300542; doi:10.3390/molecules30142985)
Supplement: Supplementary file 1 [file molecules-30-02985-s001.zip › Supplementary files/Supplementary Data/FDA approved drugs/drug1073_prep-min.pdbqt]

REMARK  5 active torsions:
REMARK  status: ('A' for Active; 'I' for Inactive)
REMARK    1  A    between atoms: C_2  and  C_3 
REMARK    2  A    between atoms: C_3  and  C_5 
REMARK    3  A    between atoms: N_16  and  C_17 
REMARK    4  A    between atoms: C_17  and  C_18 
REMARK    5  A    between atoms: C_18  and  N_20 
ROOT
ATOM      1  C   UNL d   1       2.353   2.608  -1.037  0.00  0.00     0.012 A 
ATOM      2  C   UNL d   1       3.231   1.524  -1.155  0.00  0.00     0.046 A 
ATOM      3  C   UNL d   1       4.611   1.704  -1.349  0.00  0.00     0.053 A 
ATOM      4  C   UNL d   1       5.091   3.019  -1.508  0.00  0.00     0.032 A 
ATOM      5  S   UNL d   1       6.816   3.345  -1.827  0.00  0.00    -0.086 SA
ATOM      6  C   UNL d   1       7.307   1.790  -2.558  0.00  0.00     0.032 A 
ATOM      7  C   UNL d   1       8.394   1.799  -3.443  0.00  0.00     0.021 A 
ATOM      8  C   UNL d   1       8.815   0.622  -4.055  0.00  0.00     0.002 A 
ATOM      9  C   UNL d   1       8.165  -0.573  -3.771  0.00  0.00     0.002 A 
ATOM     10  C   UNL d   1       7.092  -0.593  -2.873  0.00  0.00     0.031 A 
ATOM     11  C   UNL d   1       6.638   0.584  -2.250  0.00  0.00     0.052 A 
ATOM     12  N   UNL d   1       5.468   0.580  -1.454  0.00  0.00    -0.343 N 
ATOM     13  C   UNL d   1       4.222   4.108  -1.381  0.00  0.00     0.022 A 
ATOM     14  C   UNL d   1       2.861   3.907  -1.136  0.00  0.00     0.016 A 
ENDROOT
BRANCH  12  15
ATOM     15  C   UNL d   1       5.308  -0.486  -0.441  0.00  0.00     0.162 C 
BRANCH  15  16
ATOM     16  C   UNL d   1       6.170  -0.267   0.839  0.00  0.00     0.201 C 
ATOM     17  C   UNL d   1       5.835   1.009   1.619  0.00  0.00     0.042 C 
BRANCH  16  18
ATOM     18  N   UNL d   1       6.050  -1.460   1.832  0.00  0.00    -0.073 N 
ATOM     19  C   UNL d   1       4.654  -1.804   2.286  0.00  0.00     0.269 C 
ATOM     20  C   UNL d   1       6.793  -2.684   1.369  0.00  0.00     0.269 C 
ATOM     21  H   UNL d   1       6.550  -1.155   2.678  0.00  0.00     0.279 HD
ENDBRANCH  16  18
ENDBRANCH  15  16
ENDBRANCH  12  15
BRANCH   1  22
ATOM     22  C   UNL d   1       0.891   2.402  -0.809  0.00  0.00     0.159 C 
ATOM     23  O   UNL d   1       0.166   3.381  -0.666  0.00  0.00    -0.292 OA
BRANCH  22  24
ATOM     24  C   UNL d   1       0.368   0.974  -0.743  0.00  0.00     0.079 C 
ATOM     25  C   UNL d   1      -1.112   0.903  -0.412  0.00  0.00     0.013 C 
ENDBRANCH  22  24
ENDBRANCH   1  22
TORSDOF 5
