# Supplementary material for: Integrating Molecular Dynamics, Molecular Docking, and Machine Learning for Predicting SARS-CoV-2 Papain-like Protease Binders
Source: Molecules. 2025 Jul 16;30(14):2985. doi: 10.3390/molecules30142985 (PMC12300542; doi:10.3390/molecules30142985)
Supplement: Supplementary file 1 [file molecules-30-02985-s001.zip › Supplementary files/Supplementary Data/FDA approved drugs/drug1074_prep-min.pdbqt]

REMARK  6 active torsions:
REMARK  status: ('A' for Active; 'I' for Inactive)
REMARK    1  A    between atoms: C_2  and  S_3 
REMARK    2  A    between atoms: S_3  and  C_4 
REMARK    3  A    between atoms: N_15  and  C_16 
REMARK    4  A    between atoms: C_16  and  C_17 
REMARK    5  A    between atoms: C_17  and  C_18 
REMARK    6  A    between atoms: C_18  and  N_19 
ROOT
ATOM      1  C   UNL d   1       3.432  -1.141  -2.511  0.00  0.00     0.002 A 
ATOM      2  C   UNL d   1       3.998  -2.391  -2.229  0.00  0.00     0.049 A 
ATOM      3  C   UNL d   1       5.386  -2.553  -2.077  0.00  0.00     0.053 A 
ATOM      4  C   UNL d   1       6.216  -1.432  -2.274  0.00  0.00     0.032 A 
ATOM      5  S   UNL d   1       7.991  -1.564  -2.171  0.00  0.00    -0.086 SA
ATOM      6  C   UNL d   1       8.202  -3.288  -2.606  0.00  0.00     0.032 A 
ATOM      7  C   UNL d   1       9.405  -3.689  -3.190  0.00  0.00     0.021 A 
ATOM      8  C   UNL d   1       9.609  -5.026  -3.535  0.00  0.00     0.002 A 
ATOM      9  C   UNL d   1       8.616  -5.966  -3.288  0.00  0.00     0.002 A 
ATOM     10  C   UNL d   1       7.414  -5.573  -2.700  0.00  0.00     0.031 A 
ATOM     11  C   UNL d   1       7.189  -4.230  -2.342  0.00  0.00     0.052 A 
ATOM     12  N   UNL d   1       5.925  -3.833  -1.827  0.00  0.00    -0.345 N 
ATOM     13  C   UNL d   1       5.655  -0.176  -2.525  0.00  0.00     0.022 A 
ATOM     14  C   UNL d   1       4.271  -0.032  -2.634  0.00  0.00     0.020 A 
ENDROOT
BRANCH  12  15
ATOM     15  C   UNL d   1       5.522  -4.554  -0.607  0.00  0.00     0.131 C 
BRANCH  15  16
ATOM     16  C   UNL d   1       6.116  -3.962   0.688  0.00  0.00     0.048 C 
BRANCH  16  17
ATOM     17  C   UNL d   1       5.495  -2.670   1.231  0.00  0.00     0.236 C 
BRANCH  17  18
ATOM     18  N   UNL d   1       3.975  -2.722   1.259  0.00  0.00    -0.068 N 
ATOM     19  C   UNL d   1       3.395  -3.727   2.253  0.00  0.00     0.262 C 
ATOM     20  C   UNL d   1       1.880  -3.905   1.985  0.00  0.00     0.262 C 
ATOM     21  N   UNL d   1       1.127  -2.578   2.001  0.00  0.00    -0.072 N 
ATOM     22  C   UNL d   1       0.713  -2.139   3.385  0.00  0.00     0.269 C 
ATOM     23  C   UNL d   1       1.794  -1.465   1.185  0.00  0.00     0.262 C 
ATOM     24  H   UNL d   1       0.226  -2.761   1.527  0.00  0.00     0.279 HD
ATOM     25  C   UNL d   1       3.321  -1.349   1.455  0.00  0.00     0.262 C 
ATOM     26  H   UNL d   1       3.713  -2.990   0.305  0.00  0.00     0.280 HD
ENDBRANCH  17  18
ENDBRANCH  16  17
ENDBRANCH  15  16
ENDBRANCH  12  15
BRANCH   1  27
ATOM     27  S   UNL d   1       1.673  -0.868  -2.632  0.00  0.00    -0.130 SA
BRANCH  27  28
ATOM     28  C   UNL d   1       1.087  -2.336  -3.554  0.00  0.00     0.075 C 
ATOM     29  C   UNL d   1       0.502  -3.346  -2.579  0.00  0.00     0.016 C 
ENDBRANCH  27  28
ENDBRANCH   1  27
TORSDOF 6
