# Supplementary material for: Integrating Molecular Dynamics, Molecular Docking, and Machine Learning for Predicting SARS-CoV-2 Papain-like Protease Binders
Source: Molecules. 2025 Jul 16;30(14):2985. doi: 10.3390/molecules30142985 (PMC12300542; doi:10.3390/molecules30142985)
Supplement: Supplementary file 1 [file molecules-30-02985-s001.zip › Supplementary files/Supplementary Data/FDA approved drugs/drug1075_prep-min.pdbqt]

REMARK  9 active torsions:
REMARK  status: ('A' for Active; 'I' for Inactive)
REMARK    1  A    between atoms: C_2  and  C_3 
REMARK    2  A    between atoms: C_3  and  C_4 
REMARK    3  A    between atoms: C_4  and  C_5 
REMARK    4  A    between atoms: C_5  and  O_6 
REMARK    5  A    between atoms: O_6  and  C_7 
REMARK       I    between atoms: C_7  and  N_9 
REMARK    6  A    between atoms: N_9  and  C_10 
REMARK    7  A    between atoms: N_14  and  C_18 
REMARK    8  A    between atoms: C_22  and  O_23 
REMARK    9  A    between atoms: C_24  and  O_25 
ROOT
ATOM      1  C   UNL d   1      -2.764   4.326   4.397  0.00  0.00     0.177 A 
ATOM      2  N   UNL d   1      -3.692   4.560   3.538  0.00  0.00    -0.173 NA
ATOM      3  C   UNL d   1      -4.436   5.705   3.639  0.00  0.00     0.352 A 
ATOM      4  O   UNL d   1      -5.329   5.952   2.827  0.00  0.00    -0.244 OA
ATOM      5  N   UNL d   1      -4.127   6.613   4.665  0.00  0.00    -0.275 N 
ATOM      6  C   UNL d   1      -3.161   6.332   5.613  0.00  0.00     0.145 A 
ATOM      7  C   UNL d   1      -2.459   5.201   5.546  0.00  0.00     0.178 A 
ATOM      8  F   UNL d   1      -1.465   4.867   6.381  0.00  0.00    -0.201 F 
ENDROOT
BRANCH   1   9
ATOM      9  N   UNL d   1      -1.955   3.211   4.311  0.00  0.00    -0.284 N 
ATOM     10  C   UNL d   1      -1.696   2.427   3.205  0.00  0.00     0.366 C 
ATOM     11  O   UNL d   1      -0.901   1.495   3.264  0.00  0.00    -0.238 OA
ATOM     12  H   UNL d   1      -1.335   2.997   5.081  0.00  0.00     0.172 HD
BRANCH  10  13
ATOM     13  O   UNL d   1      -2.291   2.866   2.070  0.00  0.00    -0.304 OA
BRANCH  13  14
ATOM     14  C   UNL d   1      -1.777   2.377   0.827  0.00  0.00     0.180 C 
BRANCH  14  15
ATOM     15  C   UNL d   1      -2.423   1.064   0.402  0.00  0.00     0.027 C 
BRANCH  15  16
ATOM     16  C   UNL d   1      -3.953   1.080   0.360  0.00  0.00     0.002 C 
BRANCH  16  17
ATOM     17  C   UNL d   1      -4.532   2.058  -0.663  0.00  0.00    -0.004 C 
ATOM     18  C   UNL d   1      -6.049   1.952  -0.720  0.00  0.00     0.005 C 
ENDBRANCH  16  17
ENDBRANCH  15  16
ENDBRANCH  14  15
ENDBRANCH  13  14
ENDBRANCH  10  13
ENDBRANCH   1   9
BRANCH   5  19
ATOM     19  C   UNL d   1      -4.878   7.858   4.659  0.00  0.00     0.264 C 
ATOM     20  O   UNL d   1      -4.115   8.924   5.261  0.00  0.00    -0.356 OA
ATOM     21  C   UNL d   1      -5.049   9.872   5.820  0.00  0.00     0.151 C 
ATOM     22  C   UNL d   1      -4.678  10.105   7.276  0.00  0.00     0.042 C 
ATOM     23  C   UNL d   1      -6.458   9.311   5.595  0.00  0.00     0.179 C 
ATOM     24  C   UNL d   1      -6.206   7.817   5.431  0.00  0.00     0.198 C 
BRANCH  23  25
ATOM     25  O   UNL d   1      -7.395   9.639   6.610  0.00  0.00    -0.390 OA
ATOM     26  H   UNL d   1      -7.125   9.217   7.444  0.00  0.00     0.210 HD
ENDBRANCH  23  25
BRANCH  24  27
ATOM     27  O   UNL d   1      -7.285   7.163   4.776  0.00  0.00    -0.388 OA
ATOM     28  H   UNL d   1      -7.399   7.537   3.884  0.00  0.00     0.210 HD
ENDBRANCH  24  27
ENDBRANCH   5  19
TORSDOF 9
