# Supplementary material for: Integrating Molecular Dynamics, Molecular Docking, and Machine Learning for Predicting SARS-CoV-2 Papain-like Protease Binders
Source: Molecules. 2025 Jul 16;30(14):2985. doi: 10.3390/molecules30142985 (PMC12300542; doi:10.3390/molecules30142985)
Supplement: Supplementary file 1 [file molecules-30-02985-s001.zip › Supplementary files/Supplementary Data/FDA approved drugs/drug1077_prep-min.pdbqt]

REMARK  26 active torsions:
REMARK  status: ('A' for Active; 'I' for Inactive)
REMARK    1  A    between atoms: O_2  and  C_3 
REMARK    2  A    between atoms: C_3  and  C_4 
REMARK    3  A    between atoms: C_3  and  C_70 
REMARK    4  A    between atoms: C_8  and  O_37 
REMARK    5  A    between atoms: C_10  and  O_36 
REMARK    6  A    between atoms: C_13  and  O_17 
REMARK    7  A    between atoms: O_17  and  C_18 
REMARK    8  A    between atoms: C_20  and  O_21 
REMARK    9  A    between atoms: O_21  and  C_22 
REMARK   10  A    between atoms: C_24  and  O_25 
REMARK   11  A    between atoms: C_26  and  O_27 
REMARK   12  A    between atoms: C_31  and  O_32 
REMARK   13  A    between atoms: C_40  and  O_41 
REMARK   14  A    between atoms: O_41  and  C_42 
REMARK   15  A    between atoms: C_44  and  O_45 
REMARK   16  A    between atoms: O_45  and  C_46 
REMARK   17  A    between atoms: C_48  and  O_49 
REMARK   18  A    between atoms: O_49  and  C_50 
REMARK   19  A    between atoms: C_52  and  O_54 
REMARK   20  A    between atoms: C_55  and  O_56 
REMARK   21  A    between atoms: C_60  and  O_61 
REMARK   22  A    between atoms: C_65  and  O_66 
REMARK   23  A    between atoms: C_70  and  C_72 
REMARK   24  A    between atoms: C_72  and  O_73 
REMARK   25  A    between atoms: C_72  and  C_74 
REMARK   26  A    between atoms: C_74  and  O_76 
ROOT
ATOM      1  C   UNL d   1       0.365   0.670   2.384  0.00  0.00     0.063 C 
ATOM      2  C   UNL d   1      -0.984   0.927   3.068  0.00  0.00     0.050 C 
ATOM      3  C   UNL d   1      -1.422  -0.167   4.005  0.00  0.00    -0.040 A 
ATOM      4  C   UNL d   1      -0.818  -1.428   4.048  0.00  0.00     0.053 A 
ATOM      5  C   UNL d   1      -1.259  -2.380   4.984  0.00  0.00     0.094 A 
ATOM      6  C   UNL d   1      -2.403  -2.142   5.807  0.00  0.00     0.042 A 
ATOM      7  C   UNL d   1      -2.965  -3.062   6.744  0.00  0.00     0.088 A 
ATOM      8  C   UNL d   1      -4.099  -2.753   7.518  0.00  0.00     0.006 A 
ATOM      9  C   UNL d   1      -4.619  -3.702   8.566  0.00  0.00     0.054 C 
ATOM     10  C   UNL d   1      -4.707  -1.508   7.307  0.00  0.00     0.081 A 
ATOM     11  C   UNL d   1      -4.137  -0.575   6.451  0.00  0.00     0.050 A 
ATOM     12  C   UNL d   1      -3.017  -0.869   5.710  0.00  0.00    -0.017 A 
ATOM     13  C   UNL d   1      -2.504   0.089   4.841  0.00  0.00     0.020 A 
ATOM     14  C   UNL d   1       0.258  -1.737   3.045  0.00  0.00     0.192 C 
ATOM     15  O   UNL d   1       0.940  -2.731   3.228  0.00  0.00    -0.289 OA
ATOM     16  C   UNL d   1       0.383  -0.791   1.842  0.00  0.00     0.206 C 
ENDROOT
BRANCH  16  17
ATOM     17  O   UNL d   1      -0.720  -1.098   0.974  0.00  0.00    -0.348 OA
BRANCH  17  18
ATOM     18  C   UNL d   1      -0.384  -1.288  -0.408  0.00  0.00     0.263 C 
ATOM     19  C   UNL d   1      -1.658  -1.646  -1.179  0.00  0.00     0.095 C 
ATOM     20  C   UNL d   1      -1.387  -2.156  -2.594  0.00  0.00     0.160 C 
ATOM     21  C   UNL d   1      -0.249  -3.206  -2.637  0.00  0.00     0.176 C 
ATOM     22  C   UNL d   1       0.488  -3.399  -1.294  0.00  0.00     0.151 C 
ATOM     23  C   UNL d   1      -0.053  -4.488  -0.371  0.00  0.00     0.042 C 
ATOM     24  O   UNL d   1       0.704  -2.179  -0.594  0.00  0.00    -0.354 OA
BRANCH  20  25
ATOM     25  O   UNL d   1      -2.650  -2.556  -3.147  0.00  0.00    -0.353 OA
BRANCH  25  26
ATOM     26  C   UNL d   1      -2.759  -2.649  -4.569  0.00  0.00     0.263 C 
ATOM     27  C   UNL d   1      -2.447  -1.364  -5.371  0.00  0.00     0.095 C 
ATOM     28  C   UNL d   1      -3.591  -0.349  -5.508  0.00  0.00     0.160 C 
ATOM     29  C   UNL d   1      -4.850  -1.137  -5.928  0.00  0.00     0.176 C 
ATOM     30  C   UNL d   1      -5.140  -2.303  -4.965  0.00  0.00     0.151 C 
ATOM     31  C   UNL d   1      -5.603  -1.912  -3.561  0.00  0.00     0.042 C 
ATOM     32  O   UNL d   1      -4.031  -3.209  -4.929  0.00  0.00    -0.354 OA
BRANCH  28  33
ATOM     33  O   UNL d   1      -3.878   0.363  -4.299  0.00  0.00    -0.353 OA
BRANCH  33  34
ATOM     34  C   UNL d   1      -3.378   1.705  -4.125  0.00  0.00     0.263 C 
ATOM     35  C   UNL d   1      -4.127   2.211  -2.877  0.00  0.00     0.101 C 
ATOM     36  C   UNL d   1      -4.327   3.733  -2.763  0.00  0.00     0.087 C 
ATOM     37  C   UNL d   1      -5.788   4.145  -3.001  0.00  0.00     0.049 C 
ATOM     38  C   UNL d   1      -3.325   4.482  -3.662  0.00  0.00     0.180 C 
ATOM     39  C   UNL d   1      -3.290   3.924  -5.105  0.00  0.00     0.152 C 
ATOM     40  C   UNL d   1      -4.207   4.659  -6.084  0.00  0.00     0.042 C 
ATOM     41  O   UNL d   1      -3.658   2.538  -5.233  0.00  0.00    -0.354 OA
BRANCH  36  42
ATOM     42  O   UNL d   1      -4.049   4.095  -1.394  0.00  0.00    -0.387 OA
ATOM     43  H   UNL d   1      -4.732   3.699  -0.825  0.00  0.00     0.210 HD
ENDBRANCH  36  42
BRANCH  38  44
ATOM     44  O   UNL d   1      -3.478   5.906  -3.635  0.00  0.00    -0.390 OA
ATOM     45  H   UNL d   1      -4.394   6.136  -3.865  0.00  0.00     0.210 HD
ENDBRANCH  38  44
ENDBRANCH  33  34
ENDBRANCH  28  33
BRANCH  29  46
ATOM     46  O   UNL d   1      -5.980  -0.277  -6.074  0.00  0.00    -0.390 OA
ATOM     47  H   UNL d   1      -5.998   0.290  -5.285  0.00  0.00     0.210 HD
ENDBRANCH  29  46
ENDBRANCH  25  26
ENDBRANCH  20  25
BRANCH  21  48
ATOM     48  O   UNL d   1      -0.591  -4.445  -3.248  0.00  0.00    -0.390 OA
ATOM     49  H   UNL d   1      -1.331  -4.841  -2.753  0.00  0.00     0.210 HD
ENDBRANCH  21  48
ENDBRANCH  17  18
ENDBRANCH  16  17
BRANCH   1  50
ATOM     50  C   UNL d   1       0.681   1.748   1.306  0.00  0.00     0.200 C 
BRANCH  50  51
ATOM     51  O   UNL d   1       1.984   1.498   0.800  0.00  0.00    -0.383 OA
ATOM     52  C   UNL d   1       2.289   2.203  -0.395  0.00  0.00     0.202 C 
ENDBRANCH  50  51
BRANCH  50  53
ATOM     53  C   UNL d   1       0.390   3.196   1.806  0.00  0.00     0.186 C 
ATOM     54  O   UNL d   1      -0.773   3.619   1.750  0.00  0.00    -0.292 OA
BRANCH  53  55
ATOM     55  C   UNL d   1       1.496   4.085   2.423  0.00  0.00     0.218 C 
BRANCH  55  56
ATOM     56  O   UNL d   1       2.744   3.433   2.605  0.00  0.00    -0.385 OA
ATOM     57  H   UNL d   1       3.312   3.639   1.840  0.00  0.00     0.210 HD
ENDBRANCH  55  56
BRANCH  55  58
ATOM     58  C   UNL d   1       1.684   5.406   1.619  0.00  0.00     0.150 C 
ATOM     59  C   UNL d   1       0.524   6.394   1.690  0.00  0.00     0.042 C 
BRANCH  58  60
ATOM     60  O   UNL d   1       2.868   6.087   2.065  0.00  0.00    -0.393 OA
ATOM     61  H   UNL d   1       2.715   6.393   2.977  0.00  0.00     0.210 HD
ENDBRANCH  58  60
ENDBRANCH  55  58
ENDBRANCH  53  55
ENDBRANCH  50  53
ENDBRANCH   1  50
BRANCH   5  62
ATOM     62  O   UNL d   1      -0.604  -3.590   5.138  0.00  0.00    -0.359 OA
ATOM     63  H   UNL d   1       0.210  -3.563   4.579  0.00  0.00     0.217 HD
ENDBRANCH   5  62
BRANCH   7  64
ATOM     64  O   UNL d   1      -2.417  -4.316   6.902  0.00  0.00    -0.359 OA
ATOM     65  H   UNL d   1      -1.667  -4.385   6.277  0.00  0.00     0.217 HD
ENDBRANCH   7  64
BRANCH  10  66
ATOM     66  O   UNL d   1      -5.791  -1.125   8.044  0.00  0.00    -0.320 OA
BRANCH  66  67
ATOM     67  C   UNL d   1      -7.005  -0.984   7.296  0.00  0.00     0.269 C 
ATOM     68  C   UNL d   1      -7.416   0.480   7.070  0.00  0.00     0.096 C 
ATOM     69  C   UNL d   1      -7.764   1.199   8.369  0.00  0.00     0.160 C 
ATOM     70  C   UNL d   1      -8.726   0.355   9.222  0.00  0.00     0.176 C 
ATOM     71  C   UNL d   1      -8.409  -1.155   9.252  0.00  0.00     0.151 C 
ATOM     72  C   UNL d   1      -7.420  -1.631  10.319  0.00  0.00     0.042 C 
ATOM     73  O   UNL d   1      -8.082  -1.667   7.954  0.00  0.00    -0.353 OA
BRANCH  69  74
ATOM     74  O   UNL d   1      -6.599   1.488   9.143  0.00  0.00    -0.353 OA
BRANCH  74  75
ATOM     75  C   UNL d   1      -6.096   2.841   9.157  0.00  0.00     0.263 C 
ATOM     76  C   UNL d   1      -5.554   3.010  10.581  0.00  0.00     0.095 C 
ATOM     77  C   UNL d   1      -6.235   4.096  11.391  0.00  0.00     0.154 C 
ATOM     78  C   UNL d   1      -6.342   5.365  10.560  0.00  0.00     0.175 C 
ATOM     79  C   UNL d   1      -7.098   5.120   9.245  0.00  0.00     0.151 C 
ATOM     80  C   UNL d   1      -8.595   5.439   9.312  0.00  0.00     0.042 C 
ATOM     81  O   UNL d   1      -7.058   3.787   8.736  0.00  0.00    -0.354 OA
BRANCH  77  82
ATOM     82  O   UNL d   1      -7.518   3.695  11.870  0.00  0.00    -0.393 OA
ATOM     83  H   UNL d   1      -8.024   3.282  11.148  0.00  0.00     0.210 HD
ENDBRANCH  77  82
BRANCH  78  84
ATOM     84  O   UNL d   1      -6.919   6.419  11.332  0.00  0.00    -0.390 OA
ATOM     85  H   UNL d   1      -7.668   6.022  11.821  0.00  0.00     0.210 HD
ENDBRANCH  78  84
ENDBRANCH  74  75
ENDBRANCH  69  74
BRANCH  70  86
ATOM     86  O   UNL d   1      -8.842   0.916  10.534  0.00  0.00    -0.390 OA
ATOM     87  H   UNL d   1      -7.941   0.895  10.912  0.00  0.00     0.210 HD
ENDBRANCH  70  86
ENDBRANCH  66  67
ENDBRANCH  10  66
TORSDOF 26
