# Supplementary material for: Integrating Molecular Dynamics, Molecular Docking, and Machine Learning for Predicting SARS-CoV-2 Papain-like Protease Binders
Source: Molecules. 2025 Jul 16;30(14):2985. doi: 10.3390/molecules30142985 (PMC12300542; doi:10.3390/molecules30142985)
Supplement: Supplementary file 1 [file molecules-30-02985-s001.zip › Supplementary files/Supplementary Data/FDA approved drugs/drug1078_prep-min.pdbqt]

REMARK  6 active torsions:
REMARK  status: ('A' for Active; 'I' for Inactive)
REMARK    1  A    between atoms: C_6  and  C_7 
REMARK    2  A    between atoms: C_7  and  C_8 
REMARK    3  A    between atoms: C_14  and  C_15 
REMARK    4  A    between atoms: C_15  and  C_16 
REMARK    5  A    between atoms: C_16  and  S_17 
REMARK    6  A    between atoms: S_17  and  C_20 
ROOT
ATOM      1  C   UNL d   1      -1.706   3.243  -0.466  0.00  0.00    -0.028 C 
ATOM      2  C   UNL d   1      -2.685   3.329  -1.441  0.00  0.00     0.096 C 
ATOM      3  N   UNL d   1      -3.865   3.713  -0.847  0.00  0.00    -0.365 N 
ATOM      4  C   UNL d   1      -3.692   3.833   0.511  0.00  0.00     0.043 C 
ATOM      5  C   UNL d   1      -2.329   3.704   0.746  0.00  0.00    -0.001 C 
ATOM      6  C   UNL d   1      -1.877   3.929   2.060  0.00  0.00     0.021 C 
ATOM      7  C   UNL d   1      -2.750   4.014   3.148  0.00  0.00    -0.056 C 
ATOM      8  C   UNL d   1      -4.120   4.066   2.866  0.00  0.00     0.009 C 
ATOM      9  C   UNL d   1      -4.611   4.043   1.547  0.00  0.00     0.031 C 
ATOM     10  H   UNL d   1      -4.749   3.834  -1.324  0.00  0.00     0.165 HD
ENDROOT
BRANCH   7  11
ATOM     11  C   UNL d   1      -2.253   3.822   4.573  0.00  0.00     0.054 C 
BRANCH  11  12
ATOM     12  C   UNL d   1      -1.124   4.702   5.133  0.00  0.00     0.150 C 
BRANCH  12  13
ATOM     13  S   UNL d   1       0.512   4.208   4.632  0.00  0.00     0.175 S 
ATOM     14  O   UNL d   1       0.644   2.775   4.818  0.00  0.00    -0.223 OA
ATOM     15  O   UNL d   1       0.825   4.794   3.339  0.00  0.00    -0.223 OA
BRANCH  13  16
ATOM     16  C   UNL d   1       1.657   5.003   5.741  0.00  0.00     0.059 A 
ATOM     17  C   UNL d   1       2.586   4.235   6.440  0.00  0.00     0.023 A 
ATOM     18  C   UNL d   1       3.629   4.876   7.111  0.00  0.00     0.002 A 
ATOM     19  C   UNL d   1       3.732   6.268   7.081  0.00  0.00     0.000 A 
ATOM     20  C   UNL d   1       2.780   7.028   6.402  0.00  0.00     0.002 A 
ATOM     21  C   UNL d   1       1.738   6.398   5.723  0.00  0.00     0.023 A 
ENDBRANCH  13  16
ENDBRANCH  12  13
ENDBRANCH  11  12
ENDBRANCH   7  11
BRANCH   1  22
ATOM     22  C   UNL d   1      -0.299   2.708  -0.645  0.00  0.00     0.074 C 
BRANCH  22  23
ATOM     23  C   UNL d   1      -0.015   1.450   0.221  0.00  0.00     0.192 C 
ATOM     24  N   UNL d   1       1.235   0.671  -0.192  0.00  0.00    -0.070 N 
ATOM     25  C   UNL d   1       1.149  -0.122  -1.452  0.00  0.00     0.270 C 
ATOM     26  C   UNL d   1       1.515  -0.215   1.007  0.00  0.00     0.235 C 
ATOM     27  H   UNL d   1       2.014   1.339  -0.277  0.00  0.00     0.279 HD
ATOM     28  C   UNL d   1       1.274   0.689   2.186  0.00  0.00     0.030 C 
ATOM     29  C   UNL d   1       0.334   1.764   1.676  0.00  0.00     0.035 C 
ENDBRANCH  22  23
ENDBRANCH   1  22
TORSDOF 6
