# Supplementary material for: Integrating Molecular Dynamics, Molecular Docking, and Machine Learning for Predicting SARS-CoV-2 Papain-like Protease Binders
Source: Molecules. 2025 Jul 16;30(14):2985. doi: 10.3390/molecules30142985 (PMC12300542; doi:10.3390/molecules30142985)
Supplement: Supplementary file 1 [file molecules-30-02985-s001.zip › Supplementary files/Supplementary Data/FDA approved drugs/drug1079_prep-min.pdbqt]

REMARK  2 active torsions:
REMARK  status: ('A' for Active; 'I' for Inactive)
REMARK    1  A    between atoms: C_2  and  O_3 
REMARK    2  A    between atoms: C_20  and  O_21 
ROOT
ATOM      1  C   UNL d   1       0.600  -0.912   1.326  0.00  0.00     0.046 C 
ATOM      2  C   UNL d   1       0.595  -2.182   0.402  0.00  0.00     0.062 C 
ATOM      3  C   UNL d   1       1.596  -2.979  -1.181  0.00  0.00     0.038 C 
ATOM      4  C   UNL d   1       0.981  -4.207  -1.730  0.00  0.00     0.009 C 
ATOM      5  C   UNL d   1       0.199  -3.644  -0.686  0.00  0.00     0.004 C 
ATOM      6  C   UNL d   1      -0.590  -2.134  -1.460  0.00  0.00     0.034 C 
ATOM      7  C   UNL d   1      -1.567  -2.452  -2.580  0.00  0.00     0.013 C 
ATOM      8  C   UNL d   1      -2.450  -1.217  -2.763  0.00  0.00     0.036 C 
ATOM      9  C   UNL d   1      -1.672   0.011  -3.189  0.00  0.00    -0.065 C 
ATOM     10  C   UNL d   1      -2.164   0.731  -4.215  0.00  0.00     0.053 C 
ATOM     11  C   UNL d   1      -1.526   1.974  -4.699  0.00  0.00     0.149 C 
ATOM     12  O   UNL d   1      -2.101   2.649  -5.550  0.00  0.00    -0.293 OA
ATOM     13  C   UNL d   1      -0.218   2.402  -4.085  0.00  0.00     0.084 C 
ATOM     14  C   UNL d   1       0.502   1.235  -3.414  0.00  0.00     0.025 C 
ATOM     15  C   UNL d   1      -0.380   0.416  -2.418  0.00  0.00     0.019 C 
ATOM     16  C   UNL d   1      -0.815   1.322  -1.253  0.00  0.00     0.023 C 
ATOM     17  C   UNL d   1       0.454  -0.859  -1.938  0.00  0.00     0.144 C 
ATOM     18  F   UNL d   1       0.930  -1.333  -3.186  0.00  0.00    -0.239 F 
ATOM     19  C   UNL d   1       1.974  -0.544  -1.011  0.00  0.00     0.160 C 
ATOM     20  C   UNL d   1       2.692  -1.707   0.206  0.00  0.00     0.047 C 
ATOM     21  C   UNL d   1       1.579  -3.123   0.569  0.00  0.00    -0.007 C 
ATOM     22  C   UNL d   1       1.798  -3.950   1.800  0.00  0.00     0.019 C 
ENDROOT
BRANCH   2  23
ATOM     23  O   UNL d   1      -0.520  -2.863   1.175  0.00  0.00    -0.389 OA
ATOM     24  H   UNL d   1      -1.291  -2.271   1.227  0.00  0.00     0.210 HD
ENDBRANCH   2  23
BRANCH  19  25
ATOM     25  O   UNL d   1       2.030   0.788  -0.505  0.00  0.00    -0.392 OA
ATOM     26  H   UNL d   1       2.799   0.855   0.089  0.00  0.00     0.210 HD
ENDBRANCH  19  25
TORSDOF 2
