# Supplementary material for: Integrating Molecular Dynamics, Molecular Docking, and Machine Learning for Predicting SARS-CoV-2 Papain-like Protease Binders
Source: Molecules. 2025 Jul 16;30(14):2985. doi: 10.3390/molecules30142985 (PMC12300542; doi:10.3390/molecules30142985)
Supplement: Supplementary file 1 [file molecules-30-02985-s001.zip › Supplementary files/Supplementary Data/FDA approved drugs/drug107_prep-min.pdbqt]

REMARK  1 active torsions:
REMARK  status: ('A' for Active; 'I' for Inactive)
REMARK       I    between atoms: N_1  and  C_2 
REMARK    1  A    between atoms: C_2  and  C_4 
ROOT
ATOM      1  C   UNL d   1       0.973   1.388   1.989  0.00  0.00     0.141 A 
ATOM      2  N   UNL d   1       2.108   2.027   1.581  0.00  0.00    -0.253 NA
ATOM      3  C   UNL d   1       2.750   2.716   2.553  0.00  0.00     0.136 A 
ATOM      4  C   UNL d   1       2.292   2.767   3.862  0.00  0.00     0.135 A 
ATOM      5  N   UNL d   1       1.167   2.133   4.265  0.00  0.00    -0.269 NA
ATOM      6  C   UNL d   1       0.513   1.440   3.297  0.00  0.00     0.153 A 
ENDROOT
BRANCH   1   7
ATOM      7  C   UNL d   1       0.222   0.605   0.971  0.00  0.00     0.269 C 
ATOM      8  N   UNL d   1       0.766   0.593  -0.285  0.00  0.00    -0.365 N 
ATOM      9  H   UNL d   1       0.310   0.076  -1.023  0.00  0.00     0.159 HD
ATOM     10  H   UNL d   1       1.628   1.096  -0.467  0.00  0.00     0.159 HD
ATOM     11  O   UNL d   1      -0.814   0.007   1.233  0.00  0.00    -0.266 OA
ENDBRANCH   1   7
TORSDOF 1
