# Supplementary material for: Integrating Molecular Dynamics, Molecular Docking, and Machine Learning for Predicting SARS-CoV-2 Papain-like Protease Binders
Source: Molecules. 2025 Jul 16;30(14):2985. doi: 10.3390/molecules30142985 (PMC12300542; doi:10.3390/molecules30142985)
Supplement: Supplementary file 1 [file molecules-30-02985-s001.zip › Supplementary files/Supplementary Data/FDA approved drugs/drug1080_prep-min.pdbqt]

REMARK  6 active torsions:
REMARK  status: ('A' for Active; 'I' for Inactive)
REMARK    1  A    between atoms: N_2  and  C_3 
REMARK    2  A    between atoms: C_3  and  C_4 
REMARK    3  A    between atoms: C_4  and  C_5 
REMARK    4  A    between atoms: C_5  and  O_6 
REMARK    5  A    between atoms: C_5  and  C_17 
REMARK    6  A    between atoms: O_6  and  C_7 
ROOT
ATOM      1  C   UNL d   1      -0.987  -1.982  -1.960  0.00  0.00     0.170 C 
ENDROOT
BRANCH   1   2
ATOM      2  C   UNL d   1      -1.530  -0.923  -0.985  0.00  0.00     0.065 C 
BRANCH   2   3
ATOM      3  C   UNL d   1      -1.106  -1.248   0.440  0.00  0.00     0.234 C 
BRANCH   3   4
ATOM      4  N   UNL d   1      -1.406  -0.072   1.322  0.00  0.00    -0.079 N 
ATOM      5  C   UNL d   1      -1.075  -0.294   2.756  0.00  0.00     0.266 C 
ATOM      6  H   UNL d   1      -0.890   0.753   0.989  0.00  0.00     0.276 HD
ATOM      7  H   UNL d   1      -2.405   0.170   1.247  0.00  0.00     0.276 HD
ENDBRANCH   3   4
ENDBRANCH   2   3
ENDBRANCH   1   2
BRANCH   1   8
ATOM      8  O   UNL d   1      -1.506  -3.270  -1.582  0.00  0.00    -0.340 OA
BRANCH   8   9
ATOM      9  C   UNL d   1      -0.813  -4.381  -2.027  0.00  0.00     0.080 A 
ATOM     10  C   UNL d   1       0.575  -4.385  -2.209  0.00  0.00     0.038 A 
ATOM     11  C   UNL d   1       1.225  -5.511  -2.706  0.00  0.00     0.004 A 
ATOM     12  C   UNL d   1       0.503  -6.659  -2.998  0.00  0.00     0.012 A 
ATOM     13  C   UNL d   1      -0.875  -6.715  -2.761  0.00  0.00    -0.023 A 
ATOM     14  C   UNL d   1      -1.571  -7.905  -3.017  0.00  0.00     0.012 A 
ATOM     15  C   UNL d   1      -1.557  -5.574  -2.258  0.00  0.00     0.007 A 
ATOM     16  C   UNL d   1      -2.935  -8.005  -2.760  0.00  0.00     0.001 A 
ATOM     17  C   UNL d   1      -3.620  -6.907  -2.256  0.00  0.00     0.001 A 
ATOM     18  C   UNL d   1      -2.944  -5.705  -2.018  0.00  0.00     0.015 A 
ENDBRANCH   8   9
ENDBRANCH   1   8
BRANCH   1  19
ATOM     19  C   UNL d   1      -1.405  -1.656  -3.368  0.00  0.00     0.012 A 
ATOM     20  C   UNL d   1      -2.616  -1.859  -4.003  0.00  0.00     0.018 A 
ATOM     21  C   UNL d   1      -2.612  -1.375  -5.345  0.00  0.00     0.008 A 
ATOM     22  C   UNL d   1      -1.399  -0.826  -5.694  0.00  0.00     0.050 A 
ATOM     23  S   UNL d   1      -0.276  -0.887  -4.411  0.00  0.00    -0.104 SA
ENDBRANCH   1  19
TORSDOF 6
