# Supplementary material for: Integrating Molecular Dynamics, Molecular Docking, and Machine Learning for Predicting SARS-CoV-2 Papain-like Protease Binders
Source: Molecules. 2025 Jul 16;30(14):2985. doi: 10.3390/molecules30142985 (PMC12300542; doi:10.3390/molecules30142985)
Supplement: Supplementary file 1 [file molecules-30-02985-s001.zip › Supplementary files/Supplementary Data/FDA approved drugs/drug1081_prep-min.pdbqt]

REMARK  9 active torsions:
REMARK  status: ('A' for Active; 'I' for Inactive)
REMARK    1  A    between atoms: C_2  and  C_3 
REMARK    2  A    between atoms: C_3  and  C_4 
REMARK    3  A    between atoms: C_4  and  C_6 
REMARK    4  A    between atoms: C_4  and  C_11 
REMARK    5  A    between atoms: C_6  and  O_7 
REMARK    6  A    between atoms: O_7  and  C_8 
REMARK       I    between atoms: C_8  and  N_9 
REMARK    7  A    between atoms: C_11  and  O_12 
REMARK    8  A    between atoms: O_12  and  C_13 
REMARK       I    between atoms: C_13  and  N_15 
REMARK    9  A    between atoms: N_15  and  C_16 
ROOT
ATOM      1  C   UNL d   1       0.576  -1.922  -2.187  0.00  0.00     0.000 C 
ATOM      2  C   UNL d   1      -0.957  -2.066  -2.112  0.00  0.00     0.019 C 
ENDROOT
BRANCH   1   3
ATOM      3  C   UNL d   1       0.973  -0.420  -2.211  0.00  0.00     0.013 C 
BRANCH   3   4
ATOM      4  C   UNL d   1       0.490   0.456  -1.054  0.00  0.00    -0.004 C 
ATOM      5  C   UNL d   1       0.991   1.885  -1.231  0.00  0.00     0.005 C 
ENDBRANCH   3   4
ENDBRANCH   1   3
BRANCH   1   6
ATOM      6  C   UNL d   1       1.039  -2.579  -3.516  0.00  0.00     0.192 C 
BRANCH   6   7
ATOM      7  O   UNL d   1       2.471  -2.604  -3.653  0.00  0.00    -0.303 OA
BRANCH   7   8
ATOM      8  C   UNL d   1       3.024  -1.663  -4.445  0.00  0.00     0.358 C 
ATOM      9  N   UNL d   1       4.356  -1.862  -4.533  0.00  0.00    -0.346 N 
ATOM     10  H   UNL d   1       4.772  -2.649  -4.055  0.00  0.00     0.161 HD
ATOM     11  H   UNL d   1       4.914  -1.238  -5.091  0.00  0.00     0.161 HD
ATOM     12  O   UNL d   1       2.446  -0.747  -5.008  0.00  0.00    -0.239 OA
ENDBRANCH   7   8
ENDBRANCH   6   7
ENDBRANCH   1   6
BRANCH   1  13
ATOM     13  C   UNL d   1       1.237  -2.642  -0.987  0.00  0.00     0.192 C 
BRANCH  13  14
ATOM     14  O   UNL d   1       0.862  -4.036  -0.964  0.00  0.00    -0.303 OA
BRANCH  14  15
ATOM     15  C   UNL d   1       1.876  -4.935  -0.918  0.00  0.00     0.360 C 
ATOM     16  O   UNL d   1       3.068  -4.661  -0.890  0.00  0.00    -0.239 OA
ATOM     17  N   UNL d   1       1.369  -6.199  -0.898  0.00  0.00    -0.333 N 
ATOM     18  H   UNL d   1       0.362  -6.277  -0.872  0.00  0.00     0.165 HD
BRANCH  17  19
ATOM     19  C   UNL d   1       2.209  -7.367  -0.704  0.00  0.00     0.078 C 
ATOM     20  C   UNL d   1       2.518  -7.590   0.776  0.00  0.00     0.032 C 
ATOM     21  C   UNL d   1       1.543  -8.604  -1.296  0.00  0.00     0.032 C 
ENDBRANCH  17  19
ENDBRANCH  14  15
ENDBRANCH  13  14
ENDBRANCH   1  13
TORSDOF 9
