# Supplementary material for: Integrating Molecular Dynamics, Molecular Docking, and Machine Learning for Predicting SARS-CoV-2 Papain-like Protease Binders
Source: Molecules. 2025 Jul 16;30(14):2985. doi: 10.3390/molecules30142985 (PMC12300542; doi:10.3390/molecules30142985)
Supplement: Supplementary file 1 [file molecules-30-02985-s001.zip › Supplementary files/Supplementary Data/FDA approved drugs/drug1082_prep-min.pdbqt]

REMARK  4 active torsions:
REMARK  status: ('A' for Active; 'I' for Inactive)
REMARK    1  A    between atoms: C_3  and  C_4 
REMARK       I    between atoms: C_4  and  N_6 
REMARK    2  A    between atoms: N_6  and  CA_7 
REMARK    3  A    between atoms: CA_13  and  C_17 
REMARK    4  A    between atoms: C_20  and  C_23 
ROOT
ATOM      1  C   UNL d   1       0.293  -2.478  -0.024  0.00  0.00     0.257 C 
ATOM      2  O   UNL d   1       0.239  -1.254  -0.113  0.00  0.00    -0.267 OA
ATOM      3  N   UNL d   1       1.477  -3.144   0.245  0.00  0.00    -0.342 N 
ATOM      4  H   UNL d   1       1.507  -4.135   0.032  0.00  0.00     0.163 HD
ENDROOT
BRANCH   1   5
ATOM      5  C   UNL d   1      -0.862  -3.316  -0.254  0.00  0.00     0.095 A 
ATOM      6  C   UNL d   1      -1.189  -4.534   0.313  0.00  0.00     0.093 A 
ATOM      7  C   UNL d   1      -0.584  -5.454   1.298  0.00  0.00     0.080 C 
ATOM      8  O   UNL d   1      -2.385  -4.951  -0.178  0.00  0.00    -0.217 OA
ATOM      9  N   UNL d   1      -2.857  -4.047  -1.099  0.00  0.00    -0.127 NA
ATOM     10  C   UNL d   1      -1.946  -3.062  -1.161  0.00  0.00     0.116 A 
BRANCH  10  11
ATOM     11  C   UNL d   1      -2.105  -1.981  -2.137  0.00  0.00     0.039 A 
ATOM     12  C   UNL d   1      -1.164  -1.805  -3.171  0.00  0.00     0.048 A 
ATOM     13 CL   UNL d   1       0.171  -2.881  -3.413  0.00  0.00    -0.083 Cl
ATOM     14  C   UNL d   1      -1.310  -0.783  -4.117  0.00  0.00     0.025 A 
ATOM     15  C   UNL d   1      -2.423   0.049  -4.085  0.00  0.00     0.003 A 
ATOM     16  C   UNL d   1      -3.384  -0.131  -3.094  0.00  0.00     0.025 A 
ATOM     17  C   UNL d   1      -3.223  -1.126  -2.117  0.00  0.00     0.048 A 
ATOM     18 CL   UNL d   1      -4.463  -1.226  -0.910  0.00  0.00    -0.083 Cl
ENDBRANCH  10  11
ENDBRANCH   1   5
BRANCH   3  19
ATOM     19  CA  UNL d   1       2.791  -2.413   0.193  0.00  0.00     0.199 C 
ATOM     20  C   UNL d   1       3.288  -2.112  -1.240  0.00  0.00     0.160 C 
ATOM     21  S   UNL d   1       4.439  -0.714  -1.465  0.00  0.00    -0.135 SA
ATOM     22  N   UNL d   1       4.169  -3.273  -1.112  0.00  0.00    -0.219 NA
ATOM     23  C   UNL d   1       5.597  -1.818  -2.447  0.00  0.00     0.029 C 
ATOM     24  C   UNL d   1       5.136  -1.730  -3.913  0.00  0.00     0.029 C 
ATOM     25  C   UNL d   1       7.011  -1.247  -2.313  0.00  0.00     0.029 C 
ATOM     26  CA  UNL d   1       5.467  -3.222  -1.801  0.00  0.00     0.186 C 
ATOM     27  C   UNL d   1       4.035  -3.349   0.241  0.00  0.00     0.227 C 
ATOM     28  O   UNL d   1       4.677  -3.896   1.107  0.00  0.00    -0.277 OA
BRANCH  26  29
ATOM     29  C   UNL d   1       5.684  -4.335  -2.858  0.00  0.00     0.193 C 
ATOM     30  O   UNL d   1       6.883  -4.486  -3.234  0.00  0.00    -0.647 OA
ATOM     31  OXT UNL d   1       4.645  -4.940  -3.254  0.00  0.00    -0.647 OA
ENDBRANCH  26  29
ENDBRANCH   3  19
TORSDOF 4
