# Supplementary material for: Integrating Molecular Dynamics, Molecular Docking, and Machine Learning for Predicting SARS-CoV-2 Papain-like Protease Binders
Source: Molecules. 2025 Jul 16;30(14):2985. doi: 10.3390/molecules30142985 (PMC12300542; doi:10.3390/molecules30142985)
Supplement: Supplementary file 1 [file molecules-30-02985-s001.zip › Supplementary files/Supplementary Data/FDA approved drugs/drug1083_prep-min.pdbqt]

REMARK  1 active torsions:
REMARK  status: ('A' for Active; 'I' for Inactive)
REMARK    1  A    between atoms: C_13  and  O_15 
ROOT
ATOM      1  C   UNL d   1       1.690  -1.409  -0.174  0.00  0.00     0.024 C 
ATOM      2  C   UNL d   1       0.450  -2.310  -0.270  0.00  0.00     0.021 C 
ATOM      3  C   UNL d   1       0.327  -3.304   0.912  0.00  0.00     0.018 C 
ATOM      4  C   UNL d   1      -0.713  -2.916   1.972  0.00  0.00     0.011 C 
ATOM      5  C   UNL d   1      -0.813  -1.392   2.051  0.00  0.00     0.024 C 
ATOM      6  C   UNL d   1      -1.512  -0.906   0.757  0.00  0.00    -0.000 C 
ATOM      7  C   UNL d   1      -1.517   0.628   0.745  0.00  0.00     0.010 C 
ATOM      8  C   UNL d   1      -2.272   1.186   1.952  0.00  0.00     0.039 C 
ATOM      9  C   UNL d   1      -1.892   0.544   3.265  0.00  0.00    -0.049 A 
ATOM     10  C   UNL d   1      -1.333  -0.750   3.321  0.00  0.00    -0.047 A 
ATOM     11  C   UNL d   1      -1.024  -1.298   4.579  0.00  0.00     0.011 A 
ATOM     12  C   UNL d   1      -1.236  -0.575   5.754  0.00  0.00     0.037 A 
ATOM     13  C   UNL d   1      -1.758   0.706   5.680  0.00  0.00     0.066 A 
ATOM     14  C   UNL d   1      -2.115   1.256   4.455  0.00  0.00     0.044 A 
ATOM     15  C   UNL d   1      -0.837  -1.484  -0.522  0.00  0.00     0.006 C 
ATOM     16  C   UNL d   1      -1.742  -2.468  -1.288  0.00  0.00     0.013 C 
ATOM     17  C   UNL d   1      -0.815  -3.214  -2.244  0.00  0.00     0.079 C 
ATOM     18  C   UNL d   1       0.520  -3.129  -1.552  0.00  0.00     0.135 C 
ATOM     19  O   UNL d   1       1.528  -3.680  -1.968  0.00  0.00    -0.297 OA
ENDROOT
BRANCH  13  20
ATOM     20  O   UNL d   1      -1.911   1.473   6.796  0.00  0.00    -0.361 OA
ATOM     21  H   UNL d   1      -1.483   1.017   7.540  0.00  0.00     0.217 HD
ENDBRANCH  13  20
TORSDOF 1
