# Supplementary material for: Integrating Molecular Dynamics, Molecular Docking, and Machine Learning for Predicting SARS-CoV-2 Papain-like Protease Binders
Source: Molecules. 2025 Jul 16;30(14):2985. doi: 10.3390/molecules30142985 (PMC12300542; doi:10.3390/molecules30142985)
Supplement: Supplementary file 1 [file molecules-30-02985-s001.zip › Supplementary files/Supplementary Data/FDA approved drugs/drug1084_prep-min.pdbqt]

REMARK  3 active torsions:
REMARK  status: ('A' for Active; 'I' for Inactive)
REMARK    1  A    between atoms: C_2  and  C_3 
REMARK    2  A    between atoms: C_3  and  O_4 
REMARK    3  A    between atoms: C_3  and  C_5 
ROOT
ATOM      1  C   UNL d   1       1.132   2.528  -0.414  0.00  0.00     0.139 C 
ATOM      2  C   UNL d   1       2.606   2.538  -0.464  0.00  0.00    -0.075 C 
ATOM      3  C   UNL d   1       3.807   2.528  -0.504  0.00  0.00     0.015 C 
ENDROOT
BRANCH   1   4
ATOM      4  C   UNL d   1       0.613   1.380   0.476  0.00  0.00     0.051 C 
ATOM      5  C   UNL d   1       0.963  -0.016  -0.035  0.00  0.00     0.009 C 
ENDBRANCH   1   4
BRANCH   1   6
ATOM      6  O   UNL d   1       0.636   2.364  -1.738  0.00  0.00    -0.374 OA
ATOM      7  H   UNL d   1      -0.327   2.260  -1.670  0.00  0.00     0.212 HD
ENDBRANCH   1   6
BRANCH   1   8
ATOM      8  C   UNL d   1       0.670   3.855   0.142  0.00  0.00     0.036 C 
ATOM      9  C   UNL d   1      -0.060   4.771  -0.504  0.00  0.00     0.084 C 
ATOM     10 CL   UNL d   1      -0.552   6.242   0.223  0.00  0.00    -0.097 Cl
ENDBRANCH   1   8
TORSDOF 3
