# Supplementary material for: Integrating Molecular Dynamics, Molecular Docking, and Machine Learning for Predicting SARS-CoV-2 Papain-like Protease Binders
Source: Molecules. 2025 Jul 16;30(14):2985. doi: 10.3390/molecules30142985 (PMC12300542; doi:10.3390/molecules30142985)
Supplement: Supplementary file 1 [file molecules-30-02985-s001.zip › Supplementary files/Supplementary Data/FDA approved drugs/drug1085_prep-min.pdbqt]

REMARK  3 active torsions:
REMARK  status: ('A' for Active; 'I' for Inactive)
REMARK    1  A    between atoms: C_7  and  S_20 
REMARK    2  A    between atoms: N_12  and  C_13 
REMARK    3  A    between atoms: S_20  and  N_21 
ROOT
ATOM      1  C   UNL d   1       0.787  -0.127  -0.061  0.00  0.00     0.056 C 
ATOM      2  C   UNL d   1       0.515   1.148  -0.856  0.00  0.00     0.188 C 
ATOM      3  N   UNL d   1      -0.859   1.135  -1.325  0.00  0.00    -0.368 N 
ATOM      4  C   UNL d   1      -1.312   2.250  -2.006  0.00  0.00     0.047 A 
ATOM      5  C   UNL d   1      -2.436   2.165  -2.830  0.00  0.00     0.055 A 
ATOM      6  C   UNL d   1      -2.868   3.270  -3.577  0.00  0.00     0.059 A 
ATOM      7  C   UNL d   1      -2.157   4.472  -3.507  0.00  0.00     0.102 A 
ATOM      8  C   UNL d   1      -1.017   4.569  -2.700  0.00  0.00     0.046 A 
ATOM      9  C   UNL d   1      -0.604   3.457  -1.958  0.00  0.00     0.060 A 
ATOM     10  C   UNL d   1       0.452   3.595  -0.925  0.00  0.00     0.262 C 
ATOM     11  O   UNL d   1       0.876   4.717  -0.658  0.00  0.00    -0.267 OA
ATOM     12  N   UNL d   1       0.796   2.431  -0.231  0.00  0.00    -0.292 N 
ATOM     13 CL   UNL d   1      -4.311   3.054  -4.501  0.00  0.00    -0.083 Cl
ATOM     14  H   UNL d   1      -1.515   0.469  -0.939  0.00  0.00     0.161 HD
ENDROOT
BRANCH  12  15
ATOM     15  C   UNL d   1       0.951   2.538   1.178  0.00  0.00     0.045 A 
ATOM     16  C   UNL d   1      -0.136   3.037   1.918  0.00  0.00     0.030 A 
ATOM     17  C   UNL d   1      -0.053   3.184   3.301  0.00  0.00     0.002 A 
ATOM     18  C   UNL d   1       1.121   2.843   3.958  0.00  0.00     0.001 A 
ATOM     19  C   UNL d   1       2.212   2.360   3.232  0.00  0.00     0.009 A 
ATOM     20  C   UNL d   1       2.147   2.207   1.834  0.00  0.00    -0.035 A 
ATOM     21  C   UNL d   1       3.399   1.776   1.123  0.00  0.00     0.050 C 
ENDBRANCH  12  15
BRANCH   7  22
ATOM     22  S   UNL d   1      -2.707   5.924  -4.351  0.00  0.00     0.258 S 
ATOM     23  O   UNL d   1      -1.877   7.032  -3.936  0.00  0.00    -0.201 OA
ATOM     24  O   UNL d   1      -2.918   5.594  -5.737  0.00  0.00    -0.201 OA
BRANCH  22  25
ATOM     25  N   UNL d   1      -4.196   6.183  -3.627  0.00  0.00    -0.324 N 
ATOM     26  H   UNL d   1      -4.138   6.590  -2.700  0.00  0.00     0.169 HD
ATOM     27  H   UNL d   1      -4.880   5.445  -3.796  0.00  0.00     0.169 HD
ENDBRANCH  22  25
ENDBRANCH   7  22
TORSDOF 3
