# Supplementary material for: Integrating Molecular Dynamics, Molecular Docking, and Machine Learning for Predicting SARS-CoV-2 Papain-like Protease Binders
Source: Molecules. 2025 Jul 16;30(14):2985. doi: 10.3390/molecules30142985 (PMC12300542; doi:10.3390/molecules30142985)
Supplement: Supplementary file 1 [file molecules-30-02985-s001.zip › Supplementary files/Supplementary Data/FDA approved drugs/drug1086_prep-min.pdbqt]

REMARK  1 active torsions:
REMARK  status: ('A' for Active; 'I' for Inactive)
REMARK    1  A    between atoms: O_2  and  C_3 
ROOT
ATOM      1  C   UNL d   1       1.016  -0.742   2.907  0.00  0.00     0.068 C 
ATOM      2  C   UNL d   1       0.231  -0.483   4.032  0.00  0.00     0.045 C 
ATOM      3  C   UNL d   1       0.783   0.128   5.176  0.00  0.00    -0.040 C 
ATOM      4  C   UNL d   1       2.176   0.362   5.191  0.00  0.00    -0.049 C 
ATOM      5  C   UNL d   1       2.756   1.270   6.242  0.00  0.00     0.072 C 
ATOM      6  C   UNL d   1       1.708   2.342   6.607  0.00  0.00     0.197 C 
ATOM      7  C   UNL d   1       0.514   1.702   7.290  0.00  0.00     0.030 C 
ATOM      8  C   UNL d   1       0.723   1.169   8.710  0.00  0.00     0.008 C 
ATOM      9  C   UNL d   1       0.930  -0.323   8.855  0.00  0.00     0.001 C 
ATOM     10  C   UNL d   1       0.104  -1.175   7.893  0.00  0.00     0.001 C 
ATOM     11  C   UNL d   1      -0.873  -0.384   7.008  0.00  0.00     0.015 C 
ATOM     12  C   UNL d   1      -0.147   0.744   6.255  0.00  0.00    -0.005 C 
ATOM     13  C   UNL d   1      -1.068   1.729   5.491  0.00  0.00     0.042 C 
ATOM     14  C   UNL d   1      -0.325   3.009   5.025  0.00  0.00     0.236 C 
ATOM     15  N   UNL d   1       1.187   3.028   5.291  0.00  0.00    -0.070 N 
ATOM     16  C   UNL d   1       1.773   4.399   5.114  0.00  0.00     0.270 C 
ATOM     17  C   UNL d   1       2.979  -0.077   4.127  0.00  0.00     0.010 C 
ATOM     18  C   UNL d   1       2.398  -0.604   2.976  0.00  0.00     0.037 C 
ATOM     19  H   UNL d   1       1.567   2.485   4.506  0.00  0.00     0.279 HD
ENDROOT
BRANCH   1  20
ATOM     20  O   UNL d   1       0.351  -1.095   1.763  0.00  0.00    -0.356 OA
ATOM     21  C   UNL d   1       0.767  -0.330   0.622  0.00  0.00     0.210 C 
ENDBRANCH   1  20
TORSDOF 1
