# Supplementary material for: Integrating Molecular Dynamics, Molecular Docking, and Machine Learning for Predicting SARS-CoV-2 Papain-like Protease Binders
Source: Molecules. 2025 Jul 16;30(14):2985. doi: 10.3390/molecules30142985 (PMC12300542; doi:10.3390/molecules30142985)
Supplement: Supplementary file 1 [file molecules-30-02985-s001.zip › Supplementary files/Supplementary Data/FDA approved drugs/drug1088_prep-min.pdbqt]

REMARK  22 active torsions:
REMARK  status: ('A' for Active; 'I' for Inactive)
REMARK    1  A    between atoms: N_1  and  C_2 
REMARK    2  A    between atoms: C_2  and  C_3 
REMARK    3  A    between atoms: C_5  and  O_6 
REMARK    4  A    between atoms: O_6  and  C_7 
REMARK    5  A    between atoms: C_8  and  O_9 
REMARK    6  A    between atoms: C_10  and  O_15 
REMARK    7  A    between atoms: C_12  and  C_13 
REMARK    8  A    between atoms: C_13  and  O_14 
REMARK    9  A    between atoms: O_15  and  C_16 
REMARK   10  A    between atoms: C_17  and  O_18 
REMARK   11  A    between atoms: C_19  and  N_20 
REMARK   12  A    between atoms: C_22  and  N_23 
REMARK   13  A    between atoms: C_24  and  O_25 
REMARK   14  A    between atoms: O_25  and  C_26 
REMARK   15  A    between atoms: C_28  and  C_29 
REMARK   16  A    between atoms: C_29  and  O_30 
REMARK   17  A    between atoms: C_31  and  O_32 
REMARK   18  A    between atoms: C_33  and  O_34 
REMARK   19  A    between atoms: C_35  and  N_36 
REMARK   20  A    between atoms: C_37  and  N_38 
REMARK   21  A    between atoms: C_39  and  O_40 
REMARK   22  A    between atoms: C_41  and  O_42 
ROOT
ATOM      1  C   UNL d   1      -1.276  -3.759   1.866  0.00  0.00     0.186 C 
ATOM      2  C   UNL d   1       0.259  -3.739   2.059  0.00  0.00     0.180 C 
ATOM      3  C   UNL d   1       1.059  -4.287   0.842  0.00  0.00     0.216 C 
ATOM      4  C   UNL d   1       0.269  -4.790  -0.384  0.00  0.00     0.071 C 
ATOM      5  C   UNL d   1      -1.192  -5.231  -0.164  0.00  0.00     0.217 C 
ATOM      6  C   UNL d   1      -1.690  -5.159   1.294  0.00  0.00     0.186 C 
ENDROOT
BRANCH   1   7
ATOM      7  O   UNL d   1      -1.542  -2.682   0.938  0.00  0.00    -0.348 OA
BRANCH   7   8
ATOM      8  C   UNL d   1      -2.757  -1.929   1.075  0.00  0.00     0.292 C 
ATOM      9  C   UNL d   1      -2.559  -0.510   0.494  0.00  0.00     0.205 C 
ATOM     10  C   UNL d   1      -3.907  -0.146  -0.155  0.00  0.00     0.189 C 
ATOM     11  C   UNL d   1      -4.481  -1.537  -0.476  0.00  0.00     0.180 C 
ATOM     12  O   UNL d   1      -3.716  -2.553   0.222  0.00  0.00    -0.348 OA
BRANCH   9  13
ATOM     13  O   UNL d   1      -1.538  -0.527  -0.534  0.00  0.00    -0.388 OA
ATOM     14  H   UNL d   1      -1.325   0.419  -0.673  0.00  0.00     0.210 HD
ENDBRANCH   9  13
BRANCH  10  15
ATOM     15  O   UNL d   1      -3.659   0.643  -1.342  0.00  0.00    -0.348 OA
BRANCH  15  16
ATOM     16  C   UNL d   1      -4.794   1.235  -2.003  0.00  0.00     0.294 C 
ATOM     17  O   UNL d   1      -5.400   2.214  -1.141  0.00  0.00    -0.349 OA
ATOM     18  C   UNL d   1      -5.915   3.375  -1.815  0.00  0.00     0.181 C 
ATOM     19  C   UNL d   1      -4.810   4.138  -2.590  0.00  0.00     0.179 C 
ATOM     20  C   UNL d   1      -3.741   3.230  -3.193  0.00  0.00     0.184 C 
ATOM     21  C   UNL d   1      -4.293   1.817  -3.388  0.00  0.00     0.269 C 
BRANCH  18  22
ATOM     22  C   UNL d   1      -6.568   4.360  -0.802  0.00  0.00     0.264 C 
BRANCH  22  23
ATOM     23  N   UNL d   1      -7.974   3.984  -0.478  0.00  0.00    -0.077 N 
ATOM     24  H   UNL d   1      -8.341   4.598   0.270  0.00  0.00     0.274 HD
ATOM     25  H   UNL d   1      -8.084   3.020  -0.140  0.00  0.00     0.274 HD
ATOM     26  H   UNL d   1      -8.613   4.129  -1.274  0.00  0.00     0.274 HD
ENDBRANCH  22  23
ENDBRANCH  18  22
BRANCH  19  27
ATOM     27  O   UNL d   1      -5.498   4.792  -3.656  0.00  0.00    -0.390 OA
ATOM     28  H   UNL d   1      -4.894   5.394  -4.141  0.00  0.00     0.210 HD
ENDBRANCH  19  27
BRANCH  20  29
ATOM     29  O   UNL d   1      -2.570   3.133  -2.366  0.00  0.00    -0.391 OA
ATOM     30  H   UNL d   1      -2.187   4.030  -2.255  0.00  0.00     0.210 HD
ENDBRANCH  20  29
BRANCH  21  31
ATOM     31  N   UNL d   1      -3.168   0.985  -3.950  0.00  0.00    -0.068 N 
ATOM     32  H   UNL d   1      -2.390   1.038  -3.271  0.00  0.00     0.275 HD
ATOM     33  H   UNL d   1      -2.812   1.364  -4.843  0.00  0.00     0.275 HD
ATOM     34  H   UNL d   1      -3.411  -0.002  -4.096  0.00  0.00     0.275 HD
ENDBRANCH  21  31
ENDBRANCH  15  16
ENDBRANCH  10  15
BRANCH  11  35
ATOM     35  C   UNL d   1      -5.986  -1.652  -0.167  0.00  0.00     0.198 C 
BRANCH  35  36
ATOM     36  O   UNL d   1      -6.287  -2.972   0.255  0.00  0.00    -0.398 OA
ATOM     37  H   UNL d   1      -7.254  -3.100   0.201  0.00  0.00     0.209 HD
ENDBRANCH  35  36
ENDBRANCH  11  35
ENDBRANCH   7   8
ENDBRANCH   1   7
BRANCH   2  38
ATOM     38  O   UNL d   1       0.724  -2.401   2.323  0.00  0.00    -0.391 OA
ATOM     39  H   UNL d   1       0.317  -2.086   3.157  0.00  0.00     0.210 HD
ENDBRANCH   2  38
BRANCH   6  40
ATOM     40  O   UNL d   1      -1.334  -6.220   2.198  0.00  0.00    -0.349 OA
BRANCH  40  41
ATOM     41  C   UNL d   1      -0.676  -7.455   1.847  0.00  0.00     0.294 C 
ATOM     42  O   UNL d   1       0.592  -7.191   1.266  0.00  0.00    -0.349 OA
ATOM     43  C   UNL d   1       1.423  -8.383   1.225  0.00  0.00     0.179 C 
ATOM     44  C   UNL d   1       0.857  -9.391   0.200  0.00  0.00     0.180 C 
ATOM     45  C   UNL d   1      -0.626  -9.097  -0.138  0.00  0.00     0.184 C 
ATOM     46  C   UNL d   1      -1.482  -8.542   1.028  0.00  0.00     0.269 C 
BRANCH  43  47
ATOM     47  C   UNL d   1       2.869  -7.955   0.945  0.00  0.00     0.198 C 
BRANCH  47  48
ATOM     48  O   UNL d   1       3.283  -7.058   1.976  0.00  0.00    -0.398 OA
ATOM     49  H   UNL d   1       3.819  -7.572   2.615  0.00  0.00     0.209 HD
ENDBRANCH  47  48
ENDBRANCH  43  47
BRANCH  44  50
ATOM     50  O   UNL d   1       1.556  -9.337  -1.050  0.00  0.00    -0.390 OA
ATOM     51  H   UNL d   1       2.374  -9.872  -0.993  0.00  0.00     0.210 HD
ENDBRANCH  44  50
BRANCH  45  52
ATOM     52  O   UNL d   1      -0.656  -8.156  -1.227  0.00  0.00    -0.391 OA
ATOM     53  H   UNL d   1       0.063  -8.461  -1.836  0.00  0.00     0.210 HD
ENDBRANCH  45  52
BRANCH  46  54
ATOM     54  N   UNL d   1      -1.950  -9.685   1.902  0.00  0.00    -0.068 N 
ATOM     55  H   UNL d   1      -1.201 -10.253   2.331  0.00  0.00     0.275 HD
ATOM     56  H   UNL d   1      -2.530 -10.353   1.365  0.00  0.00     0.275 HD
ATOM     57  H   UNL d   1      -2.554  -9.372   2.676  0.00  0.00     0.275 HD
ENDBRANCH  46  54
ENDBRANCH  40  41
ENDBRANCH   6  40
BRANCH   3  58
ATOM     58  N   UNL d   1       2.044  -3.237   0.393  0.00  0.00    -0.072 N 
ATOM     59  H   UNL d   1       1.595  -2.409  -0.020  0.00  0.00     0.274 HD
ATOM     60  H   UNL d   1       2.802  -3.580  -0.210  0.00  0.00     0.274 HD
ATOM     61  H   UNL d   1       2.493  -2.852   1.243  0.00  0.00     0.274 HD
ENDBRANCH   3  58
BRANCH   5  62
ATOM     62  N   UNL d   1      -2.080  -4.385  -1.024  0.00  0.00    -0.072 N 
ATOM     63  H   UNL d   1      -1.970  -3.372  -0.787  0.00  0.00     0.274 HD
ATOM     64  H   UNL d   1      -3.088  -4.541  -0.857  0.00  0.00     0.274 HD
ATOM     65  H   UNL d   1      -1.909  -4.507  -2.035  0.00  0.00     0.274 HD
ENDBRANCH   5  62
TORSDOF 22
