# Supplementary material for: Integrating Molecular Dynamics, Molecular Docking, and Machine Learning for Predicting SARS-CoV-2 Papain-like Protease Binders
Source: Molecules. 2025 Jul 16;30(14):2985. doi: 10.3390/molecules30142985 (PMC12300542; doi:10.3390/molecules30142985)
Supplement: Supplementary file 1 [file molecules-30-02985-s001.zip › Supplementary files/Supplementary Data/FDA approved drugs/drug1089_prep-min.pdbqt]

REMARK  3 active torsions:
REMARK  status: ('A' for Active; 'I' for Inactive)
REMARK       I    between atoms: N_1  and  C_2 
REMARK       I    between atoms: C_2  and  N_3 
REMARK       I    between atoms: N_4  and  C_5 
REMARK    1  A    between atoms: C_5  and  C_7 
REMARK    2  A    between atoms: C_8  and  N_9 
REMARK    3  A    between atoms: C_11  and  N_12 
ROOT
ATOM      1  C   UNL d   1       0.754  -0.453  -5.079  0.00  0.00     0.166 A 
ATOM      2  C   UNL d   1       1.857  -1.305  -5.201  0.00  0.00     0.137 A 
ATOM      3  N   UNL d   1       2.520  -1.383  -6.373  0.00  0.00    -0.220 NA
ATOM      4  C   UNL d   1       2.099  -0.605  -7.396  0.00  0.00     0.143 A 
ATOM      5  C   UNL d   1       0.967   0.216  -7.241  0.00  0.00     0.167 A 
ATOM      6  N   UNL d   1       0.245   0.297  -6.099  0.00  0.00    -0.224 NA
ATOM      7 CL   UNL d   1       0.386   1.240  -8.491  0.00  0.00    -0.059 Cl
ENDROOT
BRANCH   1   8
ATOM      8  C   UNL d   1       0.090  -0.227  -3.772  0.00  0.00     0.291 C 
ATOM      9  N   UNL d   1      -1.262   0.218  -3.864  0.00  0.00    -0.155 N 
ATOM     10  C   UNL d   1      -1.998   0.726  -2.878  0.00  0.00     0.672 C 
ATOM     11  H   UNL d   1      -1.653   0.213  -4.800  0.00  0.00     0.187 HD
ATOM     12  N   UNL d   1      -3.298   0.966  -3.074  0.00  0.00    -0.235 N 
ATOM     13  N   UNL d   1      -1.465   1.024  -1.693  0.00  0.00    -0.235 N 
ATOM     14  H   UNL d   1      -3.873   1.360  -2.340  0.00  0.00     0.174 HD
ATOM     15  H   UNL d   1      -3.769   0.698  -3.929  0.00  0.00     0.174 HD
ATOM     16  H   UNL d   1      -1.982   1.466  -0.947  0.00  0.00     0.174 HD
ATOM     17  H   UNL d   1      -0.485   0.796  -1.522  0.00  0.00     0.174 HD
ATOM     18  O   UNL d   1       0.643  -0.319  -2.689  0.00  0.00    -0.265 OA
ENDBRANCH   1   8
BRANCH   2  19
ATOM     19  N   UNL d   1       2.266  -2.196  -4.216  0.00  0.00    -0.285 NA
ATOM     20  H   UNL d   1       2.394  -1.785  -3.294  0.00  0.00     0.125 HD
ATOM     21  H   UNL d   1       3.104  -2.686  -4.532  0.00  0.00     0.125 HD
ENDBRANCH   2  19
BRANCH   4  22
ATOM     22  N   UNL d   1       2.902  -0.600  -8.529  0.00  0.00    -0.284 NA
ATOM     23  H   UNL d   1       3.622  -1.315  -8.453  0.00  0.00     0.125 HD
ATOM     24  H   UNL d   1       2.396  -0.635  -9.408  0.00  0.00     0.125 HD
ENDBRANCH   4  22
TORSDOF 3
