# Supplementary material for: Integrating Molecular Dynamics, Molecular Docking, and Machine Learning for Predicting SARS-CoV-2 Papain-like Protease Binders
Source: Molecules. 2025 Jul 16;30(14):2985. doi: 10.3390/molecules30142985 (PMC12300542; doi:10.3390/molecules30142985)
Supplement: Supplementary file 1 [file molecules-30-02985-s001.zip › Supplementary files/Supplementary Data/FDA approved drugs/drug108_prep-min.pdbqt]

REMARK  2 active torsions:
REMARK  status: ('A' for Active; 'I' for Inactive)
REMARK    1  A    between atoms: C_2  and  N_5 
REMARK       I    between atoms: N_5  and  C_6 
REMARK    2  A    between atoms: C_6  and  C_8 
ROOT
ATOM      1  C   UNL d   1       1.206  -3.088   6.958  0.00  0.00     0.086 C 
ATOM      2  C   UNL d   1      -0.222  -2.596   7.513  0.00  0.00     0.015 C 
ATOM      3  C   UNL d   1      -0.008  -2.390   8.981  0.00  0.00     0.007 C 
ATOM      4  C   UNL d   1       1.355  -2.962   9.243  0.00  0.00    -0.001 C 
ATOM      5  C   UNL d   1       2.074  -4.107   8.290  0.00  0.00    -0.004 C 
ATOM      6  C   UNL d   1       0.504  -5.115   7.836  0.00  0.00     0.007 C 
ATOM      7  C   UNL d   1      -0.265  -4.932   6.165  0.00  0.00     0.026 C 
ATOM      8  C   UNL d   1       0.477  -3.845   4.892  0.00  0.00     0.097 C 
ATOM      9  N   UNL d   1       0.113  -4.111   3.527  0.00  0.00    -0.352 N 
ATOM     10  C   UNL d   1       0.382  -3.164   2.571  0.00  0.00     0.241 C 
ATOM     11  O   UNL d   1       0.047  -3.286   1.400  0.00  0.00    -0.269 OA
ATOM     12  C   UNL d   1       1.109  -1.930   3.048  0.00  0.00     0.071 C 
ATOM     13  C   UNL d   1       1.970  -1.918   4.097  0.00  0.00    -0.009 C 
ATOM     14  C   UNL d   1       2.260  -3.221   4.921  0.00  0.00    -0.002 C 
ATOM     15  C   UNL d   1       3.265  -3.883   3.934  0.00  0.00     0.022 C 
ATOM     16  C   UNL d   1       3.149  -3.228   6.689  0.00  0.00     0.004 C 
ATOM     17  C   UNL d   1       3.615  -1.665   6.821  0.00  0.00     0.007 C 
ATOM     18  C   UNL d   1       2.628  -0.959   7.748  0.00  0.00     0.011 C 
ATOM     19  C   UNL d   1       2.228  -2.224   8.393  0.00  0.00    -0.028 C 
ATOM     20  C   UNL d   1       3.664  -2.594   9.281  0.00  0.00     0.016 C 
ATOM     21  H   UNL d   1      -0.235  -5.014   3.233  0.00  0.00     0.163 HD
ENDROOT
BRANCH   1  22
ATOM     22  C   UNL d   1       2.029  -4.933   6.334  0.00  0.00     0.223 C 
ATOM     23  N   UNL d   1       3.154  -5.639   6.976  0.00  0.00    -0.353 N 
ATOM     24  H   UNL d   1       3.727  -5.133   7.629  0.00  0.00     0.163 HD
ATOM     25  O   UNL d   1       1.739  -5.640   5.350  0.00  0.00    -0.273 OA
BRANCH  23  26
ATOM     26  C   UNL d   1       3.953  -6.842   6.593  0.00  0.00     0.022 C 
ATOM     27  C   UNL d   1       4.981  -6.526   5.494  0.00  0.00     0.037 C 
ATOM     28  C   UNL d   1       3.117  -8.061   6.204  0.00  0.00     0.037 C 
ATOM     29  C   UNL d   1       4.778  -7.205   7.857  0.00  0.00     0.037 C 
ENDBRANCH  23  26
ENDBRANCH   1  22
TORSDOF 2
