# Supplementary material for: Integrating Molecular Dynamics, Molecular Docking, and Machine Learning for Predicting SARS-CoV-2 Papain-like Protease Binders
Source: Molecules. 2025 Jul 16;30(14):2985. doi: 10.3390/molecules30142985 (PMC12300542; doi:10.3390/molecules30142985)
Supplement: Supplementary file 1 [file molecules-30-02985-s001.zip › Supplementary files/Supplementary Data/FDA approved drugs/drug1090_prep-min.pdbqt]

REMARK  5 active torsions:
REMARK  status: ('A' for Active; 'I' for Inactive)
REMARK    1  A    between atoms: C_2  and  CA_3 
REMARK    2  A    between atoms: CA_3  and  C_4 
REMARK    3  A    between atoms: CA_3  and  N_6 
REMARK    4  A    between atoms: C_4  and  O_5 
REMARK       I    between atoms: N_6  and  C_7 
REMARK    5  A    between atoms: C_7  and  C_9 
ROOT
ATOM      1  C   UNL d   1       2.797   0.535   5.529  0.00  0.00     0.127 C 
ATOM      2  C   UNL d   1       3.095   0.978   6.994  0.00  0.00     0.253 C 
ATOM      3  N   UNL d   1       4.519   1.590   7.178  0.00  0.00    -0.065 N 
ATOM      4  C   UNL d   1       4.434   3.034   7.638  0.00  0.00     0.270 C 
ATOM      5  C   UNL d   1       5.351   1.415   5.897  0.00  0.00     0.225 C 
ATOM      6  C   UNL d   1       6.859   1.769   6.085  0.00  0.00     0.079 C 
ATOM      7  C   UNL d   1       7.159   3.126   5.580  0.00  0.00    -0.027 A 
ATOM      8  C   UNL d   1       8.229   3.964   5.781  0.00  0.00     0.099 A 
ATOM      9  N   UNL d   1       7.956   5.145   5.128  0.00  0.00    -0.360 N 
ATOM     10  C   UNL d   1       8.789   6.327   5.187  0.00  0.00     0.155 C 
ATOM     11  C   UNL d   1       6.743   5.062   4.471  0.00  0.00     0.045 A 
ATOM     12  C   UNL d   1       6.010   5.983   3.717  0.00  0.00     0.030 A 
ATOM     13  C   UNL d   1       4.768   5.563   3.217  0.00  0.00     0.003 A 
ATOM     14  C   UNL d   1       4.273   4.276   3.457  0.00  0.00     0.013 A 
ATOM     15  C   UNL d   1       5.008   3.364   4.223  0.00  0.00    -0.015 A 
ATOM     16  C   UNL d   1       6.254   3.787   4.717  0.00  0.00     0.009 A 
ATOM     17  C   UNL d   1       4.547   2.070   4.763  0.00  0.00    -0.019 C 
ATOM     18  C   UNL d   1       3.314   1.571   4.546  0.00  0.00    -0.001 C 
ATOM     19  H   UNL d   1       4.987   1.071   7.930  0.00  0.00     0.280 HD
ENDROOT
BRANCH   1  20
ATOM     20  C   UNL d   1       1.299   0.291   5.350  0.00  0.00     0.227 C 
ATOM     21  N   UNL d   1       0.953  -0.087   4.074  0.00  0.00    -0.354 N 
ATOM     22  H   UNL d   1       1.690  -0.423   3.463  0.00  0.00     0.163 HD
ATOM     23  O   UNL d   1       0.502   0.396   6.279  0.00  0.00    -0.273 OA
BRANCH  21  24
ATOM     24  CA  UNL d   1      -0.389  -0.552   3.713  0.00  0.00     0.107 C 
BRANCH  24  25
ATOM     25  C   UNL d   1      -0.665  -0.225   2.236  0.00  0.00     0.023 C 
ATOM     26  C   UNL d   1      -0.666   1.271   1.952  0.00  0.00     0.007 C 
ENDBRANCH  24  25
BRANCH  24  27
ATOM     27  C   UNL d   1      -0.483  -2.071   3.963  0.00  0.00     0.189 C 
BRANCH  27  28
ATOM     28  O   UNL d   1       0.518  -2.759   3.205  0.00  0.00    -0.399 OA
ATOM     29  H   UNL d   1       0.172  -2.867   2.300  0.00  0.00     0.209 HD
ENDBRANCH  27  28
ENDBRANCH  24  27
ENDBRANCH  21  24
ENDBRANCH   1  20
TORSDOF 5
