# Supplementary material for: Integrating Molecular Dynamics, Molecular Docking, and Machine Learning for Predicting SARS-CoV-2 Papain-like Protease Binders
Source: Molecules. 2025 Jul 16;30(14):2985. doi: 10.3390/molecules30142985 (PMC12300542; doi:10.3390/molecules30142985)
Supplement: Supplementary file 1 [file molecules-30-02985-s001.zip › Supplementary files/Supplementary Data/FDA approved drugs/drug1091_prep-min.pdbqt]

REMARK  5 active torsions:
REMARK  status: ('A' for Active; 'I' for Inactive)
REMARK    1  A    between atoms: C_2  and  CA_3 
REMARK    2  A    between atoms: CA_3  and  C_4 
REMARK    3  A    between atoms: CA_3  and  N_6 
REMARK    4  A    between atoms: C_4  and  O_5 
REMARK       I    between atoms: N_6  and  C_7 
REMARK    5  A    between atoms: C_7  and  C_9 
ROOT
ATOM      1  C   UNL d   1       3.475  -2.126   3.340  0.00  0.00     0.127 C 
ATOM      2  C   UNL d   1       4.164  -3.491   3.411  0.00  0.00     0.253 C 
ATOM      3  N   UNL d   1       4.201  -3.991   4.873  0.00  0.00    -0.065 N 
ATOM      4  C   UNL d   1       2.829  -4.378   5.358  0.00  0.00     0.270 C 
ATOM      5  C   UNL d   1       4.995  -3.003   5.785  0.00  0.00     0.225 C 
ATOM      6  C   UNL d   1       4.727  -3.277   7.314  0.00  0.00     0.079 C 
ATOM      7  C   UNL d   1       5.224  -2.152   8.157  0.00  0.00    -0.027 A 
ATOM      8  C   UNL d   1       5.429  -2.015   9.512  0.00  0.00     0.096 A 
ATOM      9  N   UNL d   1       5.815  -0.711   9.748  0.00  0.00    -0.365 N 
ATOM     10  C   UNL d   1       5.851  -0.003   8.567  0.00  0.00     0.043 A 
ATOM     11  C   UNL d   1       6.133   1.337   8.285  0.00  0.00     0.030 A 
ATOM     12  C   UNL d   1       6.066   1.732   6.940  0.00  0.00     0.003 A 
ATOM     13  C   UNL d   1       5.704   0.837   5.929  0.00  0.00     0.013 A 
ATOM     14  C   UNL d   1       5.380  -0.492   6.240  0.00  0.00    -0.015 A 
ATOM     15  C   UNL d   1       5.494  -0.895   7.576  0.00  0.00     0.009 A 
ATOM     16  C   UNL d   1       4.830  -1.536   5.356  0.00  0.00    -0.019 C 
ATOM     17  C   UNL d   1       4.125  -1.154   4.284  0.00  0.00    -0.001 C 
ATOM     18  H   UNL d   1       4.753  -4.858   4.857  0.00  0.00     0.280 HD
ATOM     19  H   UNL d   1       6.011  -0.318  10.660  0.00  0.00     0.165 HD
ENDROOT
BRANCH   1  20
ATOM     20  C   UNL d   1       3.534  -1.509   1.945  0.00  0.00     0.227 C 
ATOM     21  N   UNL d   1       2.745  -0.379   1.861  0.00  0.00    -0.354 N 
ATOM     22  H   UNL d   1       2.317  -0.025   2.712  0.00  0.00     0.163 HD
ATOM     23  O   UNL d   1       4.218  -1.965   1.043  0.00  0.00    -0.273 OA
BRANCH  21  24
ATOM     24  CA  UNL d   1       2.895   0.670   0.851  0.00  0.00     0.107 C 
BRANCH  24  25
ATOM     25  C   UNL d   1       1.485   1.029   0.361  0.00  0.00     0.023 C 
ATOM     26  C   UNL d   1       1.461   2.098  -0.718  0.00  0.00     0.007 C 
ENDBRANCH  24  25
BRANCH  24  27
ATOM     27  C   UNL d   1       3.622   1.862   1.516  0.00  0.00     0.189 C 
BRANCH  27  28
ATOM     28  O   UNL d   1       2.937   2.245   2.717  0.00  0.00    -0.399 OA
ATOM     29  H   UNL d   1       2.328   2.970   2.484  0.00  0.00     0.209 HD
ENDBRANCH  27  28
ENDBRANCH  24  27
ENDBRANCH  21  24
ENDBRANCH   1  20
TORSDOF 5
