# Supplementary material for: Integrating Molecular Dynamics, Molecular Docking, and Machine Learning for Predicting SARS-CoV-2 Papain-like Protease Binders
Source: Molecules. 2025 Jul 16;30(14):2985. doi: 10.3390/molecules30142985 (PMC12300542; doi:10.3390/molecules30142985)
Supplement: Supplementary file 1 [file molecules-30-02985-s001.zip › Supplementary files/Supplementary Data/FDA approved drugs/drug1092_prep-min.pdbqt]

REMARK  5 active torsions:
REMARK  status: ('A' for Active; 'I' for Inactive)
REMARK    1  A    between atoms: N_2  and  C_4 
REMARK    2  A    between atoms: C_4  and  C_5 
REMARK    3  A    between atoms: C_5  and  C_6 
REMARK    4  A    between atoms: C_6  and  C_7 
REMARK    5  A    between atoms: C_6  and  C_14 
ROOT
ATOM      1  C   UNL d   1       1.016   1.589   2.093  0.00  0.00     0.072 C 
ENDROOT
BRANCH   1   2
ATOM      2  C   UNL d   1       0.419   2.604   1.089  0.00  0.00     0.043 C 
BRANCH   2   3
ATOM      3  C   UNL d   1       0.812   2.377  -0.372  0.00  0.00     0.235 C 
BRANCH   3   4
ATOM      4  N   UNL d   1       0.436   1.003  -0.895  0.00  0.00    -0.079 N 
ATOM      5  C   UNL d   1      -1.049   0.767  -0.965  0.00  0.00     0.269 C 
ATOM      6  C   UNL d   1       1.083   0.742  -2.232  0.00  0.00     0.269 C 
ATOM      7  H   UNL d   1       0.836   0.298  -0.266  0.00  0.00     0.278 HD
ENDBRANCH   3   4
ENDBRANCH   2   3
ENDBRANCH   1   2
BRANCH   1   8
ATOM      8  C   UNL d   1       2.538   1.581   2.069  0.00  0.00    -0.048 A 
ATOM      9  C   UNL d   1       3.277   2.739   2.372  0.00  0.00     0.009 A 
ATOM     10  C   UNL d   1       4.673   2.721   2.341  0.00  0.00     0.019 A 
ATOM     11  C   UNL d   1       5.342   1.545   2.016  0.00  0.00     0.011 A 
ATOM     12 BR   UNL d   1       7.231   1.514   1.984  0.00  0.00    -0.051 Br
ATOM     13  C   UNL d   1       4.628   0.384   1.725  0.00  0.00     0.019 A 
ATOM     14  C   UNL d   1       3.232   0.402   1.754  0.00  0.00     0.009 A 
ENDBRANCH   1   8
BRANCH   1  15
ATOM     15  C   UNL d   1       0.458   1.764   3.498  0.00  0.00     0.042 A 
ATOM     16  C   UNL d   1       0.381   0.659   4.349  0.00  0.00     0.028 A 
ATOM     17  C   UNL d   1      -0.128   0.829   5.631  0.00  0.00     0.003 A 
ATOM     18  C   UNL d   1      -0.533   2.093   6.039  0.00  0.00     0.019 A 
ATOM     19  C   UNL d   1      -0.416   3.139   5.140  0.00  0.00     0.117 A 
ATOM     20  N   UNL d   1       0.062   3.003   3.880  0.00  0.00    -0.265 NA
ENDBRANCH   1  15
TORSDOF 5
