# Supplementary material for: Integrating Molecular Dynamics, Molecular Docking, and Machine Learning for Predicting SARS-CoV-2 Papain-like Protease Binders
Source: Molecules. 2025 Jul 16;30(14):2985. doi: 10.3390/molecules30142985 (PMC12300542; doi:10.3390/molecules30142985)
Supplement: Supplementary file 1 [file molecules-30-02985-s001.zip › Supplementary files/Supplementary Data/FDA approved drugs/drug1093_prep-min.pdbqt]

REMARK  6 active torsions:
REMARK  status: ('A' for Active; 'I' for Inactive)
REMARK    1  A    between atoms: N_1  and  CA_2 
REMARK    2  A    between atoms: CA_2  and  CB_3 
REMARK    3  A    between atoms: CA_2  and  C_10 
REMARK    4  A    between atoms: CB_3  and  CG_4 
REMARK    5  A    between atoms: CG_4  and  CD_5 
REMARK    6  A    between atoms: CD_5  and  NE_6 
REMARK       I    between atoms: NE_6  and  CZ_7 
REMARK       I    between atoms: CZ_7  and  NH1_8 
ROOT
ATOM      1  CG  ARG d   1       0.503   2.538  -1.028  0.00  0.00     0.023 C 
ENDROOT
BRANCH   1   2
ATOM      2  CB  ARG d   1       1.123   2.062   0.294  0.00  0.00     0.045 C 
BRANCH   2   3
ATOM      3  CA  ARG d   1       2.544   1.518   0.134  0.00  0.00     0.283 C 
BRANCH   3   4
ATOM      4  N   ARG d   1       2.955   0.864   1.446  0.00  0.00    -0.065 N 
ATOM      5  H1  ARG d   1       2.482   0.002   1.714  0.00  0.00     0.275 HD
ATOM      6  H2  ARG d   1       2.977   1.564   2.195  0.00  0.00     0.275 HD
ATOM      7  H3  ARG d   1       3.975   0.699   1.294  0.00  0.00     0.275 HD
ENDBRANCH   3   4
BRANCH   3   8
ATOM      8  C   ARG d   1       3.655   2.550  -0.245  0.00  0.00     0.204 C 
ATOM      9  O   ARG d   1       4.748   2.225   0.314  0.00  0.00    -0.646 OA
ATOM     10  OXT ARG d   1       3.305   3.556  -0.905  0.00  0.00    -0.646 OA
ENDBRANCH   3   8
ENDBRANCH   2   3
ENDBRANCH   1   2
BRANCH   1  11
ATOM     11  CD  ARG d   1      -0.953   2.950  -0.863  0.00  0.00     0.138 C 
BRANCH  11  12
ATOM     12  NE  ARG d   1      -1.487   3.531  -2.106  0.00  0.00    -0.227 N 
ATOM     13  CZ  ARG d   1      -1.385   4.821  -2.468  0.00  0.00     0.665 C 
ATOM     14  NH1 ARG d   1      -0.737   5.723  -1.731  0.00  0.00    -0.235 N 
ATOM     15  NH2 ARG d   1      -1.963   5.222  -3.607  0.00  0.00    -0.235 N 
ATOM     16 1HH1 ARG d   1      -0.196   5.454  -0.919  0.00  0.00     0.174 HD
ATOM     17 2HH1 ARG d   1      -0.673   6.694  -2.009  0.00  0.00     0.174 HD
ATOM     18 1HH2 ARG d   1      -2.443   4.581  -4.219  0.00  0.00     0.174 HD
ATOM     19 2HH2 ARG d   1      -1.897   6.187  -3.915  0.00  0.00     0.174 HD
ATOM     20  HE  ARG d   1      -2.033   2.928  -2.707  0.00  0.00     0.177 HD
ENDBRANCH  11  12
ENDBRANCH   1  11
TORSDOF 6
