# Supplementary material for: Integrating Molecular Dynamics, Molecular Docking, and Machine Learning for Predicting SARS-CoV-2 Papain-like Protease Binders
Source: Molecules. 2025 Jul 16;30(14):2985. doi: 10.3390/molecules30142985 (PMC12300542; doi:10.3390/molecules30142985)
Supplement: Supplementary file 1 [file molecules-30-02985-s001.zip › Supplementary files/Supplementary Data/FDA approved drugs/drug1094_prep-min.pdbqt]

REMARK  4 active torsions:
REMARK  status: ('A' for Active; 'I' for Inactive)
REMARK    1  A    between atoms: O_2  and  C_3 
REMARK    2  A    between atoms: N_5  and  C_25 
REMARK    3  A    between atoms: C_7  and  C_8 
REMARK    4  A    between atoms: C_16  and  N_17 
ROOT
ATOM      1  C   UNL d   1       0.750  -1.829  -1.440  0.00  0.00     0.125 C 
ATOM      2  C   UNL d   1      -0.291  -2.168  -2.356  0.00  0.00     0.085 C 
ATOM      3  N   UNL d   1      -1.694  -2.145  -2.072  0.00  0.00    -0.348 N 
ATOM      4  C   UNL d   1      -2.569  -2.736  -2.969  0.00  0.00     0.114 C 
ATOM      5  C   UNL d   1      -2.288  -3.183  -4.201  0.00  0.00     0.107 C 
ATOM      6  C   UNL d   1      -0.907  -2.976  -4.669  0.00  0.00     0.203 C 
ATOM      7  O   UNL d   1      -0.528  -3.103  -5.831  0.00  0.00    -0.286 OA
ATOM      8  C   UNL d   1       0.098  -2.542  -3.662  0.00  0.00     0.048 C 
ATOM      9  C   UNL d   1       1.434  -2.506  -4.064  0.00  0.00     0.062 C 
ATOM     10  C   UNL d   1       2.398  -2.053  -3.183  0.00  0.00     0.146 C 
ATOM     11  C   UNL d   1       2.107  -1.663  -1.859  0.00  0.00     0.105 C 
ATOM     12  F   UNL d   1       3.671  -2.036  -3.619  0.00  0.00    -0.204 F 
ENDROOT
BRANCH  11  13
ATOM     13  N   UNL d   1       3.116  -1.112  -1.059  0.00  0.00    -0.372 N 
ATOM     14  C   UNL d   1       4.139  -0.239  -1.662  0.00  0.00     0.150 C 
ATOM     15  C   UNL d   1       5.530  -0.894  -1.575  0.00  0.00     0.252 C 
ATOM     16  N   UNL d   1       5.825  -1.309  -0.146  0.00  0.00    -0.068 N 
ATOM     17  C   UNL d   1       4.745  -2.170   0.487  0.00  0.00     0.199 C 
ATOM     18  H   UNL d   1       5.928  -0.457   0.418  0.00  0.00     0.277 HD
ATOM     19  H   UNL d   1       6.727  -1.799  -0.113  0.00  0.00     0.277 HD
ATOM     20  C   UNL d   1       4.808  -3.578  -0.098  0.00  0.00     0.041 C 
ATOM     21  C   UNL d   1       3.352  -1.507   0.329  0.00  0.00     0.155 C 
ENDBRANCH  11  13
BRANCH   1  22
ATOM     22  O   UNL d   1       0.468  -1.591  -0.108  0.00  0.00    -0.351 OA
ATOM     23  C   UNL d   1       0.130  -2.810   0.569  0.00  0.00     0.210 C 
ENDBRANCH   1  22
BRANCH   3  24
ATOM     24  C   UNL d   1      -2.317  -1.532  -0.882  0.00  0.00     0.090 A 
ATOM     25  C   UNL d   1      -3.412  -0.497  -1.017  0.00  0.00     0.028 A 
ATOM     26  C   UNL d   1      -2.084  -0.107  -0.454  0.00  0.00     0.028 A 
ENDBRANCH   3  24
BRANCH   5  27
ATOM     27  C   UNL d   1      -3.388  -3.849  -5.028  0.00  0.00     0.214 C 
ATOM     28  O   UNL d   1      -3.023  -4.538  -6.017  0.00  0.00    -0.644 OA
ATOM     29  O   UNL d   1      -4.565  -3.690  -4.580  0.00  0.00    -0.644 OA
ENDBRANCH   5  27
TORSDOF 4
