# Supplementary material for: Integrating Molecular Dynamics, Molecular Docking, and Machine Learning for Predicting SARS-CoV-2 Papain-like Protease Binders
Source: Molecules. 2025 Jul 16;30(14):2985. doi: 10.3390/molecules30142985 (PMC12300542; doi:10.3390/molecules30142985)
Supplement: Supplementary file 1 [file molecules-30-02985-s001.zip › Supplementary files/Supplementary Data/FDA approved drugs/drug1095_prep-min.pdbqt]

REMARK  2 active torsions:
REMARK  status: ('A' for Active; 'I' for Inactive)
REMARK       I    between atoms: N_2  and  C_4 
REMARK    1  A    between atoms: C_4  and  O_6 
REMARK    2  A    between atoms: O_6  and  C_7 
ROOT
ATOM      1  C   UNL d   1       0.697   3.950   2.821  0.00  0.00     0.096 A 
ATOM      2  C   UNL d   1       1.981   3.991   3.363  0.00  0.00     0.127 A 
ATOM      3  N   UNL d   1       2.199   4.588   4.557  0.00  0.00    -0.368 N 
ATOM      4  C   UNL d   1       1.193   5.206   5.217  0.00  0.00     0.090 A 
ATOM      5  C   UNL d   1      -0.093   5.233   4.683  0.00  0.00     0.020 A 
ATOM      6  C   UNL d   1      -0.346   4.595   3.473  0.00  0.00     0.040 A 
ATOM      7  C   UNL d   1       3.538   4.535   5.167  0.00  0.00     0.154 C 
ENDROOT
BRANCH   1   8
ATOM      8  O   UNL d   1       0.389   3.311   1.604  0.00  0.00    -0.260 OA
BRANCH   8   9
ATOM      9  C   UNL d   1       1.076   2.139   1.267  0.00  0.00     0.367 C 
ATOM     10  N   UNL d   1       0.718   1.633   0.033  0.00  0.00    -0.336 N 
ATOM     11  C   UNL d   1       1.372   0.421  -0.423  0.00  0.00     0.154 C 
ATOM     12  C   UNL d   1      -0.410   2.153  -0.720  0.00  0.00     0.154 C 
ATOM     13  O   UNL d   1       1.928   1.627   1.991  0.00  0.00    -0.238 OA
ENDBRANCH   8   9
ENDBRANCH   1   8
TORSDOF 2
