# Supplementary material for: Integrating Molecular Dynamics, Molecular Docking, and Machine Learning for Predicting SARS-CoV-2 Papain-like Protease Binders
Source: Molecules. 2025 Jul 16;30(14):2985. doi: 10.3390/molecules30142985 (PMC12300542; doi:10.3390/molecules30142985)
Supplement: Supplementary file 1 [file molecules-30-02985-s001.zip › Supplementary files/Supplementary Data/FDA approved drugs/drug1096_prep-min.pdbqt]

REMARK  8 active torsions:
REMARK  status: ('A' for Active; 'I' for Inactive)
REMARK    1  A    between atoms: C_2  and  C_3 
REMARK    2  A    between atoms: C_2  and  N_11 
REMARK    3  A    between atoms: C_3  and  O_4 
REMARK    4  A    between atoms: O_4  and  C_5 
REMARK    5  A    between atoms: N_11  and  C_12 
REMARK    6  A    between atoms: N_11  and  C_15 
REMARK    7  A    between atoms: C_12  and  C_13 
REMARK    8  A    between atoms: C_15  and  C_16 
ROOT
ATOM      1  N   UNL d   1      -0.831   0.418   1.449  0.00  0.00    -0.060 N 
ATOM      2  H   UNL d   1      -1.238  -0.374   0.948  0.00  0.00     0.280 HD
ENDROOT
BRANCH   1   3
ATOM      3  C   UNL d   1       0.677   0.229   1.244  0.00  0.00     0.208 C 
ATOM      4  C   UNL d   1       1.534   1.080   2.172  0.00  0.00     0.042 C 
BRANCH   3   5
ATOM      5  C   UNL d   1       1.065  -1.264   1.302  0.00  0.00     0.208 C 
BRANCH   5   6
ATOM      6  O   UNL d   1       2.366  -1.380   0.733  0.00  0.00    -0.349 OA
BRANCH   6   7
ATOM      7  C   UNL d   1       2.882  -2.631   0.570  0.00  0.00     0.068 A 
ATOM      8  C   UNL d   1       2.297  -3.824   0.995  0.00  0.00     0.037 A 
ATOM      9  C   UNL d   1       2.948  -5.041   0.770  0.00  0.00     0.003 A 
ATOM     10  C   UNL d   1       4.182  -5.070   0.124  0.00  0.00     0.000 A 
ATOM     11  C   UNL d   1       4.769  -3.882  -0.302  0.00  0.00     0.003 A 
ATOM     12  C   UNL d   1       4.119  -2.668  -0.078  0.00  0.00     0.037 A 
ENDBRANCH   6   7
ENDBRANCH   5   6
ENDBRANCH   3   5
ENDBRANCH   1   3
BRANCH   1  13
ATOM     13  C   UNL d   1      -1.461   0.215   2.819  0.00  0.00     0.250 C 
BRANCH  13  14
ATOM     14  C   UNL d   1      -1.142   1.188   3.958  0.00  0.00     0.142 C 
ATOM     15 CL   UNL d   1      -1.441   2.889   3.565  0.00  0.00    -0.129 Cl
ENDBRANCH  13  14
ENDBRANCH   1  13
BRANCH   1  16
ATOM     16  C   UNL d   1      -1.395   1.582   0.638  0.00  0.00     0.274 C 
BRANCH  16  17
ATOM     17  C   UNL d   1      -1.428   1.376  -0.866  0.00  0.00    -0.033 A 
ATOM     18  C   UNL d   1      -1.513   0.115  -1.487  0.00  0.00     0.009 A 
ATOM     19  C   UNL d   1      -1.550   0.003  -2.879  0.00  0.00     0.001 A 
ATOM     20  C   UNL d   1      -1.538   1.140  -3.677  0.00  0.00     0.000 A 
ATOM     21  C   UNL d   1      -1.491   2.398  -3.082  0.00  0.00     0.001 A 
ATOM     22  C   UNL d   1      -1.437   2.515  -1.691  0.00  0.00     0.009 A 
ENDBRANCH  16  17
ENDBRANCH   1  16
TORSDOF 8
