# Supplementary material for: Integrating Molecular Dynamics, Molecular Docking, and Machine Learning for Predicting SARS-CoV-2 Papain-like Protease Binders
Source: Molecules. 2025 Jul 16;30(14):2985. doi: 10.3390/molecules30142985 (PMC12300542; doi:10.3390/molecules30142985)
Supplement: Supplementary file 1 [file molecules-30-02985-s001.zip › Supplementary files/Supplementary Data/FDA approved drugs/drug1097_prep-min.pdbqt]

REMARK  11 active torsions:
REMARK  status: ('A' for Active; 'I' for Inactive)
REMARK    1  A    between atoms: C_2  and  N_3 
REMARK    2  A    between atoms: N_3  and  C_4 
REMARK    3  A    between atoms: N_3  and  C_6 
REMARK    4  A    between atoms: C_6  and  C_7 
REMARK    5  A    between atoms: C_8  and  C_9 
REMARK    6  A    between atoms: C_9  and  O_10 
REMARK    7  A    between atoms: O_10  and  C_11 
REMARK    8  A    between atoms: C_13  and  C_11 
REMARK    9  A    between atoms: C_13  and  O_14 
REMARK   10  A    between atoms: C_13  and  C_15 
REMARK   11  A    between atoms: C_13  and  C_21 
ROOT
ATOM      1  C   UNL d   1       6.725   0.225  -3.776  0.00  0.00     0.176 C 
ENDROOT
BRANCH   1   2
ATOM      2  C   UNL d   1       5.272  -0.363  -3.816  0.00  0.00     0.299 C 
ATOM      3  O   UNL d   1       4.335   0.095  -4.459  0.00  0.00    -0.261 OA
BRANCH   2   4
ATOM      4  O   UNL d   1       5.140  -1.484  -3.040  0.00  0.00    -0.307 OA
BRANCH   4   5
ATOM      5  C   UNL d   1       3.804  -2.012  -3.035  0.00  0.00     0.272 C 
BRANCH   5   6
ATOM      6  C   UNL d   1       2.937  -1.266  -2.078  0.00  0.00    -0.078 C 
ATOM      7  C   UNL d   1       2.241  -0.651  -1.314  0.00  0.00    -0.077 C 
BRANCH   7   8
ATOM      8  C   UNL d   1       1.371   0.079  -0.360  0.00  0.00     0.328 C 
BRANCH   8   9
ATOM      9  N   UNL d   1      -0.088  -0.009  -0.795  0.00  0.00    -0.062 N 
ATOM     10  H   UNL d   1      -0.076   0.326  -1.768  0.00  0.00     0.280 HD
BRANCH   9  11
ATOM     11  C   UNL d   1      -0.589  -1.432  -0.830  0.00  0.00     0.231 C 
ATOM     12  C   UNL d   1      -1.909  -1.544  -1.568  0.00  0.00     0.034 C 
ENDBRANCH   9  11
BRANCH   9  13
ATOM     13  C   UNL d   1      -0.998   0.957  -0.055  0.00  0.00     0.231 C 
ATOM     14  C   UNL d   1      -1.302   0.565   1.382  0.00  0.00     0.034 C 
ENDBRANCH   9  13
ENDBRANCH   8   9
ENDBRANCH   7   8
ENDBRANCH   5   6
ENDBRANCH   4   5
ENDBRANCH   2   4
ENDBRANCH   1   2
BRANCH   1  15
ATOM     15  O   UNL d   1       7.571  -0.585  -2.931  0.00  0.00    -0.374 OA
ATOM     16  H   UNL d   1       7.544  -1.499  -3.265  0.00  0.00     0.211 HD
ENDBRANCH   1  15
BRANCH   1  17
ATOM     17  C   UNL d   1       7.367   0.256  -5.216  0.00  0.00     0.035 C 
ATOM     18  C   UNL d   1       6.575   1.112  -6.230  0.00  0.00     0.008 C 
ATOM     19  C   UNL d   1       7.179   1.120  -7.626  0.00  0.00     0.001 C 
ATOM     20  C   UNL d   1       7.343  -0.293  -8.157  0.00  0.00     0.000 C 
ATOM     21  C   UNL d   1       8.190  -1.126  -7.208  0.00  0.00     0.001 C 
ATOM     22  C   UNL d   1       7.608  -1.155  -5.796  0.00  0.00     0.008 C 
ENDBRANCH   1  17
BRANCH   1  23
ATOM     23  C   UNL d   1       6.744   1.643  -3.165  0.00  0.00    -0.014 A 
ATOM     24  C   UNL d   1       7.874   2.108  -2.462  0.00  0.00     0.011 A 
ATOM     25  C   UNL d   1       7.958   3.433  -2.028  0.00  0.00     0.001 A 
ATOM     26  C   UNL d   1       6.921   4.325  -2.292  0.00  0.00     0.000 A 
ATOM     27  C   UNL d   1       5.786   3.887  -2.962  0.00  0.00     0.001 A 
ATOM     28  C   UNL d   1       5.695   2.559  -3.383  0.00  0.00     0.011 A 
ENDBRANCH   1  23
TORSDOF 11
