# Supplementary material for: Integrating Molecular Dynamics, Molecular Docking, and Machine Learning for Predicting SARS-CoV-2 Papain-like Protease Binders
Source: Molecules. 2025 Jul 16;30(14):2985. doi: 10.3390/molecules30142985 (PMC12300542; doi:10.3390/molecules30142985)
Supplement: Supplementary file 1 [file molecules-30-02985-s001.zip › Supplementary files/Supplementary Data/FDA approved drugs/drug1098_prep-min.pdbqt]

REMARK  6 active torsions:
REMARK  status: ('A' for Active; 'I' for Inactive)
REMARK    1  A    between atoms: N_2  and  C_4 
REMARK    2  A    between atoms: C_4  and  C_5 
REMARK    3  A    between atoms: C_5  and  O_6 
REMARK    4  A    between atoms: O_6  and  C_7 
REMARK    5  A    between atoms: C_7  and  C_8 
REMARK    6  A    between atoms: C_7  and  C_14 
ROOT
ATOM      1  C   UNL d   1       0.913  -1.096  -1.461  0.00  0.00     0.188 C 
ENDROOT
BRANCH   1   2
ATOM      2  O   UNL d   1       0.893  -2.502  -1.090  0.00  0.00    -0.375 OA
BRANCH   2   3
ATOM      3  C   UNL d   1       0.641  -3.356  -2.208  0.00  0.00     0.196 C 
BRANCH   3   4
ATOM      4  C   UNL d   1       0.592  -4.808  -1.724  0.00  0.00     0.260 C 
BRANCH   4   5
ATOM      5  N   UNL d   1       0.384  -5.807  -2.852  0.00  0.00    -0.077 N 
ATOM      6  C   UNL d   1       0.426  -7.221  -2.325  0.00  0.00     0.269 C 
ATOM      7  C   UNL d   1      -0.874  -5.583  -3.650  0.00  0.00     0.269 C 
ATOM      8  H   UNL d   1       1.178  -5.713  -3.501  0.00  0.00     0.279 HD
ENDBRANCH   4   5
ENDBRANCH   3   4
ENDBRANCH   2   3
ENDBRANCH   1   2
BRANCH   1   9
ATOM      9  C   UNL d   1      -0.523  -0.647  -1.630  0.00  0.00    -0.025 A 
ATOM     10  C   UNL d   1      -1.481  -0.835  -0.623  0.00  0.00     0.010 A 
ATOM     11  C   UNL d   1      -2.807  -0.425  -0.820  0.00  0.00     0.001 A 
ATOM     12  C   UNL d   1      -3.183   0.149  -2.033  0.00  0.00     0.000 A 
ATOM     13  C   UNL d   1      -2.249   0.328  -3.045  0.00  0.00     0.001 A 
ATOM     14  C   UNL d   1      -0.923  -0.068  -2.848  0.00  0.00     0.010 A 
ENDBRANCH   1   9
BRANCH   1  15
ATOM     15  C   UNL d   1       1.893  -0.320  -0.566  0.00  0.00    -0.019 A 
ATOM     16  C   UNL d   1       3.104  -1.007  -0.273  0.00  0.00     0.011 A 
ATOM     17  C   UNL d   1       4.223  -0.370   0.264  0.00  0.00     0.001 A 
ATOM     18  C   UNL d   1       4.178   0.988   0.516  0.00  0.00     0.001 A 
ATOM     19  C   UNL d   1       2.990   1.678   0.305  0.00  0.00     0.007 A 
ATOM     20  C   UNL d   1       1.827   1.044  -0.197  0.00  0.00    -0.053 A 
ATOM     21  C   UNL d   1       0.630   1.954  -0.260  0.00  0.00     0.049 C 
ENDBRANCH   1  15
TORSDOF 6
