# Supplementary material for: Integrating Molecular Dynamics, Molecular Docking, and Machine Learning for Predicting SARS-CoV-2 Papain-like Protease Binders
Source: Molecules. 2025 Jul 16;30(14):2985. doi: 10.3390/molecules30142985 (PMC12300542; doi:10.3390/molecules30142985)
Supplement: Supplementary file 1 [file molecules-30-02985-s001.zip › Supplementary files/Supplementary Data/FDA approved drugs/drug1099_prep-min.pdbqt]

REMARK  7 active torsions:
REMARK  status: ('A' for Active; 'I' for Inactive)
REMARK    1  A    between atoms: C_2  and  N_4 
REMARK    2  A    between atoms: N_4  and  C_5 
REMARK    3  A    between atoms: C_5  and  C_6 
REMARK    4  A    between atoms: C_6  and  O_7 
REMARK    5  A    between atoms: C_6  and  C_8 
REMARK    6  A    between atoms: C_10  and  O_15 
REMARK    7  A    between atoms: C_12  and  O_14 
ROOT
ATOM      1  C   UNL d   1      -1.697  -3.619  -3.663  0.00  0.00    -0.023 A 
ATOM      2  C   UNL d   1      -2.323  -2.972  -4.741  0.00  0.00     0.046 A 
ATOM      3  C   UNL d   1      -2.605  -3.677  -5.914  0.00  0.00     0.069 A 
ATOM      4  C   UNL d   1      -2.293  -5.026  -6.035  0.00  0.00     0.073 A 
ATOM      5  C   UNL d   1      -1.700  -5.675  -4.965  0.00  0.00     0.069 A 
ATOM      6  C   UNL d   1      -1.402  -4.987  -3.786  0.00  0.00     0.046 A 
ENDROOT
BRANCH   1   7
ATOM      7  C   UNL d   1      -1.234  -2.904  -2.410  0.00  0.00     0.177 C 
BRANCH   7   8
ATOM      8  C   UNL d   1      -1.410  -1.375  -2.398  0.00  0.00     0.269 C 
BRANCH   8   9
ATOM      9  N   UNL d   1      -0.765  -0.821  -1.151  0.00  0.00    -0.069 N 
ATOM     10  H   UNL d   1      -1.156  -1.379  -0.369  0.00  0.00     0.277 HD
ATOM     11  H   UNL d   1       0.238  -1.047  -1.156  0.00  0.00     0.277 HD
BRANCH   9  12
ATOM     12  C   UNL d   1      -0.969   0.641  -0.893  0.00  0.00     0.178 C 
ATOM     13  C   UNL d   1      -0.272   0.986   0.416  0.00  0.00     0.039 C 
ATOM     14  C   UNL d   1      -0.397   1.462  -2.044  0.00  0.00     0.039 C 
ENDBRANCH   9  12
ENDBRANCH   8   9
ENDBRANCH   7   8
BRANCH   7  15
ATOM     15  O   UNL d   1      -1.890  -3.376  -1.228  0.00  0.00    -0.389 OA
ATOM     16  H   UNL d   1      -2.616  -3.973  -1.496  0.00  0.00     0.210 HD
ENDBRANCH   7  15
ENDBRANCH   1   7
BRANCH   3  17
ATOM     17  O   UNL d   1      -3.175  -3.071  -6.992  0.00  0.00    -0.361 OA
ATOM     18  H   UNL d   1      -3.350  -2.135  -6.808  0.00  0.00     0.217 HD
ENDBRANCH   3  17
BRANCH   5  19
ATOM     19  O   UNL d   1      -1.360  -6.993  -5.026  0.00  0.00    -0.361 OA
ATOM     20  H   UNL d   1      -1.601  -7.340  -5.904  0.00  0.00     0.217 HD
ENDBRANCH   5  19
TORSDOF 7
