# Supplementary material for: Integrating Molecular Dynamics, Molecular Docking, and Machine Learning for Predicting SARS-CoV-2 Papain-like Protease Binders
Source: Molecules. 2025 Jul 16;30(14):2985. doi: 10.3390/molecules30142985 (PMC12300542; doi:10.3390/molecules30142985)
Supplement: Supplementary file 1 [file molecules-30-02985-s001.zip › Supplementary files/Supplementary Data/FDA approved drugs/drug109_prep-min.pdbqt]

REMARK  6 active torsions:
REMARK  status: ('A' for Active; 'I' for Inactive)
REMARK    1  A    between atoms: C_9  and  C_11 
REMARK    2  A    between atoms: C_11  and  O_12 
REMARK    3  A    between atoms: O_12  and  C_13 
REMARK    4  A    between atoms: C_16  and  C_17 
REMARK    5  A    between atoms: C_17  and  C_18 
REMARK    6  A    between atoms: C_29  and  O_30 
ROOT
ATOM      1  C   UNL d   1       0.685  -6.525   3.057  0.00  0.00     0.213 C 
ENDROOT
BRANCH   1   2
ATOM      2  C   UNL d   1       0.907  -5.076   3.536  0.00  0.00     0.086 C 
ATOM      3  C   UNL d   1      -0.232  -4.677   4.475  0.00  0.00     0.045 C 
ATOM      4  C   UNL d   1      -0.210  -3.188   4.765  0.00  0.00     0.045 C 
ATOM      5  C   UNL d   1       0.008  -2.374   3.518  0.00  0.00    -0.015 A 
ATOM      6  C   UNL d   1       0.561  -2.977   2.377  0.00  0.00     0.083 A 
ATOM      7  C   UNL d   1      -0.281  -0.998   3.481  0.00  0.00    -0.019 A 
ATOM      8  C   UNL d   1       0.811  -2.251   1.184  0.00  0.00    -0.019 A 
ATOM      9  O   UNL d   1       0.894  -4.305   2.322  0.00  0.00    -0.337 OA
ATOM     10  C   UNL d   1       0.560  -0.864   1.154  0.00  0.00    -0.020 A 
ATOM     11  C   UNL d   1       1.350  -3.030   0.006  0.00  0.00     0.052 C 
ATOM     12  C   UNL d   1       0.893   0.003  -0.032  0.00  0.00     0.052 C 
ATOM     13  C   UNL d   1       0.002  -0.270   2.307  0.00  0.00     0.078 A 
ATOM     14  C   UNL d   1      -0.891  -0.260   4.647  0.00  0.00     0.052 C 
ATOM     15  C   UNL d   1       2.287  -4.944   4.191  0.00  0.00     0.049 C 
BRANCH  13  16
ATOM     16  O   UNL d   1      -0.293   1.072   2.350  0.00  0.00    -0.360 OA
ATOM     17  H   UNL d   1      -0.103   1.486   1.496  0.00  0.00     0.217 HD
ENDBRANCH  13  16
ENDBRANCH   1   2
BRANCH   1  18
ATOM     18  O   UNL d   1       0.674  -7.480   4.124  0.00  0.00    -0.348 OA
BRANCH  18  19
ATOM     19  C   UNL d   1       0.037  -8.656   3.811  0.00  0.00     0.068 A 
ATOM     20  C   UNL d   1      -0.223  -9.092   2.511  0.00  0.00     0.037 A 
ATOM     21  C   UNL d   1      -0.994 -10.230   2.287  0.00  0.00     0.010 A 
ATOM     22  C   UNL d   1      -1.479 -10.984   3.361  0.00  0.00    -0.056 A 
ATOM     23  C   UNL d   1      -1.150 -10.590   4.665  0.00  0.00     0.010 A 
ATOM     24  C   UNL d   1      -0.393  -9.433   4.886  0.00  0.00     0.037 A 
BRANCH  22  25
ATOM     25  C   UNL d   1      -2.331 -12.205   3.090  0.00  0.00     0.063 C 
BRANCH  25  26
ATOM     26  C   UNL d   1      -1.569 -13.508   2.813  0.00  0.00     0.153 C 
ATOM     27  S   UNL d   1      -0.642 -14.102   4.271  0.00  0.00    -0.054 SA
ATOM     28  C   UNL d   1       0.899 -13.730   3.542  0.00  0.00     0.287 C 
ATOM     29  O   UNL d   1       1.960 -13.763   4.143  0.00  0.00    -0.260 OA
ATOM     30  N   UNL d   1       0.742 -13.428   2.234  0.00  0.00    -0.287 N 
ATOM     31  C   UNL d   1      -0.521 -13.336   1.734  0.00  0.00     0.239 C 
ATOM     32  H   UNL d   1       1.546 -13.236   1.656  0.00  0.00     0.172 HD
ATOM     33  O   UNL d   1      -0.768 -13.105   0.555  0.00  0.00    -0.272 OA
ENDBRANCH  25  26
ENDBRANCH  22  25
ENDBRANCH  18  19
ENDBRANCH   1  18
TORSDOF 6
