# Supplementary material for: Integrating Molecular Dynamics, Molecular Docking, and Machine Learning for Predicting SARS-CoV-2 Papain-like Protease Binders
Source: Molecules. 2025 Jul 16;30(14):2985. doi: 10.3390/molecules30142985 (PMC12300542; doi:10.3390/molecules30142985)
Supplement: Supplementary file 1 [file molecules-30-02985-s001.zip › Supplementary files/Supplementary Data/FDA approved drugs/drug10_prep-min.pdbqt]

REMARK  6 active torsions:
REMARK  status: ('A' for Active; 'I' for Inactive)
REMARK    1  A    between atoms: C_4  and  O_9 
REMARK    2  A    between atoms: O_9  and  C_10 
REMARK    3  A    between atoms: C_10  and  C_11 
REMARK    4  A    between atoms: C_11  and  C_12 
REMARK    5  A    between atoms: C_12  and  C_13 
REMARK    6  A    between atoms: C_13  and  C_16 
ROOT
ATOM      1  O   UNL d   1      -1.528   2.006   0.555  0.00  0.00    -0.351 OA
ENDROOT
BRANCH   1   2
ATOM      2  C   UNL d   1      -2.330   1.280  -0.284  0.00  0.00     0.075 A 
ATOM      3  C   UNL d   1      -3.055   1.792  -1.365  0.00  0.00     0.044 A 
ATOM      4  C   UNL d   1      -3.892   0.957  -2.131  0.00  0.00    -0.059 A 
ATOM      5  C   UNL d   1      -4.694   1.484  -3.286  0.00  0.00     0.048 C 
ATOM      6  C   UNL d   1      -3.975  -0.404  -1.816  0.00  0.00     0.007 A 
ATOM      7  C   UNL d   1      -3.247  -0.921  -0.749  0.00  0.00     0.010 A 
ATOM      8  C   UNL d   1      -2.425  -0.090   0.025  0.00  0.00    -0.029 A 
ATOM      9  C   UNL d   1      -1.660  -0.705   1.165  0.00  0.00     0.051 C 
ENDBRANCH   1   2
BRANCH   1  10
ATOM     10  C   UNL d   1      -1.216   3.361   0.239  0.00  0.00     0.175 C 
BRANCH  10  11
ATOM     11  C   UNL d   1      -0.108   3.832   1.182  0.00  0.00     0.028 C 
BRANCH  11  12
ATOM     12  C   UNL d   1       1.252   3.109   1.062  0.00  0.00     0.022 C 
BRANCH  12  13
ATOM     13  C   UNL d   1       2.202   3.489  -0.104  0.00  0.00     0.041 C 
ATOM     14  C   UNL d   1       2.374   5.008  -0.226  0.00  0.00     0.026 C 
ATOM     15  C   UNL d   1       3.577   2.847   0.185  0.00  0.00     0.026 C 
BRANCH  13  16
ATOM     16  C   UNL d   1       1.870   2.929  -1.515  0.00  0.00     0.181 C 
ATOM     17  O   UNL d   1       0.943   2.070  -1.567  0.00  0.00    -0.647 OA
ATOM     18  O   UNL d   1       2.564   3.381  -2.470  0.00  0.00    -0.647 OA
ENDBRANCH  13  16
ENDBRANCH  12  13
ENDBRANCH  11  12
ENDBRANCH  10  11
ENDBRANCH   1  10
TORSDOF 6
