# Supplementary material for: Integrating Molecular Dynamics, Molecular Docking, and Machine Learning for Predicting SARS-CoV-2 Papain-like Protease Binders
Source: Molecules. 2025 Jul 16;30(14):2985. doi: 10.3390/molecules30142985 (PMC12300542; doi:10.3390/molecules30142985)
Supplement: Supplementary file 1 [file molecules-30-02985-s001.zip › Supplementary files/Supplementary Data/FDA approved drugs/drug1100_prep-min.pdbqt]

REMARK  8 active torsions:
REMARK  status: ('A' for Active; 'I' for Inactive)
REMARK       I    between atoms: N_2  and  C_4 
REMARK    1  A    between atoms: C_4  and  C_6 
REMARK    2  A    between atoms: C_6  and  C_7 
REMARK    3  A    between atoms: C_6  and  C_23 
REMARK    4  A    between atoms: C_6  and  C_29 
REMARK    5  A    between atoms: C_7  and  C_8 
REMARK    6  A    between atoms: C_8  and  N_9 
REMARK    7  A    between atoms: C_12  and  O_13 
REMARK    8  A    between atoms: C_12  and  C_16 
ROOT
ATOM      1  C   UNL d   1       0.288   1.886  -3.410  0.00  0.00     0.096 C 
ENDROOT
BRANCH   1   2
ATOM      2  C   UNL d   1       0.268   1.393  -1.879  0.00  0.00     0.237 C 
ATOM      3  N   UNL d   1       1.377   0.828  -1.242  0.00  0.00    -0.360 N 
ATOM      4  C   UNL d   1       1.321   0.776   0.222  0.00  0.00     0.152 C 
ATOM      5  C   UNL d   1       2.569   0.262  -1.849  0.00  0.00     0.152 C 
ATOM      6  O   UNL d   1      -0.772   1.491  -1.212  0.00  0.00    -0.272 OA
ENDBRANCH   1   2
BRANCH   1   7
ATOM      7  C   UNL d   1       0.696   0.672  -4.318  0.00  0.00     0.057 C 
BRANCH   7   8
ATOM      8  C   UNL d   1      -0.043  -0.638  -4.065  0.00  0.00     0.236 C 
BRANCH   8   9
ATOM      9  N   UNL d   1       0.272  -1.651  -5.190  0.00  0.00    -0.071 N 
ATOM     10  C   UNL d   1      -0.465  -2.949  -4.940  0.00  0.00     0.238 C 
ATOM     11  C   UNL d   1      -0.352  -3.849  -6.160  0.00  0.00     0.071 C 
ATOM     12  C   UNL d   1       1.104  -4.144  -6.560  0.00  0.00     0.088 C 
ATOM     13  C   UNL d   1       1.899  -2.830  -6.663  0.00  0.00     0.071 C 
ATOM     14  C   UNL d   1       1.740  -1.921  -5.448  0.00  0.00     0.238 C 
ATOM     15  H   UNL d   1      -0.127  -1.238  -6.046  0.00  0.00     0.279 HD
BRANCH  12  16
ATOM     16  O   UNL d   1       1.694  -4.991  -5.572  0.00  0.00    -0.385 OA
ATOM     17  H   UNL d   1       1.954  -4.522  -4.767  0.00  0.00     0.211 HD
ENDBRANCH  12  16
BRANCH  12  18
ATOM     18  C   UNL d   1       1.098  -4.986  -7.847  0.00  0.00    -0.024 A 
ATOM     19  C   UNL d   1       1.627  -4.544  -9.071  0.00  0.00     0.012 A 
ATOM     20  C   UNL d   1       1.543  -5.344 -10.221  0.00  0.00     0.024 A 
ATOM     21  C   UNL d   1       0.937  -6.595 -10.171  0.00  0.00     0.034 A 
ATOM     22 CL   UNL d   1       0.823  -7.550 -11.594  0.00  0.00    -0.084 Cl
ATOM     23  C   UNL d   1       0.425  -7.067  -8.972  0.00  0.00     0.024 A 
ATOM     24  C   UNL d   1       0.514  -6.272  -7.823  0.00  0.00     0.012 A 
ENDBRANCH  12  18
ENDBRANCH   8   9
ENDBRANCH   7   8
ENDBRANCH   1   7
BRANCH   1  25
ATOM     25  C   UNL d   1      -1.104   2.501  -3.853  0.00  0.00    -0.036 A 
ATOM     26  C   UNL d   1      -1.806   3.384  -3.001  0.00  0.00     0.009 A 
ATOM     27  C   UNL d   1      -2.954   4.066  -3.418  0.00  0.00     0.001 A 
ATOM     28  C   UNL d   1      -3.424   3.924  -4.722  0.00  0.00     0.000 A 
ATOM     29  C   UNL d   1      -2.751   3.072  -5.589  0.00  0.00     0.001 A 
ATOM     30  C   UNL d   1      -1.613   2.373  -5.163  0.00  0.00     0.009 A 
ENDBRANCH   1  25
BRANCH   1  31
ATOM     31  C   UNL d   1       1.316   3.046  -3.625  0.00  0.00    -0.036 A 
ATOM     32  C   UNL d   1       1.831   3.329  -4.910  0.00  0.00     0.009 A 
ATOM     33  C   UNL d   1       2.685   4.409  -5.137  0.00  0.00     0.001 A 
ATOM     34  C   UNL d   1       3.029   5.252  -4.089  0.00  0.00     0.000 A 
ATOM     35  C   UNL d   1       2.503   5.023  -2.820  0.00  0.00     0.001 A 
ATOM     36  C   UNL d   1       1.651   3.937  -2.590  0.00  0.00     0.009 A 
ENDBRANCH   1  31
TORSDOF 8
