# Supplementary material for: Integrating Molecular Dynamics, Molecular Docking, and Machine Learning for Predicting SARS-CoV-2 Papain-like Protease Binders
Source: Molecules. 2025 Jul 16;30(14):2985. doi: 10.3390/molecules30142985 (PMC12300542; doi:10.3390/molecules30142985)
Supplement: Supplementary file 1 [file molecules-30-02985-s001.zip › Supplementary files/Supplementary Data/FDA approved drugs/drug1101_prep-min.pdbqt]

REMARK  0 active torsions:
REMARK  status: ('A' for Active; 'I' for Inactive)
ROOT
ATOM      1  C   UNL d   1       1.299   0.187   0.078  0.00  0.00     0.269 C 
ATOM      2  N   UNL d   1       0.627  -0.303   1.331  0.00  0.00    -0.074 N 
ATOM      3  C   UNL d   1       0.412  -1.798   1.358  0.00  0.00     0.238 C 
ATOM      4  C   UNL d   1      -0.732  -2.214   0.430  0.00  0.00     0.062 C 
ATOM      5  C   UNL d   1      -2.032  -1.443   0.682  0.00  0.00    -0.065 C 
ATOM      6  C   UNL d   1      -1.786   0.061   0.732  0.00  0.00     0.062 C 
ATOM      7  C   UNL d   1      -0.641   0.441   1.677  0.00  0.00     0.238 C 
ATOM      8  C   UNL d   1      -3.255  -2.026   0.853  0.00  0.00    -0.011 C 
ATOM      9  C   UNL d   1      -3.321  -3.516   0.836  0.00  0.00    -0.018 A 
ATOM     10  C   UNL d   1      -3.080  -4.230  -0.349  0.00  0.00     0.013 A 
ATOM     11  C   UNL d   1      -3.027  -5.623  -0.331  0.00  0.00     0.001 A 
ATOM     12  C   UNL d   1      -3.254  -6.312   0.857  0.00  0.00     0.001 A 
ATOM     13  C   UNL d   1      -3.561  -5.613   2.025  0.00  0.00     0.008 A 
ATOM     14  C   UNL d   1      -3.608  -4.211   2.026  0.00  0.00    -0.040 A 
ATOM     15  C   UNL d   1      -3.959  -3.468   3.292  0.00  0.00     0.123 C 
ATOM     16  C   UNL d   1      -5.246  -2.661   3.201  0.00  0.00     0.171 C 
ATOM     17  O   UNL d   1      -6.138  -2.886   4.022  0.00  0.00    -0.291 OA
ATOM     18  C   UNL d   1      -5.321  -1.601   2.194  0.00  0.00     0.062 A 
ATOM     19  C   UNL d   1      -4.466  -1.284   1.145  0.00  0.00    -0.004 A 
ATOM     20  C   UNL d   1      -4.971  -0.195   0.360  0.00  0.00     0.021 A 
ATOM     21  C   UNL d   1      -6.125   0.342   0.885  0.00  0.00     0.051 A 
ATOM     22  S   UNL d   1      -6.651  -0.512   2.262  0.00  0.00    -0.098 SA
ATOM     23  H   UNL d   1       1.292  -0.100   2.092  0.00  0.00     0.279 HD
ENDROOT
TORSDOF 0
