# Supplementary material for: Integrating Molecular Dynamics, Molecular Docking, and Machine Learning for Predicting SARS-CoV-2 Papain-like Protease Binders
Source: Molecules. 2025 Jul 16;30(14):2985. doi: 10.3390/molecules30142985 (PMC12300542; doi:10.3390/molecules30142985)
Supplement: Supplementary file 1 [file molecules-30-02985-s001.zip › Supplementary files/Supplementary Data/FDA approved drugs/drug1102_prep-min.pdbqt]

REMARK  3 active torsions:
REMARK  status: ('A' for Active; 'I' for Inactive)
REMARK    1  A    between atoms: C_2  and  N_3 
REMARK    2  A    between atoms: N_3  and  C_6 
REMARK    3  A    between atoms: C_8  and  O_12 
ROOT
ATOM      1  C   UNL d   1       2.544   1.357  -2.056  0.00  0.00     0.138 A 
ATOM      2  C   UNL d   1       2.995   1.690  -3.346  0.00  0.00     0.073 A 
ATOM      3  C   UNL d   1       4.323   2.065  -3.549  0.00  0.00     0.067 A 
ATOM      4  C   UNL d   1       5.226   2.101  -2.497  0.00  0.00     0.036 A 
ATOM      5  C   UNL d   1       4.811   1.721  -1.227  0.00  0.00     0.005 A 
ATOM      6  C   UNL d   1       3.486   1.331  -1.012  0.00  0.00     0.037 A 
ENDROOT
BRANCH   1   7
ATOM      7  N   UNL d   1       1.089   0.971  -1.808  0.00  0.00    -0.045 N 
ATOM      8  C   UNL d   1       0.988  -0.543  -2.016  0.00  0.00     0.279 C 
ATOM      9  C   UNL d   1       0.145   1.667  -2.791  0.00  0.00     0.279 C 
BRANCH   7  10
ATOM     10  C   UNL d   1       0.623   1.304  -0.371  0.00  0.00     0.238 C 
ATOM     11  C   UNL d   1       0.716   2.783  -0.018  0.00  0.00     0.035 C 
ENDBRANCH   7  10
ENDBRANCH   1   7
BRANCH   3  12
ATOM     12  O   UNL d   1       4.795   2.409  -4.780  0.00  0.00    -0.361 OA
ATOM     13  H   UNL d   1       4.106   2.331  -5.459  0.00  0.00     0.217 HD
ENDBRANCH   3  12
TORSDOF 3
