# Supplementary material for: Integrating Molecular Dynamics, Molecular Docking, and Machine Learning for Predicting SARS-CoV-2 Papain-like Protease Binders
Source: Molecules. 2025 Jul 16;30(14):2985. doi: 10.3390/molecules30142985 (PMC12300542; doi:10.3390/molecules30142985)
Supplement: Supplementary file 1 [file molecules-30-02985-s001.zip › Supplementary files/Supplementary Data/FDA approved drugs/drug1103_prep-min.pdbqt]

REMARK  4 active torsions:
REMARK  status: ('A' for Active; 'I' for Inactive)
REMARK    1  A    between atoms: C_2  and  O_4 
REMARK    2  A    between atoms: O_4  and  C_5 
REMARK    3  A    between atoms: C_5  and  C_6 
REMARK    4  A    between atoms: C_6  and  N_7 
ROOT
ATOM      1  C   UNL d   1       0.309   3.648   0.406  0.00  0.00     0.206 C 
ENDROOT
BRANCH   1   2
ATOM      2  O   UNL d   1       0.790   4.326   1.581  0.00  0.00    -0.320 OA
BRANCH   2   3
ATOM      3  C   UNL d   1       0.150   5.495   1.861  0.00  0.00     0.254 C 
ATOM      4  C   UNL d   1       0.580   6.031   3.193  0.00  0.00     0.126 C 
ATOM      5  O   UNL d   1      -0.659   6.024   1.114  0.00  0.00    -0.266 OA
ENDBRANCH   2   3
ENDBRANCH   1   2
BRANCH   1   6
ATOM      6  C   UNL d   1       0.885   4.267  -0.880  0.00  0.00     0.262 C 
BRANCH   6   7
ATOM      7  N   UNL d   1       0.465   3.550  -2.186  0.00  0.00    -0.077 N 
ATOM      8  C   UNL d   1      -1.052   3.530  -2.336  0.00  0.00     0.271 C 
ATOM      9  C   UNL d   1       1.047   4.340  -3.364  0.00  0.00     0.271 C 
ATOM     10  C   UNL d   1       1.014   2.130  -2.249  0.00  0.00     0.271 C 
ENDBRANCH   6   7
ENDBRANCH   1   6
TORSDOF 4
