# Supplementary material for: Integrating Molecular Dynamics, Molecular Docking, and Machine Learning for Predicting SARS-CoV-2 Papain-like Protease Binders
Source: Molecules. 2025 Jul 16;30(14):2985. doi: 10.3390/molecules30142985 (PMC12300542; doi:10.3390/molecules30142985)
Supplement: Supplementary file 1 [file molecules-30-02985-s001.zip › Supplementary files/Supplementary Data/FDA approved drugs/drug1104_prep-min.pdbqt]

REMARK  5 active torsions:
REMARK  status: ('A' for Active; 'I' for Inactive)
REMARK    1  A    between atoms: C_2  and  C_3 
REMARK    2  A    between atoms: C_3  and  C_4 
REMARK    3  A    between atoms: C_3  and  C_15 
REMARK    4  A    between atoms: C_4  and  C_5 
REMARK    5  A    between atoms: C_8  and  N_14 
ROOT
ATOM      1  C   UNL d   1      -1.217  -2.604  -1.148  0.00  0.00    -0.022 A 
ATOM      2  C   UNL d   1      -1.877  -3.784  -1.603  0.00  0.00     0.036 A 
ATOM      3  I   UNL d   1      -0.783  -5.555  -2.189  0.00  0.00    -0.042 I 
ATOM      4  C   UNL d   1      -3.295  -3.874  -1.714  0.00  0.00     0.040 A 
ATOM      5  C   UNL d   1      -4.056  -2.767  -1.314  0.00  0.00     0.030 A 
ATOM      6  I   UNL d   1      -6.158  -2.766  -1.437  0.00  0.00    -0.043 I 
ATOM      7  C   UNL d   1      -3.444  -1.622  -0.813  0.00  0.00     0.038 A 
ATOM      8  C   UNL d   1      -2.048  -1.556  -0.695  0.00  0.00     0.015 A 
ATOM      9  I   UNL d   1      -1.361   0.164   0.334  0.00  0.00    -0.044 I 
ENDROOT
BRANCH   1  10
ATOM     10  C   UNL d   1       0.305  -2.489  -1.108  0.00  0.00     0.056 C 
BRANCH  10  11
ATOM     11  C   UNL d   1       0.978  -1.416  -1.991  0.00  0.00     0.090 C 
BRANCH  11  12
ATOM     12  C   UNL d   1       0.846  -1.600  -3.507  0.00  0.00     0.011 C 
ATOM     13  C   UNL d   1      -0.490  -1.131  -4.062  0.00  0.00     0.006 C 
ENDBRANCH  11  12
BRANCH  11  14
ATOM     14  C   UNL d   1       2.498  -1.448  -1.708  0.00  0.00     0.177 C 
ATOM     15  O   UNL d   1       3.044  -0.310  -1.650  0.00  0.00    -0.648 OA
ATOM     16  O   UNL d   1       3.023  -2.592  -1.582  0.00  0.00    -0.648 OA
ENDBRANCH  11  14
ENDBRANCH  10  11
ENDBRANCH   1  10
BRANCH   4  17
ATOM     17  N   UNL d   1      -3.934  -5.109  -1.980  0.00  0.00    -0.301 NA
ATOM     18  H   UNL d   1      -3.343  -5.752  -2.499  0.00  0.00     0.124 HD
ATOM     19  H   UNL d   1      -4.867  -5.005  -2.366  0.00  0.00     0.124 HD
ENDBRANCH   4  17
TORSDOF 5
