# Supplementary material for: Integrating Molecular Dynamics, Molecular Docking, and Machine Learning for Predicting SARS-CoV-2 Papain-like Protease Binders
Source: Molecules. 2025 Jul 16;30(14):2985. doi: 10.3390/molecules30142985 (PMC12300542; doi:10.3390/molecules30142985)
Supplement: Supplementary file 1 [file molecules-30-02985-s001.zip › Supplementary files/Supplementary Data/FDA approved drugs/drug1105_prep-min.pdbqt]

REMARK  2 active torsions:
REMARK  status: ('A' for Active; 'I' for Inactive)
REMARK       I    between atoms: N_1  and  C_2 
REMARK       I    between atoms: C_2  and  N_4 
REMARK       I    between atoms: N_4  and  C_5 
REMARK    1  A    between atoms: C_5  and  C_7 
REMARK    2  A    between atoms: C_7  and  C_8 
ROOT
ATOM      1  N   UNL d   1       3.942   5.506   1.408  0.00  0.00    -0.352 N 
ATOM      2  C   UNL d   1       3.957   4.178   1.101  0.00  0.00     0.320 C 
ATOM      3  O   UNL d   1       4.862   3.462   1.502  0.00  0.00    -0.247 OA
ATOM      4  N   UNL d   1       2.920   3.822   0.274  0.00  0.00    -0.279 N 
ATOM      5  C   UNL d   1       2.485   2.573  -0.105  0.00  0.00     0.229 C 
ATOM      6  O   UNL d   1       1.344   2.464  -0.560  0.00  0.00    -0.273 OA
ATOM      7  H   UNL d   1       4.675   5.850   2.013  0.00  0.00     0.160 HD
ATOM      8  H   UNL d   1       3.207   6.139   1.138  0.00  0.00     0.160 HD
ATOM      9  H   UNL d   1       2.219   4.525   0.112  0.00  0.00     0.173 HD
ENDROOT
BRANCH   5  10
ATOM     10  C   UNL d   1       3.408   1.379   0.035  0.00  0.00     0.141 C 
BRANCH  10  11
ATOM     11  C   UNL d   1       3.161   0.533   1.260  0.00  0.00    -0.050 A 
ATOM     12  C   UNL d   1       1.916  -0.070   1.488  0.00  0.00     0.007 A 
ATOM     13  C   UNL d   1       1.722  -0.898   2.595  0.00  0.00     0.001 A 
ATOM     14  C   UNL d   1       2.772  -1.139   3.480  0.00  0.00     0.000 A 
ATOM     15  C   UNL d   1       4.015  -0.549   3.261  0.00  0.00     0.001 A 
ATOM     16  C   UNL d   1       4.208   0.283   2.159  0.00  0.00     0.007 A 
ENDBRANCH  10  11
ENDBRANCH   5  10
TORSDOF 2
