# Supplementary material for: Integrating Molecular Dynamics, Molecular Docking, and Machine Learning for Predicting SARS-CoV-2 Papain-like Protease Binders
Source: Molecules. 2025 Jul 16;30(14):2985. doi: 10.3390/molecules30142985 (PMC12300542; doi:10.3390/molecules30142985)
Supplement: Supplementary file 1 [file molecules-30-02985-s001.zip › Supplementary files/Supplementary Data/FDA approved drugs/drug1106_prep-min.pdbqt]

REMARK  6 active torsions:
REMARK  status: ('A' for Active; 'I' for Inactive)
REMARK    1  A    between atoms: O_1  and  C_2 
REMARK    2  A    between atoms: C_2  and  C_3 
REMARK    3  A    between atoms: C_3  and  O_4 
REMARK    4  A    between atoms: C_3  and  C_5 
REMARK    5  A    between atoms: C_5  and  O_6 
REMARK    6  A    between atoms: O_6  and  C_7 
ROOT
ATOM      1  O   UNL d   1      -0.872   1.848   3.025  0.00  0.00    -0.349 OA
ENDROOT
BRANCH   1   2
ATOM      2  C   UNL d   1       0.461   2.287   2.756  0.00  0.00     0.209 C 
BRANCH   2   3
ATOM      3  C   UNL d   1       1.216   1.236   1.945  0.00  0.00     0.166 C 
BRANCH   3   4
ATOM      4  C   UNL d   1       0.559   0.941   0.595  0.00  0.00     0.198 C 
BRANCH   4   5
ATOM      5  O   UNL d   1       1.383  -0.005  -0.097  0.00  0.00    -0.398 OA
ATOM      6  H   UNL d   1       0.901  -0.259  -0.905  0.00  0.00     0.209 HD
ENDBRANCH   4   5
ENDBRANCH   3   4
BRANCH   3   7
ATOM      7  O   UNL d   1       2.554   1.697   1.712  0.00  0.00    -0.391 OA
ATOM      8  H   UNL d   1       2.905   1.097   1.022  0.00  0.00     0.210 HD
ENDBRANCH   3   7
ENDBRANCH   2   3
ENDBRANCH   1   2
BRANCH   1   9
ATOM      9  C   UNL d   1      -1.524   2.512   4.031  0.00  0.00     0.069 A 
ATOM     10  C   UNL d   1      -1.164   3.763   4.539  0.00  0.00     0.038 A 
ATOM     11  C   UNL d   1      -1.879   4.321   5.602  0.00  0.00     0.026 A 
ATOM     12  C   UNL d   1      -2.964   3.638   6.147  0.00  0.00     0.034 A 
ATOM     13 CL   UNL d   1      -3.821   4.315   7.474  0.00  0.00    -0.084 Cl
ATOM     14  C   UNL d   1      -3.350   2.405   5.624  0.00  0.00     0.026 A 
ATOM     15  C   UNL d   1      -2.634   1.849   4.561  0.00  0.00     0.038 A 
ENDBRANCH   1   9
TORSDOF 6
