# Supplementary material for: Integrating Molecular Dynamics, Molecular Docking, and Machine Learning for Predicting SARS-CoV-2 Papain-like Protease Binders
Source: Molecules. 2025 Jul 16;30(14):2985. doi: 10.3390/molecules30142985 (PMC12300542; doi:10.3390/molecules30142985)
Supplement: Supplementary file 1 [file molecules-30-02985-s001.zip › Supplementary files/Supplementary Data/FDA approved drugs/drug1107_prep-min.pdbqt]

REMARK  1 active torsions:
REMARK  status: ('A' for Active; 'I' for Inactive)
REMARK    1  A    between atoms: C_19  and  O_20 
ROOT
ATOM      1  C   UNL d   1       1.797   2.058  -0.234  0.00  0.00     0.018 C 
ATOM      2  C   UNL d   1       1.080   1.433  -1.463  0.00  0.00    -0.014 C 
ATOM      3  C   UNL d   1      -0.417   1.756  -1.405  0.00  0.00     0.012 C 
ATOM      4  C   UNL d   1      -1.032   1.193  -0.112  0.00  0.00     0.006 C 
ATOM      5  C   UNL d   1      -0.734  -0.304   0.136  0.00  0.00    -0.002 C 
ATOM      6  C   UNL d   1       0.664  -0.813  -0.330  0.00  0.00    -0.005 C 
ATOM      7  C   UNL d   1       0.519  -2.327  -0.536  0.00  0.00     0.010 C 
ATOM      8  C   UNL d   1       0.066  -3.050   0.741  0.00  0.00     0.035 C 
ATOM      9  C   UNL d   1      -0.722  -2.251   1.765  0.00  0.00    -0.072 C 
ATOM     10  C   UNL d   1      -1.249  -2.895   2.819  0.00  0.00     0.053 C 
ATOM     11  C   UNL d   1      -1.907  -2.159   3.929  0.00  0.00     0.149 C 
ATOM     12  O   UNL d   1      -2.266  -2.775   4.930  0.00  0.00    -0.293 OA
ATOM     13  C   UNL d   1      -2.023  -0.657   3.826  0.00  0.00     0.084 C 
ATOM     14  C   UNL d   1      -2.069  -0.209   2.368  0.00  0.00     0.017 C 
ATOM     15  C   UNL d   1      -0.834  -0.734   1.623  0.00  0.00     0.019 C 
ATOM     16  C   UNL d   1       1.196  -0.099  -1.565  0.00  0.00     0.001 C 
ATOM     17  C   UNL d   1       2.673  -0.319  -1.912  0.00  0.00     0.008 C 
ATOM     18  C   UNL d   1       3.086   0.929  -2.720  0.00  0.00     0.033 C 
ATOM     19  C   UNL d   1       1.849   1.851  -2.733  0.00  0.00     0.126 C 
ENDROOT
BRANCH  19  20
ATOM     20  O   UNL d   1       1.090   1.621  -3.919  0.00  0.00    -0.395 OA
ATOM     21  H   UNL d   1       1.190   0.693  -4.186  0.00  0.00     0.210 HD
ENDBRANCH  19  20
TORSDOF 1
