# Supplementary material for: Integrating Molecular Dynamics, Molecular Docking, and Machine Learning for Predicting SARS-CoV-2 Papain-like Protease Binders
Source: Molecules. 2025 Jul 16;30(14):2985. doi: 10.3390/molecules30142985 (PMC12300542; doi:10.3390/molecules30142985)
Supplement: Supplementary file 1 [file molecules-30-02985-s001.zip › Supplementary files/Supplementary Data/FDA approved drugs/drug1108_prep-min.pdbqt]

REMARK  19 active torsions:
REMARK  status: ('A' for Active; 'I' for Inactive)
REMARK    1  A    between atoms: C_2  and  C_4 
REMARK    2  A    between atoms: C_7  and  N_13 
REMARK       I    between atoms: N_13  and  C_14 
REMARK    3  A    between atoms: C_14  and  C_16 
REMARK    4  A    between atoms: C_16  and  C_17 
REMARK    5  A    between atoms: C_17  and  O_18 
REMARK    6  A    between atoms: O_18  and  C_19 
REMARK    7  A    between atoms: C_19  and  C_20 
REMARK    8  A    between atoms: C_20  and  O_21 
REMARK    9  A    between atoms: O_21  and  C_22 
REMARK   10  A    between atoms: C_22  and  C_23 
REMARK   11  A    between atoms: C_23  and  O_24 
REMARK   12  A    between atoms: O_24  and  C_25 
REMARK   13  A    between atoms: C_25  and  C_26 
REMARK   14  A    between atoms: C_26  and  O_27 
REMARK   15  A    between atoms: O_27  and  C_28 
REMARK   16  A    between atoms: C_28  and  C_29 
REMARK   17  A    between atoms: C_29  and  C_30 
REMARK       I    between atoms: C_30  and  N_32 
REMARK   18  A    between atoms: N_32  and  C_33 
REMARK   19  A    between atoms: C_39  and  C_42 
ROOT
ATOM      1  C   UNL d   1      -6.784  -2.924  -2.185  0.00  0.00     0.193 C 
ENDROOT
BRANCH   1   2
ATOM      2  O   UNL d   1      -5.911  -1.813  -2.398  0.00  0.00    -0.387 OA
BRANCH   2   3
ATOM      3  C   UNL d   1      -5.024  -1.923  -3.514  0.00  0.00     0.193 C 
BRANCH   3   4
ATOM      4  C   UNL d   1      -3.623  -2.352  -3.077  0.00  0.00     0.193 C 
BRANCH   4   5
ATOM      5  O   UNL d   1      -2.623  -2.317  -4.100  0.00  0.00    -0.389 OA
BRANCH   5   6
ATOM      6  C   UNL d   1      -2.288  -1.045  -4.654  0.00  0.00     0.177 C 
BRANCH   6   7
ATOM      7  C   UNL d   1      -1.791  -0.018  -3.650  0.00  0.00     0.129 C 
BRANCH   7   8
ATOM      8  C   UNL d   1      -0.437  -0.240  -2.994  0.00  0.00     0.224 C 
ATOM      9  N   UNL d   1       0.138  -1.488  -3.146  0.00  0.00    -0.325 N 
ATOM     10  H   UNL d   1      -0.533  -2.241  -3.299  0.00  0.00     0.169 HD
ATOM     11  O   UNL d   1       0.029   0.671  -2.306  0.00  0.00    -0.273 OA
BRANCH   9  12
ATOM     12  C   UNL d   1       1.282  -1.881  -2.384  0.00  0.00     0.069 A 
ATOM     13  C   UNL d   1       1.212  -3.073  -1.615  0.00  0.00     0.052 A 
ATOM     14  C   UNL d   1       2.270  -3.460  -0.760  0.00  0.00     0.076 A 
ATOM     15  I   UNL d   1      -0.571  -4.254  -1.696  0.00  0.00    -0.041 I 
ATOM     16  C   UNL d   1       3.404  -2.648  -0.682  0.00  0.00     0.026 A 
ATOM     17  C   UNL d   1       3.520  -1.508  -1.483  0.00  0.00     0.040 A 
ATOM     18  I   UNL d   1       5.045  -3.069   0.573  0.00  0.00    -0.043 I 
ATOM     19  C   UNL d   1       2.482  -1.148  -2.355  0.00  0.00     0.035 A 
ATOM     20  I   UNL d   1       2.978   0.376  -3.745  0.00  0.00    -0.042 I 
BRANCH  14  21
ATOM     21  C   UNL d   1       2.181  -4.717   0.041  0.00  0.00     0.212 C 
ATOM     22  O   UNL d   1       2.422  -5.797  -0.585  0.00  0.00    -0.644 OA
ATOM     23  O   UNL d   1       1.871  -4.590   1.261  0.00  0.00    -0.644 OA
ENDBRANCH  14  21
ENDBRANCH   9  12
ENDBRANCH   7   8
ENDBRANCH   6   7
ENDBRANCH   5   6
ENDBRANCH   4   5
ENDBRANCH   3   4
ENDBRANCH   2   3
ENDBRANCH   1   2
BRANCH   1  24
ATOM     24  C   UNL d   1      -6.205  -3.961  -1.218  0.00  0.00     0.193 C 
BRANCH  24  25
ATOM     25  O   UNL d   1      -7.179  -4.866  -0.689  0.00  0.00    -0.387 OA
BRANCH  25  26
ATOM     26  C   UNL d   1      -7.849  -5.709  -1.625  0.00  0.00     0.193 C 
BRANCH  26  27
ATOM     27  C   UNL d   1      -6.933  -6.686  -2.361  0.00  0.00     0.193 C 
BRANCH  27  28
ATOM     28  O   UNL d   1      -7.714  -7.494  -3.252  0.00  0.00    -0.389 OA
BRANCH  28  29
ATOM     29  C   UNL d   1      -6.876  -8.396  -3.985  0.00  0.00     0.177 C 
BRANCH  29  30
ATOM     30  C   UNL d   1      -7.698  -9.136  -5.033  0.00  0.00     0.129 C 
BRANCH  30  31
ATOM     31  C   UNL d   1      -6.798 -10.080  -5.761  0.00  0.00     0.224 C 
ATOM     32  O   UNL d   1      -5.848  -9.573  -6.380  0.00  0.00    -0.273 OA
ATOM     33  N   UNL d   1      -6.868 -11.420  -5.858  0.00  0.00    -0.325 N 
ATOM     34  H   UNL d   1      -6.086 -11.652  -6.472  0.00  0.00     0.169 HD
BRANCH  33  35
ATOM     35  C   UNL d   1      -7.583 -12.603  -5.543  0.00  0.00     0.069 A 
ATOM     36  C   UNL d   1      -8.695 -12.825  -4.720  0.00  0.00     0.035 A 
ATOM     37  I   UNL d   1      -9.518 -11.585  -3.244  0.00  0.00    -0.042 I 
ATOM     38  C   UNL d   1      -9.323 -14.094  -4.701  0.00  0.00     0.040 A 
ATOM     39  C   UNL d   1      -8.816 -15.190  -5.401  0.00  0.00     0.026 A 
ATOM     40  I   UNL d   1      -9.913 -16.982  -5.271  0.00  0.00    -0.043 I 
ATOM     41  C   UNL d   1      -7.637 -15.062  -6.123  0.00  0.00     0.076 A 
ATOM     42  C   UNL d   1      -7.056 -13.775  -6.205  0.00  0.00     0.052 A 
ATOM     43  I   UNL d   1      -5.210 -13.569  -7.385  0.00  0.00    -0.041 I 
BRANCH  41  44
ATOM     44  C   UNL d   1      -6.997 -16.261  -6.742  0.00  0.00     0.212 C 
ATOM     45  O   UNL d   1      -6.356 -17.020  -5.956  0.00  0.00    -0.644 OA
ATOM     46  O   UNL d   1      -7.165 -16.412  -7.991  0.00  0.00    -0.644 OA
ENDBRANCH  41  44
ENDBRANCH  33  35
ENDBRANCH  30  31
ENDBRANCH  29  30
ENDBRANCH  28  29
ENDBRANCH  27  28
ENDBRANCH  26  27
ENDBRANCH  25  26
ENDBRANCH  24  25
ENDBRANCH   1  24
TORSDOF 19
