# Supplementary material for: Integrating Molecular Dynamics, Molecular Docking, and Machine Learning for Predicting SARS-CoV-2 Papain-like Protease Binders
Source: Molecules. 2025 Jul 16;30(14):2985. doi: 10.3390/molecules30142985 (PMC12300542; doi:10.3390/molecules30142985)
Supplement: Supplementary file 1 [file molecules-30-02985-s001.zip › Supplementary files/Supplementary Data/FDA approved drugs/drug1109_prep-min.pdbqt]

REMARK  13 active torsions:
REMARK  status: ('A' for Active; 'I' for Inactive)
REMARK    1  A    between atoms: O_2  and  C_3 
REMARK    2  A    between atoms: C_3  and  C_5 
REMARK    3  A    between atoms: C_5  and  C_6 
REMARK    4  A    between atoms: C_6  and  O_7 
REMARK    5  A    between atoms: C_6  and  C_8 
REMARK    6  A    between atoms: C_6  and  C_15 
REMARK    7  A    between atoms: C_8  and  C_9 
REMARK    8  A    between atoms: C_9  and  C_10 
REMARK    9  A    between atoms: C_10  and  C_11 
REMARK   10  A    between atoms: C_11  and  O_14 
REMARK   11  A    between atoms: C_15  and  O_17 
REMARK   12  A    between atoms: O_17  and  C_18 
REMARK   13  A    between atoms: C_37  and  O_38 
ROOT
ATOM      1  C   UNL d   1       4.952  -4.830  -0.935  0.00  0.00     0.199 C 
ATOM      2  C   UNL d   1       5.719  -3.527  -1.328  0.00  0.00     0.095 C 
ATOM      3  C   UNL d   1       6.828  -3.677  -2.620  0.00  0.00    -0.039 C 
ATOM      4  C   UNL d   1       7.759  -4.704  -2.454  0.00  0.00     0.048 C 
ATOM      5  C   UNL d   1       8.151  -5.321  -3.617  0.00  0.00     0.105 C 
ATOM      6  C   UNL d   1       7.870  -4.828  -4.878  0.00  0.00     0.105 C 
ATOM      7  O   UNL d   1       8.145  -5.740  -5.854  0.00  0.00    -0.323 OA
ATOM      8  C   UNL d   1       8.203  -6.919  -5.027  0.00  0.00     0.352 C 
ATOM      9  O   UNL d   1       8.628  -6.602  -3.684  0.00  0.00    -0.323 OA
ATOM     10  C   UNL d   1       7.219  -3.642  -5.092  0.00  0.00     0.047 C 
ATOM     11  C   UNL d   1       6.603  -3.042  -3.984  0.00  0.00    -0.047 C 
ATOM     12  C   UNL d   1       5.745  -1.779  -4.398  0.00  0.00     0.067 C 
ATOM     13  C   UNL d   1       4.227  -1.439  -4.026  0.00  0.00     0.241 C 
ATOM     14  N   UNL d   1       3.860  -1.611  -2.518  0.00  0.00    -0.058 N 
ATOM     15  C   UNL d   1       3.871  -0.287  -1.806  0.00  0.00     0.236 C 
ATOM     16  C   UNL d   1       5.323   0.050  -1.768  0.00  0.00     0.030 C 
ATOM     17  C   UNL d   1       5.927  -1.321  -1.572  0.00  0.00     0.046 C 
ATOM     18  C   UNL d   1       4.857  -2.520  -2.025  0.00  0.00     0.158 C 
ATOM     19  C   UNL d   1       4.263  -3.835  -2.847  0.00  0.00     0.048 C 
ATOM     20  C   UNL d   1       4.329  -5.043  -2.244  0.00  0.00     0.074 C 
ATOM     21  H   UNL d   1       2.919  -2.012  -2.404  0.00  0.00     0.281 HD
ENDROOT
BRANCH   1  22
ATOM     22  O   UNL d   1       3.874  -4.857   0.059  0.00  0.00    -0.306 OA
BRANCH  22  23
ATOM     23  C   UNL d   1       3.121  -3.789   0.425  0.00  0.00     0.294 C 
ATOM     24  O   UNL d   1       3.353  -2.644   0.045  0.00  0.00    -0.262 OA
BRANCH  23  25
ATOM     25  C   UNL d   1       1.901  -4.120   1.354  0.00  0.00     0.154 C 
BRANCH  25  26
ATOM     26  C   UNL d   1       1.638  -2.883   2.261  0.00  0.00     0.159 C 
BRANCH  26  27
ATOM     27  C   UNL d   1       2.845  -2.319   2.952  0.00  0.00     0.261 C 
ATOM     28  O   UNL d   1       3.850  -2.957   3.257  0.00  0.00    -0.265 OA
BRANCH  27  29
ATOM     29  O   UNL d   1       2.644  -0.993   3.193  0.00  0.00    -0.326 OA
ATOM     30  C   UNL d   1       3.688  -0.368   3.941  0.00  0.00     0.213 C 
ENDBRANCH  27  29
ENDBRANCH  26  27
ENDBRANCH  25  26
BRANCH  25  31
ATOM     31  O   UNL d   1       2.100  -5.279   2.152  0.00  0.00    -0.379 OA
ATOM     32  H   UNL d   1       1.354  -5.383   2.767  0.00  0.00     0.211 HD
ENDBRANCH  25  31
BRANCH  25  33
ATOM     33  C   UNL d   1       0.552  -4.280   0.589  0.00  0.00     0.049 C 
BRANCH  33  34
ATOM     34  C   UNL d   1       0.239  -5.592  -0.139  0.00  0.00     0.006 C 
BRANCH  34  35
ATOM     35  C   UNL d   1      -1.291  -5.665  -0.391  0.00  0.00     0.037 C 
BRANCH  35  36
ATOM     36  C   UNL d   1      -1.792  -6.857  -1.228  0.00  0.00     0.051 C 
ATOM     37  C   UNL d   1      -1.419  -8.208  -0.620  0.00  0.00     0.045 C 
ATOM     38  C   UNL d   1      -3.318  -6.786  -1.383  0.00  0.00     0.045 C 
BRANCH  36  39
ATOM     39  O   UNL d   1      -1.234  -6.751  -2.539  0.00  0.00    -0.391 OA
ATOM     40  H   UNL d   1      -0.292  -6.978  -2.488  0.00  0.00     0.210 HD
ENDBRANCH  36  39
ENDBRANCH  35  36
ENDBRANCH  34  35
ENDBRANCH  33  34
ENDBRANCH  25  33
ENDBRANCH  23  25
ENDBRANCH  22  23
ENDBRANCH   1  22
BRANCH  20  41
ATOM     41  O   UNL d   1       4.216  -6.226  -2.920  0.00  0.00    -0.358 OA
ATOM     42  C   UNL d   1       4.962  -7.346  -2.427  0.00  0.00     0.209 C 
ENDBRANCH  20  41
TORSDOF 13
