# Supplementary material for: Integrating Molecular Dynamics, Molecular Docking, and Machine Learning for Predicting SARS-CoV-2 Papain-like Protease Binders
Source: Molecules. 2025 Jul 16;30(14):2985. doi: 10.3390/molecules30142985 (PMC12300542; doi:10.3390/molecules30142985)
Supplement: Supplementary file 1 [file molecules-30-02985-s001.zip › Supplementary files/Supplementary Data/FDA approved drugs/drug110_prep-min.pdbqt]

REMARK  2 active torsions:
REMARK  status: ('A' for Active; 'I' for Inactive)
REMARK    1  A    between atoms: C_2  and  C_3 
REMARK    2  A    between atoms: C_3  and  O_4 
ROOT
ATOM      1  C   UNL d   1       1.829   0.453   2.113  0.00  0.00     0.065 C 
ATOM      2  C   UNL d   1       3.707   0.292   1.306  0.00  0.00     0.039 C 
ATOM      3  C   UNL d   1       4.456  -0.923   1.714  0.00  0.00     0.009 C 
ATOM      4  C   UNL d   1       3.128  -0.967   2.220  0.00  0.00     0.001 C 
ATOM      5  C   UNL d   1       2.130  -1.258   0.685  0.00  0.00    -0.005 C 
ATOM      6  C   UNL d   1       2.504  -2.491  -0.125  0.00  0.00     0.009 C 
ATOM      7  C   UNL d   1       1.282  -2.856  -0.973  0.00  0.00     0.034 C 
ATOM      8  C   UNL d   1       0.722  -1.726  -1.824  0.00  0.00    -0.079 C 
ATOM      9  C   UNL d   1       0.186  -2.047  -3.018  0.00  0.00    -0.024 C 
ATOM     10  C   UNL d   1      -0.440  -1.076  -3.968  0.00  0.00     0.027 C 
ATOM     11  C   UNL d   1      -0.539   0.344  -3.422  0.00  0.00     0.004 C 
ATOM     12  C   UNL d   1       0.640   0.699  -2.518  0.00  0.00     0.010 C 
ATOM     13  C   UNL d   1       0.725  -0.266  -1.316  0.00  0.00     0.019 C 
ATOM     14  C   UNL d   1       1.959   0.057  -0.421  0.00  0.00    -0.002 C 
ATOM     15  C   UNL d   1       2.141   1.764   0.074  0.00  0.00     0.006 C 
ATOM     16  C   UNL d   1       2.934   2.276   1.648  0.00  0.00     0.013 C 
ATOM     17  C   UNL d   1       2.974   0.813   2.834  0.00  0.00    -0.009 C 
ATOM     18  C   UNL d   1       3.095   1.067   4.304  0.00  0.00     0.019 C 
ENDROOT
BRANCH   1  19
ATOM     19  C   UNL d   1       0.881  -0.542   3.063  0.00  0.00     0.034 C 
ATOM     20  C   UNL d   1      -0.613  -0.519   2.651  0.00  0.00     0.008 C 
ENDBRANCH   1  19
BRANCH   1  21
ATOM     21  O   UNL d   1       0.947   1.599   2.221  0.00  0.00    -0.389 OA
ATOM     22  H   UNL d   1       0.178   1.467   1.644  0.00  0.00     0.210 HD
ENDBRANCH   1  21
TORSDOF 2
