# Supplementary material for: Integrating Molecular Dynamics, Molecular Docking, and Machine Learning for Predicting SARS-CoV-2 Papain-like Protease Binders
Source: Molecules. 2025 Jul 16;30(14):2985. doi: 10.3390/molecules30142985 (PMC12300542; doi:10.3390/molecules30142985)
Supplement: Supplementary file 1 [file molecules-30-02985-s001.zip › Supplementary files/Supplementary Data/FDA approved drugs/drug1110_prep-min.pdbqt]

REMARK  9 active torsions:
REMARK  status: ('A' for Active; 'I' for Inactive)
REMARK    1  A    between atoms: C_2  and  O_4 
REMARK    2  A    between atoms: O_4  and  C_5 
REMARK    3  A    between atoms: C_5  and  C_6 
REMARK    4  A    between atoms: C_10  and  O_11 
REMARK    5  A    between atoms: O_11  and  C_12 
REMARK    6  A    between atoms: C_15  and  O_16 
REMARK    7  A    between atoms: O_16  and  C_17 
REMARK    8  A    between atoms: C_20  and  O_21 
REMARK    9  A    between atoms: O_21  and  C_22 
ROOT
ATOM      1  C   UNL d   1       1.299   1.144  -4.284  0.00  0.00     0.179 C 
ATOM      2  O   UNL d   1      -0.129   0.938  -4.321  0.00  0.00    -0.362 OA
ATOM      3  C   UNL d   1      -0.572  -0.428  -4.373  0.00  0.00     0.226 C 
ATOM      4  S   UNL d   1      -2.388  -0.392  -4.520  0.00  0.00    -0.060 SA
ATOM      5  C   UNL d   1      -0.017  -1.285  -3.181  0.00  0.00     0.203 C 
ATOM      6  C   UNL d   1       1.025  -0.465  -2.378  0.00  0.00     0.197 C 
ATOM      7  C   UNL d   1       2.029   0.096  -3.403  0.00  0.00     0.195 C 
ENDROOT
BRANCH   1   8
ATOM      8  C   UNL d   1       1.507   2.589  -3.786  0.00  0.00     0.213 C 
BRANCH   8   9
ATOM      9  O   UNL d   1       2.890   2.989  -3.760  0.00  0.00    -0.319 OA
BRANCH   9  10
ATOM     10  C   UNL d   1       3.498   3.014  -2.544  0.00  0.00     0.254 C 
ATOM     11  C   UNL d   1       4.886   3.561  -2.661  0.00  0.00     0.126 C 
ATOM     12  O   UNL d   1       2.994   2.687  -1.478  0.00  0.00    -0.266 OA
ENDBRANCH   9  10
ENDBRANCH   8   9
ENDBRANCH   1   8
BRANCH   7  13
ATOM     13  O   UNL d   1       2.520  -0.988  -4.238  0.00  0.00    -0.311 OA
BRANCH  13  14
ATOM     14  C   UNL d   1       3.612  -0.713  -4.995  0.00  0.00     0.255 C 
ATOM     15  C   UNL d   1       3.861  -1.815  -5.982  0.00  0.00     0.126 C 
ATOM     16  O   UNL d   1       4.279   0.308  -4.934  0.00  0.00    -0.266 OA
ENDBRANCH  13  14
ENDBRANCH   7  13
BRANCH   6  17
ATOM     17  O   UNL d   1       0.475   0.704  -1.712  0.00  0.00    -0.311 OA
BRANCH  17  18
ATOM     18  C   UNL d   1      -0.599   0.607  -0.901  0.00  0.00     0.255 C 
ATOM     19  C   UNL d   1      -1.495   1.794  -1.125  0.00  0.00     0.126 C 
ATOM     20  O   UNL d   1      -0.758  -0.251  -0.043  0.00  0.00    -0.266 OA
ENDBRANCH  17  18
ENDBRANCH   6  17
BRANCH   5  21
ATOM     21  O   UNL d   1      -0.979  -1.874  -2.283  0.00  0.00    -0.310 OA
BRANCH  21  22
ATOM     22  C   UNL d   1      -0.519  -2.918  -1.542  0.00  0.00     0.255 C 
ATOM     23  C   UNL d   1      -1.512  -3.333  -0.501  0.00  0.00     0.126 C 
ATOM     24  O   UNL d   1       0.575  -3.462  -1.670  0.00  0.00    -0.266 OA
ENDBRANCH  21  22
ENDBRANCH   5  21
TORSDOF 9
