# Supplementary material for: Integrating Molecular Dynamics, Molecular Docking, and Machine Learning for Predicting SARS-CoV-2 Papain-like Protease Binders
Source: Molecules. 2025 Jul 16;30(14):2985. doi: 10.3390/molecules30142985 (PMC12300542; doi:10.3390/molecules30142985)
Supplement: Supplementary file 1 [file molecules-30-02985-s001.zip › Supplementary files/Supplementary Data/FDA approved drugs/drug1112_prep-min.pdbqt]

REMARK  2 active torsions:
REMARK  status: ('A' for Active; 'I' for Inactive)
REMARK    1  A    between atoms: N_2  and  C_5 
REMARK    2  A    between atoms: C_5  and  C_6 
ROOT
ATOM      1  C   UNL d   1       1.025  -0.116   0.024  0.00  0.00     0.272 C 
ATOM      2  N   UNL d   1       0.478   1.016   0.880  0.00  0.00    -0.069 N 
ATOM      3  C   UNL d   1       1.060   2.338   0.406  0.00  0.00     0.272 C 
ATOM      4  C   UNL d   1      -1.021   1.040   0.851  0.00  0.00     0.272 C 
ENDROOT
BRANCH   2   5
ATOM      5  C   UNL d   1       0.971   0.781   2.368  0.00  0.00     0.348 C 
BRANCH   5   6
ATOM      6  C   UNL d   1       2.506   0.695   2.589  0.00  0.00     0.199 C 
ATOM      7  O   UNL d   1       3.062   1.809   2.797  0.00  0.00    -0.647 OA
ATOM      8  O   UNL d   1       2.991  -0.455   2.398  0.00  0.00    -0.647 OA
ENDBRANCH   5   6
ENDBRANCH   2   5
TORSDOF 2
