# Supplementary material for: Integrating Molecular Dynamics, Molecular Docking, and Machine Learning for Predicting SARS-CoV-2 Papain-like Protease Binders
Source: Molecules. 2025 Jul 16;30(14):2985. doi: 10.3390/molecules30142985 (PMC12300542; doi:10.3390/molecules30142985)
Supplement: Supplementary file 1 [file molecules-30-02985-s001.zip › Supplementary files/Supplementary Data/FDA approved drugs/drug1113_prep-min.pdbqt]

REMARK  11 active torsions:
REMARK  status: ('A' for Active; 'I' for Inactive)
REMARK    1  A    between atoms: N_1  and  C_2 
REMARK    2  A    between atoms: N_6  and  C_7 
REMARK    3  A    between atoms: C_9  and  C_10 
REMARK    4  A    between atoms: C_10  and  N_11 
REMARK    5  A    between atoms: N_11  and  C_12 
REMARK    6  A    between atoms: C_15  and  C_18 
REMARK       I    between atoms: C_18  and  N_20 
REMARK    7  A    between atoms: N_20  and  CA_21 
REMARK    8  A    between atoms: CA_21  and  CB_22 
REMARK    9  A    between atoms: CA_21  and  C_27 
REMARK   10  A    between atoms: CB_22  and  CG_23 
REMARK   11  A    between atoms: CG_23  and  CD_24 
ROOT
ATOM      1  N   UNK d   0       5.481  -0.070  -0.607  0.00  0.00    -0.388 N 
ATOM      2  H   UNK d   0       4.932  -0.740  -1.141  0.00  0.00     0.159 HD
ENDROOT
BRANCH   1   3
ATOM      3  C   UNK d   0       4.806   0.570   0.523  0.00  0.00     0.147 C 
BRANCH   3   4
ATOM      4  C   UNK d   0       3.727  -0.353   1.126  0.00  0.00     0.128 C 
ATOM      5  N   UNK d   0       2.452  -0.522   0.355  0.00  0.00    -0.309 N 
ATOM      6  C   UNK d   0       1.407  -1.172   1.040  0.00  0.00     0.152 C 
ATOM      7  C   UNK d   0       1.379  -1.293   2.394  0.00  0.00     0.159 C 
ATOM      8  C   UNK d   0       0.283  -1.831   0.315  0.00  0.00     0.278 C 
ATOM      9  N   UNK d   0       0.329  -1.851   3.081  0.00  0.00    -0.200 NA
ATOM     10  N   UNK d   0       2.435  -0.792   3.150  0.00  0.00    -0.371 N 
ATOM     11  C   UNK d   0      -0.725  -2.204   2.416  0.00  0.00     0.181 C 
ATOM     12  N   UNK d   0      -0.816  -2.103   1.071  0.00  0.00    -0.296 N 
ATOM     13  H   UNK d   0      -1.583  -2.526   0.579  0.00  0.00     0.171 HD
ATOM     14  C   UNK d   0       3.404   0.124   2.562  0.00  0.00     0.148 C 
ATOM     15  H   UNK d   0       2.152  -0.625   4.110  0.00  0.00     0.161 HD
ATOM     16  O   UNK d   0       0.366  -2.254  -0.837  0.00  0.00    -0.265 OA
BRANCH   5  17
ATOM     17  C   UNK d   0       2.194   0.127  -0.843  0.00  0.00     0.356 C 
ATOM     18  O   UNK d   0       1.095   0.372  -1.321  0.00  0.00    -0.283 OA
ENDBRANCH   5  17
BRANCH  11  19
ATOM     19  N   UNK d   0      -1.796  -2.724   3.066  0.00  0.00    -0.272 NA
ATOM     20  H   UNK d   0      -1.569  -3.019   4.011  0.00  0.00     0.127 HD
ATOM     21  H   UNK d   0      -2.373  -3.382   2.562  0.00  0.00     0.127 HD
ENDBRANCH  11  19
ENDBRANCH   3   4
ENDBRANCH   1   3
BRANCH   1  22
ATOM     22  C   UNK d   0       6.336   0.691  -1.411  0.00  0.00     0.028 A 
ATOM     23  C   UNK d   0       6.922   1.888  -0.990  0.00  0.00     0.030 A 
ATOM     24  C   UNK d   0       7.807   2.590  -1.816  0.00  0.00     0.019 A 
ATOM     25  C   UNK d   0       8.151   2.104  -3.082  0.00  0.00     0.032 A 
ATOM     26  C   UNK d   0       7.630   0.871  -3.483  0.00  0.00     0.019 A 
ATOM     27  C   UNK d   0       6.736   0.176  -2.652  0.00  0.00     0.030 A 
BRANCH  25  28
ATOM     28  C   UNK d   0       9.058   2.949  -3.927  0.00  0.00     0.252 C 
ATOM     29  O   UNK d   0       9.603   3.910  -3.396  0.00  0.00    -0.268 OA
ATOM     30  N   GLU d   1       9.129   2.619  -5.262  0.00  0.00    -0.342 N 
ATOM     31  H   GLU d   1       8.521   1.923  -5.650  0.00  0.00     0.163 HD
BRANCH  30  32
ATOM     32  CA  GLU d   1       9.973   3.335  -6.265  0.00  0.00     0.186 C 
BRANCH  32  33
ATOM     33  CB  GLU d   1       9.434   4.761  -6.483  0.00  0.00     0.046 C 
BRANCH  33  34
ATOM     34  CG  GLU d   1      10.057   5.506  -7.666  0.00  0.00     0.116 C 
BRANCH  34  35
ATOM     35  CD  GLU d   1       9.351   6.803  -8.080  0.00  0.00     0.172 C 
ATOM     36  OE1 GLU d   1      10.089   7.665  -8.646  0.00  0.00    -0.648 OA
ATOM     37  OE2 GLU d   1       8.104   6.872  -7.861  0.00  0.00    -0.648 OA
ENDBRANCH  34  35
ENDBRANCH  33  34
ENDBRANCH  32  33
BRANCH  32  38
ATOM     38  C   GLU d   1      11.530   3.119  -6.130  0.00  0.00     0.196 C 
ATOM     39  O   GLU d   1      11.992   2.861  -4.980  0.00  0.00    -0.646 OA
ATOM     40  OXT GLU d   1      12.156   3.074  -7.237  0.00  0.00    -0.646 OA
ENDBRANCH  32  38
ENDBRANCH  30  32
ENDBRANCH  25  28
ENDBRANCH   1  22
TORSDOF 11
