# Supplementary material for: Integrating Molecular Dynamics, Molecular Docking, and Machine Learning for Predicting SARS-CoV-2 Papain-like Protease Binders
Source: Molecules. 2025 Jul 16;30(14):2985. doi: 10.3390/molecules30142985 (PMC12300542; doi:10.3390/molecules30142985)
Supplement: Supplementary file 1 [file molecules-30-02985-s001.zip › Supplementary files/Supplementary Data/FDA approved drugs/drug1114_prep-min.pdbqt]

REMARK  4 active torsions:
REMARK  status: ('A' for Active; 'I' for Inactive)
REMARK    1  A    between atoms: C_11  and  C_27 
REMARK    2  A    between atoms: C_16  and  O_17 
REMARK    3  A    between atoms: C_25  and  O_26 
REMARK    4  A    between atoms: C_29  and  C_30 
ROOT
ATOM      1  C   UNL d   1       1.793  -0.188  -0.317  0.00  0.00     0.012 C 
ATOM      2  C   UNL d   1       0.650  -1.197  -0.209  0.00  0.00     0.011 C 
ATOM      3  C   UNL d   1       0.263  -1.857  -1.583  0.00  0.00     0.007 C 
ATOM      4  C   UNL d   1       1.368  -1.944  -2.667  0.00  0.00     0.004 C 
ATOM      5  C   UNL d   1       1.284  -0.934  -3.855  0.00  0.00     0.040 C 
ATOM      6  C   UNL d   1       2.572  -0.176  -4.152  0.00  0.00     0.084 A 
ATOM      7  C   UNL d   1       3.836  -1.010  -4.105  0.00  0.00     0.049 C 
ATOM      8  O   UNL d   1       2.555   0.546  -5.380  0.00  0.00    -0.369 OA
ATOM      9  C   UNL d   1       2.736   1.411  -4.251  0.00  0.00     0.159 A 
ATOM     10  C   UNL d   1       1.885   2.656  -4.490  0.00  0.00     0.064 C 
ATOM     11  C   UNL d   1       0.981   3.023  -3.303  0.00  0.00     0.115 C 
ATOM     12  N   UNL d   1       0.665   4.444  -3.100  0.00  0.00    -0.353 N 
ATOM     13  C   UNL d   1       0.170   5.002  -1.916  0.00  0.00     0.220 C 
ATOM     14  O   UNL d   1      -0.484   6.036  -1.958  0.00  0.00    -0.274 OA
ATOM     15  C   UNL d   1       0.654   4.344  -0.607  0.00  0.00     0.135 C 
ATOM     16  C   UNL d   1      -0.223   4.358   0.664  0.00  0.00     0.142 C 
ATOM     17  C   UNL d   1       0.096   3.110   1.657  0.00  0.00     0.040 C 
ATOM     18  C   UNL d   1       1.617   2.905   1.716  0.00  0.00     0.026 C 
ATOM     19  C   UNL d   1      -0.423   3.462   3.067  0.00  0.00     0.026 C 
ATOM     20  C   UNL d   1      -0.687   1.837   1.198  0.00  0.00     0.143 C 
ATOM     21  O   UNL d   1      -1.666   1.998   0.454  0.00  0.00    -0.297 OA
ATOM     22  C   UNL d   1      -0.484   0.390   1.755  0.00  0.00     0.081 C 
ATOM     23  C   UNL d   1       0.585   0.073   2.793  0.00  0.00     0.020 C 
ATOM     24  C   UNL d   1      -0.589  -0.761   0.676  0.00  0.00     0.132 C 
ATOM     25  H   UNL d   1       0.366   4.969  -3.922  0.00  0.00     0.163 HD
ENDROOT
BRANCH  11  26
ATOM     26  C   UNL d   1      -0.339   2.299  -3.388  0.00  0.00    -0.059 C 
ATOM     27  C   UNL d   1      -0.733   1.574  -2.149  0.00  0.00     0.045 C 
ATOM     28  C   UNL d   1      -1.115   2.165  -4.479  0.00  0.00     0.036 C 
BRANCH  28  29
ATOM     29  C   UNL d   1      -2.219   1.259  -4.530  0.00  0.00     0.064 A 
ATOM     30  C   UNL d   1      -3.410   1.409  -3.854  0.00  0.00     0.083 A 
ATOM     31  S   UNL d   1      -4.303  -0.050  -3.954  0.00  0.00    -0.085 SA
ATOM     32  C   UNL d   1      -3.032  -0.754  -4.877  0.00  0.00     0.071 A 
ATOM     33  N   UNL d   1      -2.006   0.034  -5.122  0.00  0.00    -0.246 NA
ATOM     34  C   UNL d   1      -3.121  -2.168  -5.331  0.00  0.00     0.078 C 
ENDBRANCH  28  29
ENDBRANCH  11  26
BRANCH  16  35
ATOM     35  O   UNL d   1       0.024   5.590   1.362  0.00  0.00    -0.394 OA
ATOM     36  H   UNL d   1       0.973   5.675   1.541  0.00  0.00     0.210 HD
ENDBRANCH  16  35
BRANCH  24  37
ATOM     37  O   UNL d   1      -1.779  -0.656  -0.106  0.00  0.00    -0.394 OA
ATOM     38  H   UNL d   1      -1.888   0.266  -0.403  0.00  0.00     0.210 HD
ENDBRANCH  24  37
TORSDOF 4
