# Supplementary material for: Integrating Molecular Dynamics, Molecular Docking, and Machine Learning for Predicting SARS-CoV-2 Papain-like Protease Binders
Source: Molecules. 2025 Jul 16;30(14):2985. doi: 10.3390/molecules30142985 (PMC12300542; doi:10.3390/molecules30142985)
Supplement: Supplementary file 1 [file molecules-30-02985-s001.zip › Supplementary files/Supplementary Data/FDA approved drugs/drug1115_prep-min.pdbqt]

REMARK  24 active torsions:
REMARK  status: ('A' for Active; 'I' for Inactive)
REMARK    1  A    between atoms: C_2  and  C_3 
REMARK    2  A    between atoms: C_3  and  C_4 
REMARK    3  A    between atoms: C_4  and  C_5 
REMARK    4  A    between atoms: C_5  and  C_6 
REMARK    5  A    between atoms: C_6  and  C_7 
REMARK    6  A    between atoms: C_7  and  C_8 
REMARK    7  A    between atoms: C_8  and  C_9 
REMARK    8  A    between atoms: C_9  and  C_10 
REMARK    9  A    between atoms: C_10  and  C_11 
REMARK   10  A    between atoms: C_11  and  C_12 
REMARK   11  A    between atoms: C_12  and  C_13 
REMARK   12  A    between atoms: C_12  and  O_25 
REMARK   13  A    between atoms: C_13  and  C_14 
REMARK   14  A    between atoms: C_18  and  C_19 
REMARK   15  A    between atoms: C_19  and  C_20 
REMARK   16  A    between atoms: C_20  and  C_21 
REMARK   17  A    between atoms: C_21  and  C_22 
REMARK   18  A    between atoms: C_22  and  C_23 
REMARK   19  A    between atoms: O_25  and  C_26 
REMARK   20  A    between atoms: C_26  and  C_28 
REMARK   21  A    between atoms: C_28  and  C_29 
REMARK   22  A    between atoms: C_28  and  N_33 
REMARK   23  A    between atoms: C_29  and  C_30 
REMARK   24  A    between atoms: N_33  and  C_34 
ROOT
ATOM      1  C   UNL d   1      -3.929   0.350  -8.937  0.00  0.00     0.134 C 
ENDROOT
BRANCH   1   2
ATOM      2  C   UNL d   1      -3.141   1.249  -7.961  0.00  0.00     0.032 C 
BRANCH   2   3
ATOM      3  C   UNL d   1      -3.357   0.954  -6.466  0.00  0.00     0.002 C 
BRANCH   3   4
ATOM      4  C   UNL d   1      -2.965  -0.462  -6.025  0.00  0.00     0.000 C 
BRANCH   4   5
ATOM      5  C   UNL d   1      -3.205  -0.658  -4.523  0.00  0.00     0.000 C 
BRANCH   5   6
ATOM      6  C   UNL d   1      -2.844  -2.074  -4.067  0.00  0.00     0.000 C 
BRANCH   6   7
ATOM      7  C   UNL d   1      -3.103  -2.260  -2.570  0.00  0.00     0.000 C 
BRANCH   7   8
ATOM      8  C   UNL d   1      -2.733  -3.672  -2.111  0.00  0.00     0.000 C 
BRANCH   8   9
ATOM      9  C   UNL d   1      -2.995  -3.862  -0.615  0.00  0.00     0.000 C 
BRANCH   9  10
ATOM     10  C   UNL d   1      -2.625  -5.277  -0.168  0.00  0.00    -0.000 C 
BRANCH  10  11
ATOM     11  C   UNL d   1      -2.875  -5.477   1.327  0.00  0.00    -0.005 C 
ATOM     12  C   UNL d   1      -2.508  -6.886   1.764  0.00  0.00     0.005 C 
ENDBRANCH  10  11
ENDBRANCH   9  10
ENDBRANCH   8   9
ENDBRANCH   7   8
ENDBRANCH   6   7
ENDBRANCH   5   6
ENDBRANCH   4   5
ENDBRANCH   3   4
ENDBRANCH   2   3
ENDBRANCH   1   2
BRANCH   1  13
ATOM     13  C   UNL d   1      -5.467   0.528  -8.806  0.00  0.00     0.066 C 
BRANCH  13  14
ATOM     14  C   UNL d   1      -6.204  -0.264  -9.873  0.00  0.00     0.147 C 
ATOM     15  O   UNL d   1      -5.933  -1.688  -9.741  0.00  0.00    -0.315 OA
ATOM     16  C   UNL d   1      -7.206  -2.030 -10.074  0.00  0.00     0.266 C 
ATOM     17  O   UNL d   1      -7.651  -3.135 -10.251  0.00  0.00    -0.265 OA
ATOM     18  C   UNL d   1      -7.732  -0.566 -10.024  0.00  0.00     0.115 C 
BRANCH  18  19
ATOM     19  C   UNL d   1      -8.927  -0.435  -9.084  0.00  0.00     0.017 C 
BRANCH  19  20
ATOM     20  C   UNL d   1      -9.331   1.006  -8.777  0.00  0.00     0.001 C 
BRANCH  20  21
ATOM     21  C   UNL d   1      -9.614   1.900  -9.990  0.00  0.00     0.000 C 
BRANCH  21  22
ATOM     22  C   UNL d   1     -10.757   1.399 -10.879  0.00  0.00    -0.000 C 
BRANCH  22  23
ATOM     23  C   UNL d   1     -10.994   2.332 -12.068  0.00  0.00    -0.005 C 
ATOM     24  C   UNL d   1     -12.125   1.824 -12.950  0.00  0.00     0.005 C 
ENDBRANCH  22  23
ENDBRANCH  21  22
ENDBRANCH  20  21
ENDBRANCH  19  20
ENDBRANCH  18  19
ENDBRANCH  13  14
ENDBRANCH   1  13
BRANCH   1  25
ATOM     25  O   UNL d   1      -3.400   0.477 -10.296  0.00  0.00    -0.314 OA
BRANCH  25  26
ATOM     26  C   UNL d   1      -3.543   1.586 -11.073  0.00  0.00     0.282 C 
ATOM     27  O   UNL d   1      -4.195   2.574 -10.762  0.00  0.00    -0.263 OA
BRANCH  26  28
ATOM     28  C   UNL d   1      -2.723   1.444 -12.386  0.00  0.00     0.184 C 
BRANCH  28  29
ATOM     29  C   UNL d   1      -3.614   1.568 -13.644  0.00  0.00     0.039 C 
BRANCH  29  30
ATOM     30  C   UNL d   1      -2.861   1.544 -14.996  0.00  0.00    -0.020 C 
ATOM     31  C   UNL d   1      -2.008   0.282 -15.178  0.00  0.00     0.009 C 
ATOM     32  C   UNL d   1      -3.847   1.647 -16.169  0.00  0.00     0.009 C 
ENDBRANCH  29  30
ENDBRANCH  28  29
BRANCH  28  33
ATOM     33  N   UNL d   1      -1.668   2.459 -12.392  0.00  0.00    -0.354 N 
ATOM     34  H   UNL d   1      -1.922   3.426 -12.532  0.00  0.00     0.162 HD
BRANCH  33  35
ATOM     35  C   UNL d   1      -0.399   2.151 -11.978  0.00  0.00     0.349 C 
ATOM     36  O   UNL d   1      -0.002   1.043 -11.629  0.00  0.00    -0.284 OA
ENDBRANCH  33  35
ENDBRANCH  28  33
ENDBRANCH  26  28
ENDBRANCH  25  26
ENDBRANCH   1  25
TORSDOF 24
