# Supplementary material for: Integrating Molecular Dynamics, Molecular Docking, and Machine Learning for Predicting SARS-CoV-2 Papain-like Protease Binders
Source: Molecules. 2025 Jul 16;30(14):2985. doi: 10.3390/molecules30142985 (PMC12300542; doi:10.3390/molecules30142985)
Supplement: Supplementary file 1 [file molecules-30-02985-s001.zip › Supplementary files/Supplementary Data/FDA approved drugs/drug1116_prep-min.pdbqt]

REMARK  2 active torsions:
REMARK  status: ('A' for Active; 'I' for Inactive)
REMARK    1  A    between atoms: C_11  and  O_16 
REMARK    2  A    between atoms: C_12  and  O_13 
ROOT
ATOM      1  C   UNL d   1       0.179   0.041   0.147  0.00  0.00     0.270 C 
ATOM      2  N   UNL d   1       0.252  -0.231   1.627  0.00  0.00    -0.066 N 
ATOM      3  C   UNL d   1      -1.163  -0.272   2.241  0.00  0.00     0.240 C 
ATOM      4  C   UNL d   1      -1.387  -1.449   3.206  0.00  0.00     0.067 C 
ATOM      5  C   UNL d   1      -0.949  -2.735   2.553  0.00  0.00    -0.047 C 
ATOM      6  C   UNL d   1       0.285  -2.722   1.861  0.00  0.00    -0.010 C 
ATOM      7  C   UNL d   1       1.084  -1.457   2.005  0.00  0.00     0.226 C 
ATOM      8  C   UNL d   1       2.496  -1.478   1.410  0.00  0.00     0.077 C 
ATOM      9  C   UNL d   1       2.750  -2.522   0.351  0.00  0.00    -0.042 A 
ATOM     10  C   UNL d   1       1.945  -3.690   0.244  0.00  0.00     0.017 A 
ATOM     11  C   UNL d   1       2.359  -4.631  -0.725  0.00  0.00     0.110 A 
ATOM     12  C   UNL d   1       3.522  -4.453  -1.483  0.00  0.00     0.099 A 
ATOM     13  C   UNL d   1       4.290  -3.314  -1.363  0.00  0.00     0.040 A 
ATOM     14  C   UNL d   1       3.901  -2.345  -0.450  0.00  0.00     0.011 A 
ATOM     15  C   UNL d   1       0.740  -3.826   1.116  0.00  0.00    -0.014 C 
ATOM     16  C   UNL d   1      -0.022  -5.000   1.251  0.00  0.00     0.013 C 
ATOM     17  C   UNL d   1      -1.223  -5.037   1.977  0.00  0.00     0.001 C 
ATOM     18  C   UNL d   1      -1.702  -3.899   2.612  0.00  0.00     0.008 C 
ATOM     19  H   UNL d   1       0.729   0.575   2.050  0.00  0.00     0.280 HD
ENDROOT
BRANCH  11  20
ATOM     20  O   UNL d   1       1.660  -5.768  -1.046  0.00  0.00    -0.357 OA
ATOM     21  H   UNL d   1       0.739  -5.491  -1.209  0.00  0.00     0.217 HD
ENDBRANCH  11  20
BRANCH  12  22
ATOM     22  O   UNL d   1       3.913  -5.411  -2.376  0.00  0.00    -0.358 OA
ATOM     23  H   UNL d   1       3.309  -6.165  -2.226  0.00  0.00     0.217 HD
ENDBRANCH  12  22
TORSDOF 2
