# Supplementary material for: Integrating Molecular Dynamics, Molecular Docking, and Machine Learning for Predicting SARS-CoV-2 Papain-like Protease Binders
Source: Molecules. 2025 Jul 16;30(14):2985. doi: 10.3390/molecules30142985 (PMC12300542; doi:10.3390/molecules30142985)
Supplement: Supplementary file 1 [file molecules-30-02985-s001.zip › Supplementary files/Supplementary Data/FDA approved drugs/drug1117_prep-min.pdbqt]

REMARK  5 active torsions:
REMARK  status: ('A' for Active; 'I' for Inactive)
REMARK    1  A    between atoms: C_4  and  C_18 
REMARK       I    between atoms: C_18  and  N_20 
REMARK    2  A    between atoms: C_21  and  N_20 
REMARK    3  A    between atoms: C_24  and  O_25 
REMARK    4  A    between atoms: C_33  and  C_34 
REMARK    5  A    between atoms: C_34  and  C_35 
ROOT
ATOM      1  C   UNL d   1       3.582   4.488  -1.160  0.00  0.00     0.220 C 
ATOM      2  C   UNL d   1       5.051   4.098  -1.227  0.00  0.00     0.082 C 
ATOM      3  O   UNL d   1       2.599   3.385  -1.122  0.00  0.00    -0.296 OA
ATOM      4  C   UNL d   1       1.423   3.941  -0.500  0.00  0.00     0.271 C 
ATOM      5  C   UNL d   1       0.309   3.002   0.052  0.00  0.00     0.152 C 
ATOM      6  C   UNL d   1       0.485   1.764   0.931  0.00  0.00     0.029 C 
ATOM      7  C   UNL d   1      -0.983   1.508   1.420  0.00  0.00     0.017 C 
ATOM      8  C   UNL d   1      -1.725   2.837   1.219  0.00  0.00     0.099 C 
ATOM      9  N   UNL d   1      -0.652   3.742   0.879  0.00  0.00    -0.240 NA
ATOM     10  C   UNL d   1      -0.147   4.531   1.923  0.00  0.00     0.223 C 
ATOM     11  O   UNL d   1      -0.770   4.712   2.970  0.00  0.00    -0.277 OA
ATOM     12  C   UNL d   1       1.253   5.161   1.722  0.00  0.00     0.183 C 
ATOM     13  N   UNL d   1       1.914   4.870   0.449  0.00  0.00    -0.278 N 
ATOM     14  C   UNL d   1       3.280   4.947   0.270  0.00  0.00     0.280 C 
ATOM     15  O   UNL d   1       4.103   5.171   1.157  0.00  0.00    -0.268 OA
ENDROOT
BRANCH   1  16
ATOM     16  N   UNL d   1       3.121   5.413  -2.231  0.00  0.00    -0.321 N 
ATOM     17  C   UNL d   1       3.665   5.601  -3.475  0.00  0.00     0.226 C 
ATOM     18  O   UNL d   1       4.804   5.281  -3.788  0.00  0.00    -0.273 OA
ATOM     19  H   UNL d   1       2.161   5.696  -2.079  0.00  0.00     0.166 HD
BRANCH  17  20
ATOM     20  C   UNL d   1       2.710   6.158  -4.560  0.00  0.00     0.104 C 
ATOM     21  C   UNL d   1       3.530   6.428  -5.817  0.00  0.00     0.249 C 
ATOM     22  N   UNL d   1       2.659   6.994  -6.921  0.00  0.00    -0.069 N 
ATOM     23  C   UNL d   1       1.592   6.050  -7.409  0.00  0.00     0.270 C 
ATOM     24  C   UNL d   1       2.191   8.402  -6.561  0.00  0.00     0.200 C 
ATOM     25  H   UNL d   1       3.294   7.107  -7.724  0.00  0.00     0.280 HD
ATOM     26  C   UNL d   1       1.408   8.416  -5.185  0.00  0.00     0.051 C 
ATOM     27  C   UNL d   1       1.544   9.101  -7.812  0.00  0.00     0.075 C 
ATOM     28  C   UNL d   1       1.874   7.369  -4.122  0.00  0.00     0.027 C 
ATOM     29  C   UNL d   1      -0.104   8.479  -5.349  0.00  0.00    -0.039 A 
ATOM     30  C   UNL d   1      -1.032   8.446  -4.294  0.00  0.00     0.008 A 
ATOM     31  C   UNL d   1      -0.631   8.754  -6.617  0.00  0.00     0.005 A 
ATOM     32  C   UNL d   1      -2.406   8.601  -4.526  0.00  0.00     0.003 A 
ATOM     33  C   UNL d   1      -2.919   8.817  -5.811  0.00  0.00     0.030 A 
ATOM     34  C   UNL d   1      -1.988   8.905  -6.845  0.00  0.00     0.043 A 
ATOM     35  N   UNL d   1      -2.127   9.176  -8.189  0.00  0.00    -0.365 N 
ATOM     36  C   UNL d   1      -0.883   9.251  -8.787  0.00  0.00     0.096 A 
ATOM     37  H   UNL d   1      -3.009   9.361  -8.651  0.00  0.00     0.165 HD
ATOM     38  C   UNL d   1       0.062   9.019  -7.811  0.00  0.00    -0.028 A 
ENDBRANCH  17  20
ENDBRANCH   1  16
BRANCH   4  39
ATOM     39  O   UNL d   1       0.786   4.743  -1.514  0.00  0.00    -0.347 OA
ATOM     40  H   UNL d   1       0.337   4.096  -2.085  0.00  0.00     0.215 HD
ENDBRANCH   4  39
BRANCH  12  41
ATOM     41  C   UNL d   1       1.067   6.677   1.999  0.00  0.00     0.073 C 
BRANCH  41  42
ATOM     42  C   UNL d   1       2.123   7.582   1.415  0.00  0.00    -0.056 A 
ATOM     43  C   UNL d   1       1.925   8.155   0.151  0.00  0.00     0.007 A 
ATOM     44  C   UNL d   1       2.959   8.846  -0.476  0.00  0.00     0.001 A 
ATOM     45  C   UNL d   1       4.201   8.959   0.146  0.00  0.00     0.000 A 
ATOM     46  C   UNL d   1       4.395   8.423   1.417  0.00  0.00     0.001 A 
ATOM     47  C   UNL d   1       3.353   7.755   2.061  0.00  0.00     0.007 A 
ENDBRANCH  41  42
ENDBRANCH  12  41
TORSDOF 5
