# Supplementary material for: Integrating Molecular Dynamics, Molecular Docking, and Machine Learning for Predicting SARS-CoV-2 Papain-like Protease Binders
Source: Molecules. 2025 Jul 16;30(14):2985. doi: 10.3390/molecules30142985 (PMC12300542; doi:10.3390/molecules30142985)
Supplement: Supplementary file 1 [file molecules-30-02985-s001.zip › Supplementary files/Supplementary Data/FDA approved drugs/drug1118_prep-min.pdbqt]

REMARK  6 active torsions:
REMARK  status: ('A' for Active; 'I' for Inactive)
REMARK    1  A    between atoms: C_2  and  O_1 
REMARK    2  A    between atoms: C_2  and  C_3 
REMARK    3  A    between atoms: C_2  and  C_10 
REMARK    4  A    between atoms: C_2  and  C_16 
REMARK    5  A    between atoms: C_3  and  C_4 
REMARK    6  A    between atoms: C_4  and  N_5 
ROOT
ATOM      1  C   UNL d   1       0.297   0.786   1.361  0.00  0.00     0.090 C 
ENDROOT
BRANCH   1   2
ATOM      2  O   UNL d   1       0.814   0.364   0.094  0.00  0.00    -0.385 OA
ATOM      3  H   UNL d   1       1.706   0.728  -0.030  0.00  0.00     0.211 HD
ENDBRANCH   1   2
BRANCH   1   4
ATOM      4  C   UNL d   1       1.037  -0.095   2.403  0.00  0.00     0.071 C 
BRANCH   4   5
ATOM      5  C   UNL d   1       0.704  -1.588   2.307  0.00  0.00     0.238 C 
BRANCH   5   6
ATOM      6  N   UNL d   1       1.720  -2.413   3.096  0.00  0.00    -0.071 N 
ATOM      7  C   UNL d   1       1.426  -3.899   3.049  0.00  0.00     0.235 C 
ATOM      8  C   UNL d   1       0.917  -4.236   4.434  0.00  0.00     0.029 C 
ATOM      9  C   UNL d   1       1.643  -3.285   5.358  0.00  0.00     0.029 C 
ATOM     10  C   UNL d   1       1.891  -2.029   4.548  0.00  0.00     0.235 C 
ATOM     11  H   UNL d   1       2.625  -2.280   2.621  0.00  0.00     0.279 HD
ENDBRANCH   5   6
ENDBRANCH   4   5
ENDBRANCH   1   4
BRANCH   1  12
ATOM     12  C   UNL d   1       0.598   2.321   1.604  0.00  0.00     0.025 C 
ATOM     13  C   UNL d   1      -0.024   3.225   0.513  0.00  0.00     0.008 C 
ATOM     14  C   UNL d   1       0.269   4.709   0.748  0.00  0.00     0.000 C 
ATOM     15  C   UNL d   1       1.763   4.979   0.857  0.00  0.00     0.000 C 
ATOM     16  C   UNL d   1       2.391   4.124   1.947  0.00  0.00     0.000 C 
ATOM     17  C   UNL d   1       2.106   2.638   1.738  0.00  0.00     0.008 C 
ENDBRANCH   1  12
BRANCH   1  18
ATOM     18  C   UNL d   1      -1.216   0.514   1.407  0.00  0.00    -0.024 A 
ATOM     19  C   UNL d   1      -1.902   0.022   0.281  0.00  0.00     0.010 A 
ATOM     20  C   UNL d   1      -3.288  -0.202   0.320  0.00  0.00     0.001 A 
ATOM     21  C   UNL d   1      -4.004   0.062   1.481  0.00  0.00     0.000 A 
ATOM     22  C   UNL d   1      -3.345   0.551   2.607  0.00  0.00     0.001 A 
ATOM     23  C   UNL d   1      -1.962   0.770   2.572  0.00  0.00     0.010 A 
ENDBRANCH   1  18
TORSDOF 6
