# Supplementary material for: Integrating Molecular Dynamics, Molecular Docking, and Machine Learning for Predicting SARS-CoV-2 Papain-like Protease Binders
Source: Molecules. 2025 Jul 16;30(14):2985. doi: 10.3390/molecules30142985 (PMC12300542; doi:10.3390/molecules30142985)
Supplement: Supplementary file 1 [file molecules-30-02985-s001.zip › Supplementary files/Supplementary Data/FDA approved drugs/drug1119_prep-min.pdbqt]

REMARK  6 active torsions:
REMARK  status: ('A' for Active; 'I' for Inactive)
REMARK    1  A    between atoms: C_6  and  C_7 
REMARK    2  A    between atoms: C_7  and  C_8 
REMARK    3  A    between atoms: C_8  and  O_9 
REMARK    4  A    between atoms: C_10  and  O_9 
REMARK    5  A    between atoms: C_10  and  C_12 
REMARK    6  A    between atoms: C_10  and  C_18 
ROOT
ATOM      1  C   UNL d   1      -1.905   1.682   2.132  0.00  0.00     0.111 C 
ATOM      2  C   UNL d   1      -2.735   0.446   1.705  0.00  0.00     0.057 C 
ENDROOT
BRANCH   1   3
ATOM      3  O   UNL d   1      -2.272   2.762   1.221  0.00  0.00    -0.371 OA
BRANCH   3   4
ATOM      4  C   UNL d   1      -1.725   2.767  -0.096  0.00  0.00     0.171 C 
BRANCH   4   5
ATOM      5  C   UNL d   1      -2.634   2.132  -1.153  0.00  0.00     0.059 C 
BRANCH   5   6
ATOM      6  C   UNL d   1      -4.139   2.265  -0.925  0.00  0.00     0.190 C 
ATOM      7  N   UNL d   1      -4.725   3.555  -1.455  0.00  0.00    -0.071 N 
ATOM      8  C   UNL d   1      -4.415   4.789  -0.669  0.00  0.00     0.270 C 
ATOM      9  C   UNL d   1      -6.213   3.280  -1.532  0.00  0.00     0.235 C 
ATOM     10  H   UNL d   1      -4.389   3.699  -2.417  0.00  0.00     0.279 HD
ATOM     11  C   UNL d   1      -6.316   1.809  -1.901  0.00  0.00     0.030 C 
ATOM     12  C   UNL d   1      -4.917   1.232  -1.741  0.00  0.00     0.035 C 
ENDBRANCH   5   6
ENDBRANCH   4   5
ENDBRANCH   3   4
ENDBRANCH   1   3
BRANCH   1  13
ATOM     13  C   UNL d   1      -0.384   1.457   2.165  0.00  0.00    -0.020 A 
ATOM     14  C   UNL d   1       0.471   2.497   2.582  0.00  0.00     0.010 A 
ATOM     15  C   UNL d   1       1.856   2.313   2.645  0.00  0.00     0.001 A 
ATOM     16  C   UNL d   1       2.415   1.092   2.281  0.00  0.00     0.000 A 
ATOM     17  C   UNL d   1       1.593   0.056   1.854  0.00  0.00     0.001 A 
ATOM     18  C   UNL d   1       0.207   0.235   1.796  0.00  0.00     0.010 A 
ENDBRANCH   1  13
BRANCH   1  19
ATOM     19  C   UNL d   1      -2.403   2.072   3.551  0.00  0.00    -0.019 A 
ATOM     20  C   UNL d   1      -2.833   3.377   3.865  0.00  0.00     0.012 A 
ATOM     21  C   UNL d   1      -3.290   3.696   5.149  0.00  0.00     0.024 A 
ATOM     22  C   UNL d   1      -3.322   2.719   6.142  0.00  0.00     0.034 A 
ATOM     23 CL   UNL d   1      -3.919   3.104   7.707  0.00  0.00    -0.084 Cl
ATOM     24  C   UNL d   1      -2.871   1.434   5.870  0.00  0.00     0.024 A 
ATOM     25  C   UNL d   1      -2.401   1.119   4.595  0.00  0.00     0.012 A 
ENDBRANCH   1  19
TORSDOF 6
