# Supplementary material for: Integrating Molecular Dynamics, Molecular Docking, and Machine Learning for Predicting SARS-CoV-2 Papain-like Protease Binders
Source: Molecules. 2025 Jul 16;30(14):2985. doi: 10.3390/molecules30142985 (PMC12300542; doi:10.3390/molecules30142985)
Supplement: Supplementary file 1 [file molecules-30-02985-s001.zip › Supplementary files/Supplementary Data/FDA approved drugs/drug111_prep-min.pdbqt]

REMARK  10 active torsions:
REMARK  status: ('A' for Active; 'I' for Inactive)
REMARK    1  A    between atoms: C_2  and  N_4 
REMARK    2  A    between atoms: C_11  and  C_24 
REMARK    3  A    between atoms: C_12  and  C_13 
REMARK    4  A    between atoms: C_14  and  C_15 
REMARK    5  A    between atoms: C_15  and  O_16 
REMARK    6  A    between atoms: C_15  and  C_17 
REMARK    7  A    between atoms: C_17  and  C_18 
REMARK    8  A    between atoms: C_18  and  O_19 
REMARK    9  A    between atoms: C_18  and  C_20 
REMARK   10  A    between atoms: C_20  and  C_21 
ROOT
ATOM      1  N   UNL d   1      -1.015  -0.801   1.188  0.00  0.00    -0.341 N 
ATOM      2  C   UNL d   1      -1.860   0.277   0.946  0.00  0.00     0.046 A 
ATOM      3  C   UNL d   1      -1.597   1.625   0.629  0.00  0.00     0.030 A 
ATOM      4  C   UNL d   1      -2.668   2.505   0.443  0.00  0.00     0.002 A 
ATOM      5  C   UNL d   1      -3.974   2.069   0.585  0.00  0.00     0.001 A 
ATOM      6  C   UNL d   1      -4.235   0.737   0.917  0.00  0.00     0.014 A 
ATOM      7  C   UNL d   1      -3.173  -0.185   1.086  0.00  0.00     0.004 A 
ATOM      8  C   UNL d   1      -3.114  -1.579   1.424  0.00  0.00     0.013 A 
ATOM      9  C   UNL d   1      -1.769  -1.929   1.494  0.00  0.00     0.047 A 
ENDROOT
BRANCH   9  10
ATOM     10  C   UNL d   1      -1.112  -3.146   1.826  0.00  0.00     0.029 C 
ATOM     11  C   UNL d   1      -1.028  -4.141   0.928  0.00  0.00     0.007 C 
BRANCH  11  12
ATOM     12  C   UNL d   1      -0.405  -5.482   1.194  0.00  0.00     0.143 C 
BRANCH  12  13
ATOM     13  O   UNL d   1      -1.413  -6.441   0.891  0.00  0.00    -0.392 OA
ATOM     14  H   UNL d   1      -0.942  -7.245   0.574  0.00  0.00     0.210 HD
ENDBRANCH  12  13
BRANCH  12  15
ATOM     15  C   UNL d   1       0.858  -5.689   0.341  0.00  0.00     0.068 C 
BRANCH  15  16
ATOM     16  C   UNL d   1       1.482  -7.081   0.531  0.00  0.00     0.130 C 
BRANCH  16  17
ATOM     17  O   UNL d   1       0.526  -8.050   0.072  0.00  0.00    -0.395 OA
ATOM     18  H   UNL d   1       1.058  -8.886  -0.018  0.00  0.00     0.210 HD
ENDBRANCH  16  17
BRANCH  16  19
ATOM     19  C   UNL d   1       2.780  -7.203  -0.260  0.00  0.00     0.144 C 
BRANCH  19  20
ATOM     20  C   UNL d   1       3.446  -8.518   0.130  0.00  0.00     0.175 C 
ATOM     21  O   UNL d   1       2.703  -9.537   0.003  0.00  0.00    -0.648 OA
ATOM     22  O   UNL d   1       4.636  -8.426   0.531  0.00  0.00    -0.648 OA
ENDBRANCH  19  20
ENDBRANCH  16  19
ENDBRANCH  15  16
ENDBRANCH  12  15
ENDBRANCH  11  12
ENDBRANCH   9  10
BRANCH   1  23
ATOM     23  C   UNL d   1       0.455  -0.744   1.173  0.00  0.00     0.082 C 
ATOM     24  C   UNL d   1       1.039  -0.338  -0.182  0.00  0.00     0.032 C 
ATOM     25  C   UNL d   1       1.003   0.097   2.328  0.00  0.00     0.032 C 
ENDBRANCH   1  23
BRANCH   8  26
ATOM     26  C   UNL d   1      -4.237  -2.482   1.705  0.00  0.00    -0.023 A 
ATOM     27  C   UNL d   1      -5.403  -2.423   0.923  0.00  0.00     0.015 A 
ATOM     28  C   UNL d   1      -6.517  -3.206   1.236  0.00  0.00     0.043 A 
ATOM     29  C   UNL d   1      -6.459  -4.078   2.315  0.00  0.00     0.116 A 
ATOM     30  F   UNL d   1      -7.532  -4.820   2.623  0.00  0.00    -0.206 F 
ATOM     31  C   UNL d   1      -5.308  -4.182   3.083  0.00  0.00     0.043 A 
ATOM     32  C   UNL d   1      -4.204  -3.378   2.785  0.00  0.00     0.015 A 
ENDBRANCH   8  26
TORSDOF 10
