# Supplementary material for: Integrating Molecular Dynamics, Molecular Docking, and Machine Learning for Predicting SARS-CoV-2 Papain-like Protease Binders
Source: Molecules. 2025 Jul 16;30(14):2985. doi: 10.3390/molecules30142985 (PMC12300542; doi:10.3390/molecules30142985)
Supplement: Supplementary file 1 [file molecules-30-02985-s001.zip › Supplementary files/Supplementary Data/FDA approved drugs/drug1120_prep-min.pdbqt]

REMARK  2 active torsions:
REMARK  status: ('A' for Active; 'I' for Inactive)
REMARK    1  A    between atoms: C_2  and  O_4 
REMARK    2  A    between atoms: O_4  and  C_5 
ROOT
ATOM      1  C   UNL d   1      -0.640  -2.181  -2.828  0.00  0.00     0.140 C 
ATOM      2  C   UNL d   1      -2.252  -2.164  -4.093  0.00  0.00     0.053 C 
ATOM      3  C   UNL d   1      -3.220  -1.080  -3.822  0.00  0.00     0.010 C 
ATOM      4  C   UNL d   1      -2.065  -0.993  -3.002  0.00  0.00     0.002 C 
ATOM      5  C   UNL d   1      -0.707  -0.443  -4.185  0.00  0.00    -0.005 C 
ATOM      6  C   UNL d   1      -0.841   0.946  -4.779  0.00  0.00     0.010 C 
ATOM      7  C   UNL d   1       0.551   1.328  -5.308  0.00  0.00     0.035 C 
ATOM      8  C   UNL d   1       1.060   0.396  -6.392  0.00  0.00    -0.072 C 
ATOM      9  C   UNL d   1       1.566   0.948  -7.510  0.00  0.00     0.053 C 
ATOM     10  C   UNL d   1       2.125   0.130  -8.609  0.00  0.00     0.149 C 
ATOM     11  O   UNL d   1       2.560   0.688  -9.614  0.00  0.00    -0.293 OA
ATOM     12  C   UNL d   1       2.204  -1.361  -8.414  0.00  0.00     0.084 C 
ATOM     13  C   UNL d   1       1.060  -1.850  -7.539  0.00  0.00     0.017 C 
ATOM     14  C   UNL d   1       1.005  -1.126  -6.172  0.00  0.00     0.019 C 
ATOM     15  C   UNL d   1      -0.282  -1.571  -5.419  0.00  0.00    -0.002 C 
ATOM     16  C   UNL d   1      -0.412  -3.349  -5.161  0.00  0.00     0.006 C 
ATOM     17  C   UNL d   1      -1.242  -4.091  -3.725  0.00  0.00     0.014 C 
ATOM     18  C   UNL d   1      -1.791  -2.849  -2.507  0.00  0.00     0.003 C 
ATOM     19  C   UNL d   1      -2.313  -3.296  -1.177  0.00  0.00     0.020 C 
ATOM     20  C   UNL d   1       0.714  -2.797  -2.981  0.00  0.00    -0.077 C 
ATOM     21  C   UNL d   1       1.861  -3.163  -3.029  0.00  0.00     0.015 C 
ENDROOT
BRANCH   1  22
ATOM     22  O   UNL d   1      -0.425  -1.229  -1.658  0.00  0.00    -0.296 OA
BRANCH  22  23
ATOM     23  C   UNL d   1       0.043  -1.545  -0.425  0.00  0.00     0.256 C 
ATOM     24  C   UNL d   1      -0.191  -0.367   0.478  0.00  0.00     0.126 C 
ATOM     25  O   UNL d   1       0.492  -2.616  -0.063  0.00  0.00    -0.266 OA
ENDBRANCH  22  23
ENDBRANCH   1  22
TORSDOF 2
