# Supplementary material for: Integrating Molecular Dynamics, Molecular Docking, and Machine Learning for Predicting SARS-CoV-2 Papain-like Protease Binders
Source: Molecules. 2025 Jul 16;30(14):2985. doi: 10.3390/molecules30142985 (PMC12300542; doi:10.3390/molecules30142985)
Supplement: Supplementary file 1 [file molecules-30-02985-s001.zip › Supplementary files/Supplementary Data/FDA approved drugs/drug1121_prep-min.pdbqt]

REMARK  13 active torsions:
REMARK  status: ('A' for Active; 'I' for Inactive)
REMARK    1  A    between atoms: O_1  and  C_2 
REMARK    2  A    between atoms: C_2  and  C_3 
REMARK    3  A    between atoms: C_3  and  O_4 
REMARK    4  A    between atoms: C_3  and  C_5 
REMARK    5  A    between atoms: C_5  and  C_6 
REMARK    6  A    between atoms: C_5  and  N_8 
REMARK    7  A    between atoms: C_6  and  O_7 
REMARK    8  A    between atoms: N_11  and  C_28 
REMARK    9  A    between atoms: N_14  and  C_24 
REMARK   10  A    between atoms: N_17  and  C_20 
REMARK   11  A    between atoms: C_20  and  C_21 
REMARK   12  A    between atoms: C_24  and  C_25 
REMARK   13  A    between atoms: C_28  and  C_29 
ROOT
ATOM      1  N   UNL d   1       0.773  -1.220  -4.513  0.00  0.00    -0.059 N 
ATOM      2  C   UNL d   1      -0.300  -0.601  -5.444  0.00  0.00     0.263 C 
ATOM      3  C   UNL d   1      -0.637   0.904  -5.245  0.00  0.00     0.263 C 
ATOM      4  N   UNL d   1       0.223   1.895  -6.076  0.00  0.00    -0.058 N 
ATOM      5  C   UNL d   1       1.667   2.092  -5.697  0.00  0.00     0.263 C 
ATOM      6  C   UNL d   1       2.559   2.568  -6.869  0.00  0.00     0.263 C 
ATOM      7  N   UNL d   1       3.316   1.375  -7.512  0.00  0.00    -0.058 N 
ATOM      8  C   UNL d   1       4.572   0.967  -6.685  0.00  0.00     0.263 C 
ATOM      9  C   UNL d   1       4.825  -0.563  -6.686  0.00  0.00     0.263 C 
ATOM     10  N   UNL d   1       3.903  -1.374  -5.720  0.00  0.00    -0.058 N 
ATOM     11  C   UNL d   1       2.577  -1.791  -6.255  0.00  0.00     0.263 C 
ATOM     12  C   UNL d   1       1.562  -2.340  -5.226  0.00  0.00     0.263 C 
ATOM     13  H   UNL d   1       1.389  -0.467  -4.173  0.00  0.00     0.280 HD
ATOM     14  H   UNL d   1       0.017   1.731  -7.082  0.00  0.00     0.280 HD
ATOM     15  H   UNL d   1       2.683   0.618  -7.740  0.00  0.00     0.280 HD
ATOM     16  H   UNL d   1       4.465  -2.257  -5.644  0.00  0.00     0.280 HD
ENDROOT
BRANCH   1  17
ATOM     17  C   UNL d   1       0.258  -1.763  -3.095  0.00  0.00     0.242 C 
BRANCH  17  18
ATOM     18  C   UNL d   1      -0.137  -0.550  -2.243  0.00  0.00     0.174 C 
BRANCH  18  19
ATOM     19  C   UNL d   1      -0.434  -0.904  -0.780  0.00  0.00     0.198 C 
BRANCH  19  20
ATOM     20  O   UNL d   1      -0.764   0.313  -0.123  0.00  0.00    -0.398 OA
ATOM     21  H   UNL d   1      -1.159   0.094   0.745  0.00  0.00     0.209 HD
ENDBRANCH  19  20
ENDBRANCH  18  19
BRANCH  18  22
ATOM     22  O   UNL d   1       0.971   0.376  -2.340  0.00  0.00    -0.391 OA
ATOM     23  H   UNL d   1       0.905   0.922  -1.516  0.00  0.00     0.210 HD
ENDBRANCH  18  22
ENDBRANCH  17  18
BRANCH  17  24
ATOM     24  C   UNL d   1      -0.819  -2.848  -3.203  0.00  0.00     0.200 C 
BRANCH  24  25
ATOM     25  O   UNL d   1      -2.049  -2.264  -3.594  0.00  0.00    -0.399 OA
ATOM     26  H   UNL d   1      -2.720  -2.427  -2.899  0.00  0.00     0.209 HD
ENDBRANCH  24  25
ENDBRANCH  17  24
ENDBRANCH   1  17
BRANCH   4  27
ATOM     27  C   UNL d   1      -0.527   3.334  -5.939  0.00  0.00     0.347 C 
BRANCH  27  28
ATOM     28  C   UNL d   1      -2.022   3.222  -6.315  0.00  0.00     0.199 C 
ATOM     29  O   UNL d   1      -2.777   3.097  -5.319  0.00  0.00    -0.647 OA
ATOM     30  O   UNL d   1      -2.155   2.866  -7.523  0.00  0.00    -0.647 OA
ENDBRANCH  27  28
ENDBRANCH   4  27
BRANCH  10  31
ATOM     31  C   UNL d   1       4.074  -0.942  -4.238  0.00  0.00     0.347 C 
BRANCH  31  32
ATOM     32  C   UNL d   1       5.531  -1.180  -3.772  0.00  0.00     0.199 C 
ATOM     33  O   UNL d   1       6.247  -0.163  -3.930  0.00  0.00    -0.647 OA
ATOM     34  O   UNL d   1       5.753  -2.405  -3.658  0.00  0.00    -0.647 OA
ENDBRANCH  31  32
ENDBRANCH  10  31
BRANCH   7  35
ATOM     35  C   UNL d   1       3.799   1.832  -8.959  0.00  0.00     0.347 C 
BRANCH  35  36
ATOM     36  C   UNL d   1       4.673   3.111  -8.980  0.00  0.00     0.199 C 
ATOM     37  O   UNL d   1       5.903   2.872  -9.048  0.00  0.00    -0.647 OA
ATOM     38  O   UNL d   1       4.018   4.147  -8.683  0.00  0.00    -0.647 OA
ENDBRANCH  35  36
ENDBRANCH   7  35
TORSDOF 13
