# Supplementary material for: Integrating Molecular Dynamics, Molecular Docking, and Machine Learning for Predicting SARS-CoV-2 Papain-like Protease Binders
Source: Molecules. 2025 Jul 16;30(14):2985. doi: 10.3390/molecules30142985 (PMC12300542; doi:10.3390/molecules30142985)
Supplement: Supplementary file 1 [file molecules-30-02985-s001.zip › Supplementary files/Supplementary Data/FDA approved drugs/drug1122_prep-min.pdbqt]

REMARK  7 active torsions:
REMARK  status: ('A' for Active; 'I' for Inactive)
REMARK    1  A    between atoms: C_2  and  O_3 
REMARK    2  A    between atoms: O_3  and  C_4 
REMARK       I    between atoms: C_4  and  N_6 
REMARK    3  A    between atoms: N_6  and  C_7 
REMARK    4  A    between atoms: C_8  and  N_9 
REMARK    5  A    between atoms: C_11  and  N_12 
REMARK    6  A    between atoms: N_12  and  C_13 
REMARK    7  A    between atoms: C_13  and  C_14 
ROOT
ATOM      1  C   UNL d   1       2.275  -3.901   2.959  0.00  0.00     0.058 A 
ATOM      2  C   UNL d   1       1.428  -4.720   2.189  0.00  0.00     0.035 A 
ATOM      3  C   UNL d   1       0.941  -5.911   2.764  0.00  0.00     0.054 A 
ATOM      4  C   UNL d   1       1.207  -6.288   4.089  0.00  0.00     0.030 A 
ATOM      5  C   UNL d   1       2.010  -5.436   4.842  0.00  0.00     0.031 A 
ATOM      6  C   UNL d   1       2.563  -4.280   4.279  0.00  0.00     0.034 A 
ENDROOT
BRANCH   4   7
ATOM      7  N   UNL d   1       0.607  -7.429   4.581  0.00  0.00    -0.386 N 
ATOM      8  H   UNL d   1       0.417  -8.170   3.917  0.00  0.00     0.160 HD
BRANCH   7   9
ATOM      9  C   UNL d   1       0.360  -7.731   5.973  0.00  0.00     0.158 C 
BRANCH   9  10
ATOM     10  C   UNL d   1       1.143  -8.946   6.407  0.00  0.00    -0.040 A 
ATOM     11  C   UNL d   1       2.404  -8.800   7.006  0.00  0.00     0.012 A 
ATOM     12  C   UNL d   1       3.120  -9.922   7.431  0.00  0.00     0.043 A 
ATOM     13  C   UNL d   1       2.583 -11.189   7.245  0.00  0.00     0.116 A 
ATOM     14  F   UNL d   1       3.269 -12.263   7.657  0.00  0.00    -0.206 F 
ATOM     15  C   UNL d   1       1.344 -11.359   6.639  0.00  0.00     0.043 A 
ATOM     16  C   UNL d   1       0.625 -10.240   6.216  0.00  0.00     0.012 A 
ENDBRANCH   9  10
ENDBRANCH   7   9
ENDBRANCH   4   7
BRANCH   2  17
ATOM     17  N   UNL d   1       1.267  -4.574   0.794  0.00  0.00    -0.301 NA
ATOM     18  H   UNL d   1       1.288  -3.589   0.514  0.00  0.00     0.124 HD
ATOM     19  H   UNL d   1       0.433  -5.019   0.431  0.00  0.00     0.124 HD
ENDBRANCH   2  17
BRANCH   1  20
ATOM     20  N   UNL d   1       2.894  -2.707   2.522  0.00  0.00    -0.301 N 
ATOM     21  C   UNL d   1       2.545  -1.887   1.487  0.00  0.00     0.365 C 
ATOM     22  O   UNL d   1       1.577  -1.986   0.749  0.00  0.00    -0.238 OA
ATOM     23  H   UNL d   1       3.627  -2.322   3.098  0.00  0.00     0.171 HD
BRANCH  21  24
ATOM     24  O   UNL d   1       3.447  -0.869   1.425  0.00  0.00    -0.304 OA
BRANCH  24  25
ATOM     25  C   UNL d   1       3.180   0.131   0.430  0.00  0.00     0.176 C 
ATOM     26  C   UNL d   1       3.638  -0.325  -0.944  0.00  0.00     0.034 C 
ENDBRANCH  24  25
ENDBRANCH  21  24
ENDBRANCH   1  20
TORSDOF 7
