# Supplementary material for: Integrating Molecular Dynamics, Molecular Docking, and Machine Learning for Predicting SARS-CoV-2 Papain-like Protease Binders
Source: Molecules. 2025 Jul 16;30(14):2985. doi: 10.3390/molecules30142985 (PMC12300542; doi:10.3390/molecules30142985)
Supplement: Supplementary file 1 [file molecules-30-02985-s001.zip › Supplementary files/Supplementary Data/FDA approved drugs/drug1123_prep-min.pdbqt]

REMARK  2 active torsions:
REMARK  status: ('A' for Active; 'I' for Inactive)
REMARK    1  A    between atoms: C_5  and  O_6 
REMARK    2  A    between atoms: C_20  and  C_21 
ROOT
ATOM      1  C   UNL d   1      -9.414  -9.492   3.568  0.00  0.00     0.020 C 
ATOM      2  C   UNL d   1      -8.736 -10.741   2.943  0.00  0.00    -0.017 C 
ATOM      3  C   UNL d   1      -8.645 -11.853   4.016  0.00  0.00     0.016 C 
ATOM      4  C   UNL d   1     -10.015 -12.261   4.572  0.00  0.00     0.033 C 
ATOM      5  C   UNL d   1     -11.034 -12.619   3.482  0.00  0.00     0.122 C 
ATOM      6  C   UNL d   1     -11.041 -11.678   2.271  0.00  0.00     0.066 C 
ATOM      7  C   UNL d   1      -9.658 -11.265   1.822  0.00  0.00    -0.072 C 
ATOM      8  C   UNL d   1      -9.290 -11.322   0.522  0.00  0.00    -0.023 C 
ATOM      9  C   UNL d   1      -8.001 -10.744  -0.016  0.00  0.00     0.033 C 
ATOM     10  C   UNL d   1      -7.484  -9.704   0.982  0.00  0.00    -0.001 C 
ATOM     11  C   UNL d   1      -7.291 -10.421   2.357  0.00  0.00     0.003 C 
ATOM     12  C   UNL d   1      -6.245  -9.792   3.349  0.00  0.00     0.007 C 
ATOM     13  C   UNL d   1      -5.304  -8.663   2.823  0.00  0.00     0.015 C 
ATOM     14  C   UNL d   1      -5.992  -7.845   1.722  0.00  0.00    -0.012 C 
ATOM     15  C   UNL d   1      -7.235  -7.158   2.342  0.00  0.00     0.021 C 
ATOM     16  C   UNL d   1      -6.243  -8.913   0.608  0.00  0.00     0.006 C 
ATOM     17  C   UNL d   1      -6.184  -8.176  -0.735  0.00  0.00     0.033 C 
ATOM     18  C   UNL d   1      -5.455  -6.913  -0.383  0.00  0.00    -0.018 C 
ATOM     19  C   UNL d   1      -5.301  -6.745   0.941  0.00  0.00    -0.042 C 
ENDROOT
BRANCH  19  20
ATOM     20  C   UNL d   1      -4.986  -5.463   1.578  0.00  0.00    -0.012 A 
ATOM     21  C   UNL d   1      -3.939  -5.334   2.482  0.00  0.00     0.128 A 
ATOM     22  N   UNL d   1      -3.765  -4.258   3.296  0.00  0.00    -0.272 NA
ATOM     23  C   UNL d   1      -4.690  -3.275   3.219  0.00  0.00     0.116 A 
ATOM     24  C   UNL d   1      -5.759  -3.296   2.339  0.00  0.00     0.020 A 
ATOM     25  C   UNL d   1      -5.891  -4.395   1.496  0.00  0.00     0.015 A 
ENDBRANCH  19  20
BRANCH   5  26
ATOM     26  O   UNL d   1     -12.340 -12.621   4.075  0.00  0.00    -0.395 OA
ATOM     27  H   UNL d   1     -12.525 -11.727   4.398  0.00  0.00     0.210 HD
ENDBRANCH   5  26
TORSDOF 2
