# Supplementary material for: Integrating Molecular Dynamics, Molecular Docking, and Machine Learning for Predicting SARS-CoV-2 Papain-like Protease Binders
Source: Molecules. 2025 Jul 16;30(14):2985. doi: 10.3390/molecules30142985 (PMC12300542; doi:10.3390/molecules30142985)
Supplement: Supplementary file 1 [file molecules-30-02985-s001.zip › Supplementary files/Supplementary Data/FDA approved drugs/drug1124_prep-min.pdbqt]

REMARK  4 active torsions:
REMARK  status: ('A' for Active; 'I' for Inactive)
REMARK    1  A    between atoms: N_10  and  C_15 
REMARK    2  A    between atoms: C_15  and  C_16 
REMARK    3  A    between atoms: C_19  and  C_20 
REMARK    4  A    between atoms: C_20  and  N_21 
ROOT
ATOM      1  C   UNL d   1       3.933   1.263   2.189  0.00  0.00    -0.033 A 
ATOM      2  C   UNL d   1       3.948   2.638   2.454  0.00  0.00     0.009 A 
ATOM      3  C   UNL d   1       5.140   3.333   2.396  0.00  0.00     0.009 A 
ATOM      4  C   UNL d   1       6.325   2.656   2.101  0.00  0.00    -0.033 A 
ATOM      5  C   UNL d   1       6.305   1.286   1.819  0.00  0.00     0.009 A 
ATOM      6  C   UNL d   1       5.121   0.586   1.909  0.00  0.00     0.009 A 
ENDROOT
BRANCH   1   7
ATOM      7  C   UNL d   1       2.629   0.565   2.076  0.00  0.00     0.273 C 
BRANCH   7   8
ATOM      8  N   UNL d   1       2.060   0.579   0.631  0.00  0.00    -0.066 N 
ATOM      9  C   UNL d   1       2.958  -0.140  -0.405  0.00  0.00     0.237 C 
ATOM     10  C   UNL d   1       3.254  -1.621  -0.087  0.00  0.00     0.055 C 
ATOM     11  C   UNL d   1       2.168  -2.652  -0.440  0.00  0.00     0.234 C 
ATOM     12  N   UNL d   1       0.988  -2.510   0.504  0.00  0.00    -0.073 N 
ATOM     13  C   UNL d   1      -0.219  -3.381   0.177  0.00  0.00     0.259 C 
ATOM     14  H   UNL d   1       1.315  -2.804   1.450  0.00  0.00     0.277 HD
ATOM     15  H   UNL d   1       0.676  -1.567   0.506  0.00  0.00     0.277 HD
ATOM     16  C   UNL d   1      -1.490  -2.841   0.919  0.00  0.00     0.259 C 
ATOM     17  N   UNL d   1      -1.899  -1.413   0.493  0.00  0.00    -0.073 N 
ATOM     18  C   UNL d   1      -2.435  -1.285  -0.927  0.00  0.00     0.234 C 
ATOM     19  H   UNL d   1      -2.734  -1.209   1.085  0.00  0.00     0.277 HD
ATOM     20  H   UNL d   1      -1.252  -0.717   0.846  0.00  0.00     0.277 HD
ATOM     21  C   UNL d   1      -2.647   0.174  -1.371  0.00  0.00     0.055 C 
ATOM     22  C   UNL d   1      -1.413   0.946  -1.851  0.00  0.00     0.234 C 
ATOM     23  N   UNL d   1      -0.625   1.439  -0.672  0.00  0.00    -0.073 N 
ATOM     24  C   UNL d   1       0.700   2.115  -1.014  0.00  0.00     0.260 C 
ATOM     25  H   UNL d   1      -1.222   2.163  -0.206  0.00  0.00     0.277 HD
ATOM     26  H   UNL d   1      -0.493   0.715   0.005  0.00  0.00     0.277 HD
ATOM     27  C   UNL d   1       1.700   2.047   0.189  0.00  0.00     0.262 C 
ATOM     28  H   UNL d   1       1.191   0.111   0.777  0.00  0.00     0.280 HD
ENDBRANCH   7   8
ENDBRANCH   1   7
BRANCH   4  29
ATOM     29  C   UNL d   1       7.615   3.384   2.204  0.00  0.00     0.273 C 
BRANCH  29  30
ATOM     30  N   UNL d   1       8.263   3.290   3.614  0.00  0.00    -0.066 N 
ATOM     31  C   UNL d   1       8.601   1.847   4.063  0.00  0.00     0.237 C 
ATOM     32  C   UNL d   1       9.504   1.059   3.100  0.00  0.00     0.055 C 
ATOM     33  C   UNL d   1      11.008   1.288   3.238  0.00  0.00     0.234 C 
ATOM     34  N   UNL d   1      11.381   2.666   2.727  0.00  0.00    -0.073 N 
ATOM     35  C   UNL d   1      12.838   3.053   2.996  0.00  0.00     0.259 C 
ATOM     36  H   UNL d   1      10.793   3.376   3.103  0.00  0.00     0.277 HD
ATOM     37  H   UNL d   1      11.274   2.651   1.694  0.00  0.00     0.277 HD
ATOM     38  C   UNL d   1      13.019   4.605   3.054  0.00  0.00     0.259 C 
ATOM     39  N   UNL d   1      12.166   5.306   4.138  0.00  0.00    -0.073 N 
ATOM     40  C   UNL d   1      12.558   4.963   5.579  0.00  0.00     0.234 C 
ATOM     41  H   UNL d   1      11.195   5.379   3.877  0.00  0.00     0.277 HD
ATOM     42  H   UNL d   1      12.457   6.303   4.048  0.00  0.00     0.277 HD
ATOM     43  C   UNL d   1      11.664   5.658   6.617  0.00  0.00     0.055 C 
ATOM     44  C   UNL d   1      10.371   4.929   7.002  0.00  0.00     0.234 C 
ATOM     45  N   UNL d   1       9.377   5.022   5.855  0.00  0.00    -0.073 N 
ATOM     46  C   UNL d   1       8.093   4.257   6.057  0.00  0.00     0.260 C 
ATOM     47  H   UNL d   1       9.837   4.769   5.033  0.00  0.00     0.277 HD
ATOM     48  H   UNL d   1       9.116   6.063   5.824  0.00  0.00     0.277 HD
ATOM     49  C   UNL d   1       7.372   4.034   4.684  0.00  0.00     0.262 C 
ATOM     50  H   UNL d   1       9.062   3.873   3.459  0.00  0.00     0.280 HD
ENDBRANCH  29  30
ENDBRANCH   4  29
TORSDOF 4
