# Supplementary material for: Integrating Molecular Dynamics, Molecular Docking, and Machine Learning for Predicting SARS-CoV-2 Papain-like Protease Binders
Source: Molecules. 2025 Jul 16;30(14):2985. doi: 10.3390/molecules30142985 (PMC12300542; doi:10.3390/molecules30142985)
Supplement: Supplementary file 1 [file molecules-30-02985-s001.zip › Supplementary files/Supplementary Data/FDA approved drugs/drug1125_prep-min.pdbqt]

REMARK  15 active torsions:
REMARK  status: ('A' for Active; 'I' for Inactive)
REMARK    1  A    between atoms: C_2  and  C_3 
REMARK    2  A    between atoms: C_3  and  C_4 
REMARK    3  A    between atoms: C_4  and  C_5 
REMARK    4  A    between atoms: C_5  and  C_6 
REMARK    5  A    between atoms: C_6  and  C_7 
REMARK    6  A    between atoms: C_7  and  C_8 
REMARK    7  A    between atoms: C_8  and  C_9 
REMARK    8  A    between atoms: C_12  and  C_13 
REMARK    9  A    between atoms: C_13  and  C_14 
REMARK   10  A    between atoms: C_14  and  C_15 
REMARK   11  A    between atoms: C_15  and  N_16 
REMARK   12  A    between atoms: C_15  and  C_17 
REMARK   13  A    between atoms: C_15  and  C_19 
REMARK   14  A    between atoms: C_17  and  O_18 
REMARK   15  A    between atoms: C_19  and  O_20 
ROOT
ATOM      1  C   UNL d   1      -2.979   3.048  -5.154  0.00  0.00    -0.058 A 
ATOM      2  C   UNL d   1      -3.660   1.878  -4.770  0.00  0.00     0.007 A 
ATOM      3  C   UNL d   1      -5.054   1.861  -4.731  0.00  0.00     0.007 A 
ATOM      4  C   UNL d   1      -5.797   2.997  -5.023  0.00  0.00    -0.058 A 
ATOM      5  C   UNL d   1      -5.130   4.155  -5.454  0.00  0.00     0.007 A 
ATOM      6  C   UNL d   1      -3.727   4.173  -5.519  0.00  0.00     0.007 A 
ENDROOT
BRANCH   4   7
ATOM      7  C   UNL d   1      -7.295   3.005  -4.841  0.00  0.00     0.041 C 
BRANCH   7   8
ATOM      8  C   UNL d   1      -7.646   2.856  -3.349  0.00  0.00     0.048 C 
BRANCH   8   9
ATOM      9  C   UNL d   1      -9.137   2.940  -2.954  0.00  0.00     0.165 C 
BRANCH   9  10
ATOM     10  N   UNL d   1      -9.630   4.339  -3.275  0.00  0.00    -0.066 N 
ATOM     11  H   UNL d   1      -9.527   4.561  -4.272  0.00  0.00     0.275 HD
ATOM     12  H   UNL d   1      -9.092   5.024  -2.722  0.00  0.00     0.275 HD
ATOM     13  H   UNL d   1     -10.612   4.470  -3.002  0.00  0.00     0.275 HD
ENDBRANCH   9  10
BRANCH   9  14
ATOM     14  C   UNL d   1     -10.028   1.929  -3.692  0.00  0.00     0.205 C 
BRANCH  14  15
ATOM     15  O   UNL d   1     -10.123   2.279  -5.068  0.00  0.00    -0.398 OA
ATOM     16  H   UNL d   1     -10.812   2.950  -5.207  0.00  0.00     0.209 HD
ENDBRANCH  14  15
ENDBRANCH   9  14
BRANCH   9  17
ATOM     17  C   UNL d   1      -9.283   2.754  -1.428  0.00  0.00     0.205 C 
BRANCH  17  18
ATOM     18  O   UNL d   1      -8.638   3.845  -0.770  0.00  0.00    -0.398 OA
ATOM     19  H   UNL d   1      -7.683   3.644  -0.693  0.00  0.00     0.209 HD
ENDBRANCH  17  18
ENDBRANCH   9  17
ENDBRANCH   8   9
ENDBRANCH   7   8
ENDBRANCH   4   7
BRANCH   1  20
ATOM     20  C   UNL d   1      -1.477   3.126  -5.096  0.00  0.00     0.038 C 
BRANCH  20  21
ATOM     21  C   UNL d   1      -0.719   2.054  -5.890  0.00  0.00     0.005 C 
BRANCH  21  22
ATOM     22  C   UNL d   1      -0.898   2.189  -7.404  0.00  0.00     0.000 C 
BRANCH  22  23
ATOM     23  C   UNL d   1      -0.069   1.138  -8.144  0.00  0.00     0.000 C 
BRANCH  23  24
ATOM     24  C   UNL d   1      -0.272   1.235  -9.655  0.00  0.00     0.000 C 
BRANCH  24  25
ATOM     25  C   UNL d   1       0.545   0.173 -10.389  0.00  0.00    -0.000 C 
BRANCH  25  26
ATOM     26  C   UNL d   1       0.330   0.256 -11.899  0.00  0.00    -0.005 C 
ATOM     27  C   UNL d   1       1.143  -0.797 -12.633  0.00  0.00     0.005 C 
ENDBRANCH  25  26
ENDBRANCH  24  25
ENDBRANCH  23  24
ENDBRANCH  22  23
ENDBRANCH  21  22
ENDBRANCH  20  21
ENDBRANCH   1  20
TORSDOF 15
