# Supplementary material for: Integrating Molecular Dynamics, Molecular Docking, and Machine Learning for Predicting SARS-CoV-2 Papain-like Protease Binders
Source: Molecules. 2025 Jul 16;30(14):2985. doi: 10.3390/molecules30142985 (PMC12300542; doi:10.3390/molecules30142985)
Supplement: Supplementary file 1 [file molecules-30-02985-s001.zip › Supplementary files/Supplementary Data/FDA approved drugs/drug1126_prep-min.pdbqt]

REMARK  18 active torsions:
REMARK  status: ('A' for Active; 'I' for Inactive)
REMARK    1  A    between atoms: C_2  and  C_3 
REMARK    2  A    between atoms: C_3  and  C_4 
REMARK    3  A    between atoms: C_4  and  C_5 
REMARK    4  A    between atoms: C_5  and  C_6 
REMARK    5  A    between atoms: C_6  and  O_7 
REMARK    6  A    between atoms: O_7  and  C_8 
REMARK       I    between atoms: C_8  and  N_10 
REMARK    7  A    between atoms: N_10  and  C_11 
REMARK    8  A    between atoms: C_11  and  C_13 
REMARK    9  A    between atoms: C_16  and  N_17 
REMARK   10  A    between atoms: N_17  and  C_18 
REMARK   11  A    between atoms: C_18  and  C_19 
REMARK   12  A    between atoms: C_25  and  C_27 
REMARK       I    between atoms: C_27  and  N_29 
REMARK   13  A    between atoms: N_29  and  C_30 
REMARK   14  A    between atoms: N_29  and  C_37 
REMARK   15  A    between atoms: C_30  and  C_31 
REMARK   16  A    between atoms: C_31  and  C_32 
REMARK   17  A    between atoms: C_32  and  O_34 
REMARK   18  A    between atoms: O_34  and  C_35 
ROOT
ATOM      1  C   UNL d   1       2.992   7.393 -10.582  0.00  0.00     0.124 C 
ATOM      2  N   UNL d   1       2.075   7.305  -9.640  0.00  0.00    -0.231 NA
ATOM      3  C   UNL d   1       1.696   5.991  -9.717  0.00  0.00     0.086 C 
ATOM      4  C   UNL d   1       2.079   5.409 -10.928  0.00  0.00     0.064 C 
ATOM      5  C   UNL d   1       1.860   4.070 -11.226  0.00  0.00     0.033 C 
ATOM      6  C   UNL d   1       1.406   3.275 -10.159  0.00  0.00     0.019 C 
ATOM      7  C   UNL d   1       1.153   3.834  -8.894  0.00  0.00     0.035 C 
ATOM      8  C   UNL d   1       1.141   5.218  -8.709  0.00  0.00     0.051 C 
ATOM      9  N   UNL d   1       2.682   6.475 -11.571  0.00  0.00    -0.336 N 
ATOM     10  C   UNL d   1       2.743   6.654 -13.000  0.00  0.00     0.158 C 
ENDROOT
BRANCH   1  11
ATOM     11  C   UNL d   1       4.376   7.930 -10.328  0.00  0.00     0.198 C 
BRANCH  11  12
ATOM     12  N   UNL d   1       4.549   8.756  -9.122  0.00  0.00    -0.383 N 
ATOM     13  H   UNL d   1       3.897   9.539  -9.105  0.00  0.00     0.160 HD
BRANCH  12  14
ATOM     14  C   UNL d   1       4.800   8.264  -7.846  0.00  0.00     0.028 A 
ATOM     15  C   UNL d   1       5.201   9.181  -6.864  0.00  0.00     0.030 A 
ATOM     16  C   UNL d   1       5.654   8.778  -5.604  0.00  0.00     0.017 A 
ATOM     17  C   UNL d   1       5.691   7.421  -5.254  0.00  0.00     0.008 A 
ATOM     18  C   UNL d   1       5.212   6.502  -6.200  0.00  0.00     0.017 A 
ATOM     19  C   UNL d   1       4.792   6.916  -7.478  0.00  0.00     0.030 A 
BRANCH  17  20
ATOM     20  C   UNL d   1       6.279   6.978  -3.971  0.00  0.00     0.113 C 
ATOM     21  N   UNL d   1       6.864   5.793  -3.911  0.00  0.00    -0.385 N 
ATOM     22  H   UNL d   1       7.322   5.484  -3.054  0.00  0.00     0.157 HD
ATOM     23  H   UNL d   1       6.928   5.185  -4.717  0.00  0.00     0.157 HD
BRANCH  20  24
ATOM     24  N   UNL d   1       6.205   7.764  -2.911  0.00  0.00    -0.288 N 
ATOM     25  C   UNL d   1       6.803   7.481  -1.674  0.00  0.00     0.366 C 
ATOM     26  O   UNL d   1       7.669   6.625  -1.610  0.00  0.00    -0.238 OA
ATOM     27  H   UNL d   1       5.650   8.605  -2.971  0.00  0.00     0.172 HD
BRANCH  25  28
ATOM     28  O   UNL d   1       6.260   8.200  -0.678  0.00  0.00    -0.304 OA
BRANCH  28  29
ATOM     29  C   UNL d   1       6.795   7.895   0.619  0.00  0.00     0.180 C 
BRANCH  29  30
ATOM     30  C   UNL d   1       7.902   8.896   0.906  0.00  0.00     0.027 C 
BRANCH  30  31
ATOM     31  C   UNL d   1       8.590   8.687   2.250  0.00  0.00     0.002 C 
BRANCH  31  32
ATOM     32  C   UNL d   1       9.263   7.325   2.438  0.00  0.00    -0.000 C 
BRANCH  32  33
ATOM     33  C   UNL d   1      10.339   7.023   1.394  0.00  0.00    -0.005 C 
ATOM     34  C   UNL d   1      10.995   5.676   1.655  0.00  0.00     0.005 C 
ENDBRANCH  32  33
ENDBRANCH  31  32
ENDBRANCH  30  31
ENDBRANCH  29  30
ENDBRANCH  28  29
ENDBRANCH  25  28
ENDBRANCH  20  24
ENDBRANCH  17  20
ENDBRANCH  12  14
ENDBRANCH  11  12
ENDBRANCH   1  11
BRANCH   7  35
ATOM     35  C   UNL d   1       1.050   3.039  -7.634  0.00  0.00     0.259 C 
ATOM     36  O   UNL d   1       0.215   3.418  -6.808  0.00  0.00    -0.267 OA
ATOM     37  N   UNL d   1       1.901   1.946  -7.395  0.00  0.00    -0.298 N 
BRANCH  37  38
ATOM     38  C   UNL d   1       1.861   1.307  -6.066  0.00  0.00     0.144 C 
BRANCH  38  39
ATOM     39  C   UNL d   1       0.515   0.782  -5.571  0.00  0.00     0.131 C 
BRANCH  39  40
ATOM     40  C   UNL d   1      -0.057  -0.259  -6.475  0.00  0.00     0.260 C 
ATOM     41  O   UNL d   1       0.603  -1.014  -7.172  0.00  0.00    -0.265 OA
BRANCH  40  42
ATOM     42  O   UNL d   1      -1.420  -0.275  -6.353  0.00  0.00    -0.322 OA
BRANCH  42  43
ATOM     43  C   UNL d   1      -2.120  -1.245  -7.131  0.00  0.00     0.174 C 
ATOM     44  C   UNL d   1      -2.303  -0.753  -8.554  0.00  0.00     0.034 C 
ENDBRANCH  42  43
ENDBRANCH  40  42
ENDBRANCH  39  40
ENDBRANCH  38  39
ENDBRANCH  37  38
BRANCH  37  45
ATOM     45  C   UNL d   1       3.126   1.766  -8.106  0.00  0.00     0.132 A 
ATOM     46  C   UNL d   1       3.545   0.468  -8.393  0.00  0.00     0.051 A 
ATOM     47  C   UNL d   1       4.657   0.276  -9.210  0.00  0.00     0.005 A 
ATOM     48  C   UNL d   1       5.331   1.381  -9.711  0.00  0.00     0.019 A 
ATOM     49  C   UNL d   1       4.887   2.634  -9.335  0.00  0.00     0.119 A 
ATOM     50  N   UNL d   1       3.820   2.845  -8.531  0.00  0.00    -0.243 NA
ENDBRANCH  37  45
ENDBRANCH   7  35
TORSDOF 18
