# Supplementary material for: Integrating Molecular Dynamics, Molecular Docking, and Machine Learning for Predicting SARS-CoV-2 Papain-like Protease Binders
Source: Molecules. 2025 Jul 16;30(14):2985. doi: 10.3390/molecules30142985 (PMC12300542; doi:10.3390/molecules30142985)
Supplement: Supplementary file 1 [file molecules-30-02985-s001.zip › Supplementary files/Supplementary Data/FDA approved drugs/drug1127_prep-min.pdbqt]

REMARK  9 active torsions:
REMARK  status: ('A' for Active; 'I' for Inactive)
REMARK    1  A    between atoms: O_2  and  C_3 
REMARK    2  A    between atoms: C_9  and  N_11 
REMARK    3  A    between atoms: N_11  and  C_12 
REMARK    4  A    between atoms: C_18  and  O_24 
REMARK    5  A    between atoms: C_19  and  O_20 
REMARK    6  A    between atoms: O_24  and  C_25 
REMARK    7  A    between atoms: C_25  and  C_26 
REMARK    8  A    between atoms: C_26  and  C_27 
REMARK    9  A    between atoms: C_27  and  N_28 
ROOT
ATOM      1  C   UNL d   1      -0.097   7.197  -0.105  0.00  0.00     0.068 A 
ATOM      2  C   UNL d   1       0.710   7.842  -1.064  0.00  0.00     0.089 A 
ATOM      3  C   UNL d   1       0.985   9.187  -0.902  0.00  0.00     0.142 A 
ATOM      4  N   UNL d   1       0.508   9.937   0.113  0.00  0.00    -0.259 NA
ATOM      5  C   UNL d   1      -0.239   9.326   1.040  0.00  0.00     0.071 A 
ATOM      6  C   UNL d   1      -0.721  10.124   2.061  0.00  0.00     0.072 C 
ATOM      7  C   UNL d   1      -1.570   9.632   3.051  0.00  0.00     0.104 C 
ATOM      8  C   UNL d   1      -1.818   8.263   3.111  0.00  0.00     0.102 C 
ATOM      9  C   UNL d   1      -1.322   7.439   2.094  0.00  0.00     0.055 C 
ATOM     10  C   UNL d   1      -0.574   7.957   1.004  0.00  0.00     0.024 A 
ATOM     11  C   UNL d   1       1.226   7.173  -2.217  0.00  0.00     0.103 C 
ATOM     12  N   UNL d   1       1.645   6.642  -3.157  0.00  0.00    -0.191 NA
ENDROOT
BRANCH   1  13
ATOM     13  N   UNL d   1      -0.436   5.840  -0.301  0.00  0.00    -0.353 N 
ATOM     14  H   UNL d   1       0.333   5.237  -0.601  0.00  0.00     0.166 HD
BRANCH  13  15
ATOM     15  C   UNL d   1      -1.641   5.121  -0.145  0.00  0.00     0.057 A 
ATOM     16  C   UNL d   1      -1.601   3.774   0.252  0.00  0.00     0.062 A 
ATOM     17  C   UNL d   1      -2.771   3.043   0.440  0.00  0.00     0.052 A 
ATOM     18 CL   UNL d   1      -0.088   2.987   0.538  0.00  0.00    -0.082 Cl
ATOM     19  C   UNL d   1      -4.017   3.642   0.234  0.00  0.00     0.069 A 
ATOM     20  C   UNL d   1      -4.096   4.997  -0.126  0.00  0.00     0.092 A 
ATOM     21 CL   UNL d   1      -5.367   2.571   0.360  0.00  0.00    -0.081 Cl
ATOM     22  C   UNL d   1      -2.900   5.720  -0.312  0.00  0.00     0.069 A 
BRANCH  20  23
ATOM     23  O   UNL d   1      -5.216   5.727  -0.429  0.00  0.00    -0.354 OA
ATOM     24  C   UNL d   1      -6.380   5.522   0.364  0.00  0.00     0.210 C 
ENDBRANCH  20  23
ENDBRANCH  13  15
ENDBRANCH   1  13
BRANCH   8  25
ATOM     25  O   UNL d   1      -2.627   7.641   4.026  0.00  0.00    -0.353 OA
ATOM     26  C   UNL d   1      -2.377   7.992   5.387  0.00  0.00     0.210 C 
ENDBRANCH   8  25
BRANCH   7  27
ATOM     27  O   UNL d   1      -2.215  10.457   3.938  0.00  0.00    -0.348 OA
BRANCH  27  28
ATOM     28  C   UNL d   1      -2.494  11.764   3.453  0.00  0.00     0.177 C 
BRANCH  28  29
ATOM     29  C   UNL d   1      -3.678  12.312   4.235  0.00  0.00     0.054 C 
BRANCH  29  30
ATOM     30  C   UNL d   1      -3.990  13.771   3.930  0.00  0.00     0.237 C 
BRANCH  30  31
ATOM     31  N   UNL d   1      -4.313  14.050   2.458  0.00  0.00    -0.068 N 
ATOM     32  C   UNL d   1      -5.505  13.237   1.935  0.00  0.00     0.262 C 
ATOM     33  C   UNL d   1      -5.832  13.597   0.464  0.00  0.00     0.262 C 
ATOM     34  N   UNL d   1      -6.058  15.091   0.283  0.00  0.00    -0.072 N 
ATOM     35  C   UNL d   1      -7.410  15.560   0.771  0.00  0.00     0.269 C 
ATOM     36  C   UNL d   1      -4.893  15.922   0.804  0.00  0.00     0.262 C 
ATOM     37  H   UNL d   1      -6.091  15.254  -0.739  0.00  0.00     0.279 HD
ATOM     38  C   UNL d   1      -4.530  15.562   2.267  0.00  0.00     0.262 C 
ATOM     39  H   UNL d   1      -3.473  13.788   1.917  0.00  0.00     0.280 HD
ENDBRANCH  30  31
ENDBRANCH  29  30
ENDBRANCH  28  29
ENDBRANCH  27  28
ENDBRANCH   7  27
TORSDOF 9
