# Supplementary material for: Integrating Molecular Dynamics, Molecular Docking, and Machine Learning for Predicting SARS-CoV-2 Papain-like Protease Binders
Source: Molecules. 2025 Jul 16;30(14):2985. doi: 10.3390/molecules30142985 (PMC12300542; doi:10.3390/molecules30142985)
Supplement: Supplementary file 1 [file molecules-30-02985-s001.zip › Supplementary files/Supplementary Data/FDA approved drugs/drug1128_prep-min.pdbqt]

REMARK  5 active torsions:
REMARK  status: ('A' for Active; 'I' for Inactive)
REMARK    1  A    between atoms: C_4  and  C_25 
REMARK    2  A    between atoms: C_7  and  N_8 
REMARK    3  A    between atoms: N_8  and  C_9 
REMARK    4  A    between atoms: C_11  and  N_15 
REMARK    5  A    between atoms: N_15  and  C_16 
ROOT
ATOM      1  C   UNL d   1      -4.559   3.004  -2.384  0.00  0.00     0.049 A 
ATOM      2  C   UNL d   1      -5.691   2.256  -2.724  0.00  0.00     0.031 A 
ATOM      3  C   UNL d   1      -5.776   1.613  -3.963  0.00  0.00     0.025 A 
ATOM      4  C   UNL d   1      -4.727   1.717  -4.875  0.00  0.00     0.044 A 
ATOM      5  C   UNL d   1      -3.590   2.454  -4.555  0.00  0.00     0.025 A 
ATOM      6  C   UNL d   1      -3.509   3.078  -3.311  0.00  0.00     0.031 A 
ATOM      7  C   UNL d   1      -4.809   1.064  -6.141  0.00  0.00     0.099 C 
ATOM      8  N   UNL d   1      -4.876   0.536  -7.174  0.00  0.00    -0.191 NA
ENDROOT
BRANCH   1   9
ATOM      9  N   UNL d   1      -4.456   3.574  -1.111  0.00  0.00    -0.188 N 
ATOM     10  H   UNL d   1      -5.290   3.939  -0.678  0.00  0.00     0.184 HD
BRANCH   9  11
ATOM     11  C   UNL d   1      -3.304   3.908  -0.408  0.00  0.00     0.728 C 
ATOM     12  N   UNL d   1      -2.202   3.159  -0.583  0.00  0.00    -0.045 NA
ATOM     13  C   UNL d   1      -1.133   3.385   0.188  0.00  0.00     0.148 C 
ATOM     14  C   UNL d   1      -1.095   4.464   1.042  0.00  0.00     0.071 C 
ATOM     15  C   UNL d   1      -2.255   5.194   1.152  0.00  0.00     0.140 C 
ATOM     16  N   UNL d   1      -3.382   4.909   0.476  0.00  0.00    -0.075 NA
BRANCH  13  17
ATOM     17  N   UNL d   1      -0.074   2.460   0.218  0.00  0.00    -0.340 N 
ATOM     18  H   UNL d   1       0.833   2.899   0.174  0.00  0.00     0.167 HD
BRANCH  17  19
ATOM     19  C   UNL d   1      -0.070   1.052   0.057  0.00  0.00     0.045 A 
ATOM     20  C   UNL d   1       1.040   0.435  -0.581  0.00  0.00    -0.034 A 
ATOM     21  C   UNL d   1       2.166   1.239  -1.182  0.00  0.00     0.050 C 
ATOM     22  C   UNL d   1       1.117  -0.971  -0.685  0.00  0.00     0.020 A 
ATOM     23  C   UNL d   1       0.116  -1.794  -0.173  0.00  0.00    -0.035 A 
ATOM     24  C   UNL d   1      -1.003  -1.187   0.395  0.00  0.00     0.020 A 
ATOM     25  C   UNL d   1      -1.115   0.215   0.521  0.00  0.00    -0.034 A 
ATOM     26  C   UNL d   1      -2.344   0.712   1.238  0.00  0.00     0.050 C 
BRANCH  23  27
ATOM     27  C   UNL d   1       0.160  -3.263  -0.231  0.00  0.00     0.022 C 
ATOM     28  C   UNL d   1       1.283  -3.995  -0.162  0.00  0.00     0.094 C 
ATOM     29  C   UNL d   1       1.250  -5.417  -0.178  0.00  0.00     0.087 C 
ATOM     30  N   UNL d   1       1.226  -6.577  -0.184  0.00  0.00    -0.192 NA
ENDBRANCH  23  27
ENDBRANCH  17  19
ENDBRANCH  13  17
ENDBRANCH   9  11
ENDBRANCH   1   9
TORSDOF 5
