# Supplementary material for: Integrating Molecular Dynamics, Molecular Docking, and Machine Learning for Predicting SARS-CoV-2 Papain-like Protease Binders
Source: Molecules. 2025 Jul 16;30(14):2985. doi: 10.3390/molecules30142985 (PMC12300542; doi:10.3390/molecules30142985)
Supplement: Supplementary file 1 [file molecules-30-02985-s001.zip › Supplementary files/Supplementary Data/FDA approved drugs/drug1129_prep-min.pdbqt]

REMARK  1 active torsions:
REMARK  status: ('A' for Active; 'I' for Inactive)
REMARK    1  A    between atoms: N_1  and  C_2 
ROOT
ATOM      1  C   UNL d   1       1.009  -0.003  -0.096  0.00  0.00     0.008 A 
ATOM      2  C   UNL d   1       0.297   1.191  -0.022  0.00  0.00     0.042 A 
ATOM      3  C   UNL d   1      -1.089   1.142   0.005  0.00  0.00     0.118 A 
ATOM      4  N   UNL d   1      -1.800  -0.004   0.002  0.00  0.00    -0.273 NA
ATOM      5  C   UNL d   1      -1.088  -1.150  -0.005  0.00  0.00     0.118 A 
ATOM      6  C   UNL d   1       0.297  -1.198  -0.035  0.00  0.00     0.042 A 
ENDROOT
BRANCH   1   7
ATOM      7  N   UNL d   1       2.405  -0.004   0.006  0.00  0.00    -0.303 NA
ATOM      8  H   UNL d   1       2.847   0.844  -0.336  0.00  0.00     0.124 HD
ATOM      9  H   UNL d   1       2.846  -0.841  -0.362  0.00  0.00     0.124 HD
ENDBRANCH   1   7
TORSDOF 1
