# Supplementary material for: Integrating Molecular Dynamics, Molecular Docking, and Machine Learning for Predicting SARS-CoV-2 Papain-like Protease Binders
Source: Molecules. 2025 Jul 16;30(14):2985. doi: 10.3390/molecules30142985 (PMC12300542; doi:10.3390/molecules30142985)
Supplement: Supplementary file 1 [file molecules-30-02985-s001.zip › Supplementary files/Supplementary Data/FDA approved drugs/drug112_prep-min.pdbqt]

REMARK  7 active torsions:
REMARK  status: ('A' for Active; 'I' for Inactive)
REMARK    1  A    between atoms: C_2  and  C_3 
REMARK       I    between atoms: N_7  and  C_8 
REMARK       I    between atoms: C_8  and  N_10 
REMARK    2  A    between atoms: N_10  and  C_11 
REMARK    3  A    between atoms: C_11  and  C_12 
REMARK    4  A    between atoms: C_12  and  C_13 
REMARK    5  A    between atoms: C_16  and  S_19 
REMARK    6  A    between atoms: S_19  and  N_22 
REMARK       I    between atoms: N_22  and  C_23 
REMARK       I    between atoms: C_23  and  N_25 
REMARK    7  A    between atoms: N_25  and  C_26 
ROOT
ATOM      1  C   UNL d   1       2.010  -0.010   6.588  0.00  0.00    -0.057 C 
ATOM      2  C   UNL d   1       1.687   1.244   7.131  0.00  0.00     0.009 C 
ATOM      3  C   UNL d   1       2.202   1.650   8.366  0.00  0.00     0.026 C 
ATOM      4  C   UNL d   1       3.024   0.782   9.078  0.00  0.00     0.080 C 
ATOM      5  C   UNL d   1       3.204  -0.535   8.635  0.00  0.00     0.026 C 
ATOM      6  C   UNL d   1       2.690  -0.932   7.396  0.00  0.00     0.009 C 
ENDROOT
BRANCH   4   7
ATOM      7  S   UNL d   1       3.965   1.318  10.485  0.00  0.00     0.266 S 
ATOM      8  O   UNL d   1       3.263   0.825  11.654  0.00  0.00    -0.200 OA
ATOM      9  O   UNL d   1       5.351   0.974  10.257  0.00  0.00    -0.200 OA
BRANCH   7  10
ATOM     10  N   UNL d   1       3.848   2.985  10.595  0.00  0.00    -0.232 N 
ATOM     11  C   UNL d   1       4.386   3.899   9.721  0.00  0.00     0.330 C 
ATOM     12  O   UNL d   1       4.810   3.619   8.621  0.00  0.00    -0.246 OA
ATOM     13  N   UNL d   1       4.315   5.177  10.206  0.00  0.00    -0.338 N 
ATOM     14  H   UNL d   1       4.003   5.301  11.152  0.00  0.00     0.164 HD
ATOM     15  H   UNL d   1       3.411   3.260  11.461  0.00  0.00     0.183 HD
BRANCH  13  16
ATOM     16  C   UNL d   1       4.572   6.392   9.417  0.00  0.00     0.086 C 
ATOM     17  C   UNL d   1       3.548   6.543   8.297  0.00  0.00     0.026 C 
ATOM     18  C   UNL d   1       4.006   6.850   6.882  0.00  0.00     0.006 C 
ATOM     19  C   UNL d   1       5.494   6.879   6.542  0.00  0.00    -0.019 C 
ATOM     20  C   UNL d   1       5.768   5.974   5.329  0.00  0.00     0.010 C 
ATOM     21  C   UNL d   1       6.491   6.535   7.645  0.00  0.00     0.006 C 
ATOM     22  C   UNL d   1       6.044   6.623   9.092  0.00  0.00     0.026 C 
ENDBRANCH  13  16
ENDBRANCH   7  10
ENDBRANCH   4   7
BRANCH   1  23
ATOM     23  C   UNL d   1       1.698  -0.339   5.137  0.00  0.00     0.058 C 
BRANCH  23  24
ATOM     24  C   UNL d   1       2.104   0.809   4.191  0.00  0.00     0.129 C 
BRANCH  24  25
ATOM     25  N   UNL d   1       1.961   0.497   2.782  0.00  0.00    -0.342 N 
ATOM     26  C   UNL d   1       0.826   0.803   2.079  0.00  0.00     0.325 C 
ATOM     27  N   UNL d   1       0.908   0.621   0.708  0.00  0.00    -0.262 N 
ATOM     28  O   UNL d   1      -0.198   1.210   2.624  0.00  0.00    -0.247 OA
ATOM     29  C   UNL d   1      -0.264   0.799  -0.097  0.00  0.00     0.171 A 
ATOM     30  C   UNL d   1       2.022   0.348  -0.084  0.00  0.00     0.258 A 
ATOM     31  C   UNL d   1       0.232   0.470  -1.465  0.00  0.00    -0.054 A 
ATOM     32  C   UNL d   1       1.552   0.228  -1.489  0.00  0.00     0.013 A 
ATOM     33  C   UNL d   1      -0.741   0.445  -2.593  0.00  0.00     0.046 C 
ATOM     34  O   UNL d   1       3.179   0.210   0.277  0.00  0.00    -0.267 OA
ATOM     35  H   UNL d   1       2.787   0.239   2.247  0.00  0.00     0.164 HD
BRANCH  32  36
ATOM     36  C   UNL d   1       2.467  -0.079  -2.626  0.00  0.00     0.040 C 
ATOM     37  C   UNL d   1       3.110  -1.456  -2.535  0.00  0.00     0.010 C 
ENDBRANCH  32  36
ENDBRANCH  24  25
ENDBRANCH  23  24
ENDBRANCH   1  23
TORSDOF 7
