# Supplementary material for: Integrating Molecular Dynamics, Molecular Docking, and Machine Learning for Predicting SARS-CoV-2 Papain-like Protease Binders
Source: Molecules. 2025 Jul 16;30(14):2985. doi: 10.3390/molecules30142985 (PMC12300542; doi:10.3390/molecules30142985)
Supplement: Supplementary file 1 [file molecules-30-02985-s001.zip › Supplementary files/Supplementary Data/FDA approved drugs/drug1131_prep-min.pdbqt]

REMARK  5 active torsions:
REMARK  status: ('A' for Active; 'I' for Inactive)
REMARK    1  A    between atoms: O_1  and  C_2 
REMARK    2  A    between atoms: C_2  and  C_3 
REMARK    3  A    between atoms: C_3  and  O_4 
REMARK    4  A    between atoms: C_3  and  C_5 
REMARK    5  A    between atoms: C_5  and  O_6 
ROOT
ATOM      1  C   UNL d   1       0.973   2.545  -0.207  0.00  0.00     0.165 C 
ENDROOT
BRANCH   1   2
ATOM      2  C   UNL d   1       0.513   1.193  -0.757  0.00  0.00     0.198 C 
BRANCH   2   3
ATOM      3  O   UNL d   1       1.188   0.164  -0.026  0.00  0.00    -0.398 OA
ATOM      4  H   UNL d   1       0.843  -0.685  -0.358  0.00  0.00     0.209 HD
ENDBRANCH   2   3
ENDBRANCH   1   2
BRANCH   1   5
ATOM      5  O   UNL d   1       2.394   2.659  -0.403  0.00  0.00    -0.391 OA
ATOM      6  H   UNL d   1       2.750   1.796  -0.107  0.00  0.00     0.210 HD
ENDBRANCH   1   5
BRANCH   1   7
ATOM      7  C   UNL d   1       0.298   3.718  -0.913  0.00  0.00     0.198 C 
BRANCH   7   8
ATOM      8  O   UNL d   1       0.713   3.769  -2.275  0.00  0.00    -0.398 OA
ATOM      9  H   UNL d   1       1.691   3.714  -2.235  0.00  0.00     0.209 HD
ENDBRANCH   7   8
ENDBRANCH   1   7
TORSDOF 5
