# Supplementary material for: Integrating Molecular Dynamics, Molecular Docking, and Machine Learning for Predicting SARS-CoV-2 Papain-like Protease Binders
Source: Molecules. 2025 Jul 16;30(14):2985. doi: 10.3390/molecules30142985 (PMC12300542; doi:10.3390/molecules30142985)
Supplement: Supplementary file 1 [file molecules-30-02985-s001.zip › Supplementary files/Supplementary Data/FDA approved drugs/drug1132_prep-min.pdbqt]

REMARK  0 active torsions:
REMARK  status: ('A' for Active; 'I' for Inactive)
ROOT
ATOM      1  C   UNL d   1       0.862   0.065   0.061  0.00  0.00     0.129 C 
ATOM      2  C   UNL d   1       0.359   1.190   0.948  0.00  0.00     0.168 C 
ATOM      3  O   UNL d   1      -0.359   2.052   0.370  0.00  0.00    -0.648 OA
ATOM      4  O   UNL d   1       0.726   1.118   2.155  0.00  0.00    -0.648 OA
ENDROOT
TORSDOF 0
