# Supplementary material for: Integrating Molecular Dynamics, Molecular Docking, and Machine Learning for Predicting SARS-CoV-2 Papain-like Protease Binders
Source: Molecules. 2025 Jul 16;30(14):2985. doi: 10.3390/molecules30142985 (PMC12300542; doi:10.3390/molecules30142985)
Supplement: Supplementary file 1 [file molecules-30-02985-s001.zip › Supplementary files/Supplementary Data/FDA approved drugs/drug1133_prep-min.pdbqt]

REMARK  6 active torsions:
REMARK  status: ('A' for Active; 'I' for Inactive)
REMARK    1  A    between atoms: O_2  and  C_3 
REMARK    2  A    between atoms: C_4  and  C_5 
REMARK    3  A    between atoms: C_5  and  C_6 
REMARK    4  A    between atoms: C_6  and  O_7 
REMARK    5  A    between atoms: C_6  and  C_8 
REMARK    6  A    between atoms: C_8  and  N_9 
ROOT
ATOM      1  C   UNL d   1      -0.752  -1.688   2.943  0.00  0.00     0.156 C 
ATOM      2  C   UNL d   1      -1.289  -3.130   2.704  0.00  0.00     0.153 C 
ATOM      3  O   UNL d   1      -2.222  -3.395   3.790  0.00  0.00    -0.377 OA
ATOM      4  C   UNL d   1      -1.669  -2.650   4.911  0.00  0.00     0.131 C 
ATOM      5  C   UNL d   1      -2.482  -2.679   6.231  0.00  0.00     0.069 C 
ATOM      6  C   UNL d   1      -2.276  -3.833   7.317  0.00  0.00     0.153 C 
ATOM      7  O   UNL d   1      -0.921  -4.291   7.498  0.00  0.00    -0.376 OA
ATOM      8  C   UNL d   1      -0.821  -5.512   8.269  0.00  0.00     0.123 C 
ATOM      9  C   UNL d   1       0.650  -5.865   8.635  0.00  0.00     0.035 C 
ATOM     10  C   UNL d   1       1.408  -4.749   9.387  0.00  0.00     0.039 C 
ATOM     11  C   UNL d   1       2.526  -5.239  10.325  0.00  0.00     0.150 C 
ATOM     12  O   UNL d   1       3.430  -6.069   9.581  0.00  0.00    -0.376 OA
ATOM     13  C   UNL d   1       4.757  -5.524   9.665  0.00  0.00     0.126 C 
ATOM     14  C   UNL d   1       5.471  -5.548   8.310  0.00  0.00     0.037 C 
ATOM     15  C   UNL d   1       4.582  -5.583   7.086  0.00  0.00     0.071 C 
ATOM     16  C   UNL d   1       3.921  -4.349   6.382  0.00  0.00     0.168 C 
ATOM     17  C   UNL d   1       4.313  -4.357   4.912  0.00  0.00     0.103 C 
ATOM     18  C   UNL d   1       3.012  -3.967   4.240  0.00  0.00     0.159 C 
ATOM     19  O   UNL d   1       3.171  -2.594   4.011  0.00  0.00    -0.372 OA
ATOM     20  C   UNL d   1       2.636  -1.952   5.143  0.00  0.00     0.185 C 
ATOM     21  C   UNL d   1       1.661  -2.827   5.924  0.00  0.00     0.185 C 
ATOM     22  O   UNL d   1       0.645  -2.190   6.706  0.00  0.00    -0.373 OA
ATOM     23  C   UNL d   1       1.288  -1.319   7.741  0.00  0.00     0.153 C 
ATOM     24  C   UNL d   1       0.216  -0.437   8.391  0.00  0.00     0.037 C 
ATOM     25  C   UNL d   1       0.544   1.045   8.479  0.00  0.00     0.035 C 
ATOM     26  C   UNL d   1       1.394   1.564   7.319  0.00  0.00     0.129 C 
ATOM     27  C   UNL d   1       0.566   1.923   6.004  0.00  0.00     0.110 C 
ATOM     28  C   UNL d   1       0.036   1.037   4.822  0.00  0.00     0.130 C 
ATOM     29  O   UNL d   1       0.137   1.432   3.650  0.00  0.00    -0.298 OA
ATOM     30  C   UNL d   1      -0.644  -0.274   5.131  0.00  0.00     0.088 C 
ATOM     31  C   UNL d   1      -1.452  -1.231   4.238  0.00  0.00     0.053 C 
ATOM     32  O   UNL d   1       2.659   0.803   7.306  0.00  0.00    -0.375 OA
ATOM     33  C   UNL d   1       2.442  -0.583   7.034  0.00  0.00     0.182 C 
ATOM     34  C   UNL d   1       3.571  -1.623   6.305  0.00  0.00     0.188 C 
ATOM     35  O   UNL d   1       4.031  -2.959   7.022  0.00  0.00    -0.344 OA
ATOM     36  C   UNL d   1       1.873  -4.157   5.256  0.00  0.00     0.185 C 
ATOM     37  O   UNL d   1       2.549  -4.906   6.263  0.00  0.00    -0.344 OA
ATOM     38  C   UNL d   1       4.686  -4.132  10.235  0.00  0.00     0.068 C 
ATOM     39  C   UNL d   1       3.356  -4.128  10.883  0.00  0.00    -0.058 C 
ATOM     40  C   UNL d   1       3.018  -3.269  11.873  0.00  0.00     0.017 C 
ATOM     41  C   UNL d   1      -1.625  -5.557   9.583  0.00  0.00     0.040 C 
ATOM     42  C   UNL d   1      -2.804  -4.605   9.716  0.00  0.00     0.014 C 
ATOM     43  C   UNL d   1      -4.145  -5.334   9.648  0.00  0.00     0.015 C 
ATOM     44  C   UNL d   1      -2.720  -3.450   8.738  0.00  0.00    -0.057 C 
ATOM     45  C   UNL d   1      -2.917  -2.208   9.222  0.00  0.00     0.017 C 
ENDROOT
BRANCH   2  46
ATOM     46  C   UNL d   1      -1.850  -3.435   1.304  0.00  0.00     0.068 C 
BRANCH  46  47
ATOM     47  C   UNL d   1      -0.742  -3.341   0.229  0.00  0.00     0.146 C 
BRANCH  47  48
ATOM     48  O   UNL d   1      -0.338  -4.672  -0.159  0.00  0.00    -0.394 OA
ATOM     49  H   UNL d   1       0.112  -5.077   0.611  0.00  0.00     0.210 HD
ENDBRANCH  47  48
BRANCH  47  50
ATOM     50  C   UNL d   1      -1.185  -2.635  -1.067  0.00  0.00     0.261 C 
BRANCH  50  51
ATOM     51  N   UNL d   1      -1.803  -3.652  -1.968  0.00  0.00    -0.077 N 
ATOM     52  H   UNL d   1      -1.180  -4.481  -1.923  0.00  0.00     0.274 HD
ATOM     53  H   UNL d   1      -1.877  -3.343  -2.940  0.00  0.00     0.274 HD
ATOM     54  H   UNL d   1      -2.715  -3.969  -1.626  0.00  0.00     0.274 HD
ENDBRANCH  50  51
ENDBRANCH  47  50
ENDBRANCH  46  47
ENDBRANCH   2  46
BRANCH   1  55
ATOM     55  O   UNL d   1      -0.786  -0.873   1.776  0.00  0.00    -0.388 OA
ATOM     56  C   UNL d   1      -1.878   0.017   1.614  0.00  0.00     0.202 C 
ENDBRANCH   1  55
TORSDOF 6
