# Supplementary material for: Integrating Molecular Dynamics, Molecular Docking, and Machine Learning for Predicting SARS-CoV-2 Papain-like Protease Binders
Source: Molecules. 2025 Jul 16;30(14):2985. doi: 10.3390/molecules30142985 (PMC12300542; doi:10.3390/molecules30142985)
Supplement: Supplementary file 1 [file molecules-30-02985-s001.zip › Supplementary files/Supplementary Data/FDA approved drugs/drug1134_prep-min.pdbqt]

REMARK  11 active torsions:
REMARK  status: ('A' for Active; 'I' for Inactive)
REMARK    1  A    between atoms: C_2  and  O_3 
REMARK    2  A    between atoms: O_3  and  N_4 
REMARK    3  A    between atoms: C_5  and  C_6 
REMARK    4  A    between atoms: C_5  and  C_34 
REMARK       I    between atoms: C_6  and  N_8 
REMARK    5  A    between atoms: N_8  and  CA_9 
REMARK    6  A    between atoms: C_13  and  S_21 
REMARK    7  A    between atoms: CA_14  and  C_18 
REMARK    8  A    between atoms: S_21  and  C_22 
REMARK    9  A    between atoms: C_24  and  C_27 
REMARK   10  A    between atoms: C_37  and  N_39 
REMARK   11  A    between atoms: N_39  and  P_40 
ROOT
ATOM      1  CA  UNL d   1       0.110   2.175  -2.367  0.00  0.00     0.200 C 
ATOM      2  C   UNL d   1      -1.310   1.943  -1.804  0.00  0.00     0.164 C 
ATOM      3  S   UNL d   1      -1.993   0.293  -1.732  0.00  0.00    -0.141 SA
ATOM      4  C   UNL d   1      -0.941  -0.449  -0.502  0.00  0.00     0.124 C 
ATOM      5  C   UNL d   1      -0.329   0.419   0.566  0.00  0.00     0.023 C 
ATOM      6  CA  UNL d   1      -0.375   1.775   0.579  0.00  0.00     0.110 C 
ATOM      7  N   UNL d   1      -0.850   2.524  -0.522  0.00  0.00    -0.194 NA
ATOM      8  C   UNL d   1       0.114   3.262  -1.197  0.00  0.00     0.230 C 
ATOM      9  O   UNL d   1       0.709   4.270  -0.906  0.00  0.00    -0.277 OA
ENDROOT
BRANCH   1  10
ATOM     10  N   UNL d   1       0.331   2.721  -3.754  0.00  0.00    -0.340 N 
ATOM     11  C   UNL d   1       1.601   3.235  -4.041  0.00  0.00     0.277 C 
ATOM     12  O   UNL d   1       2.485   3.191  -3.197  0.00  0.00    -0.266 OA
ATOM     13  H   UNL d   1      -0.406   2.846  -4.444  0.00  0.00     0.163 HD
BRANCH  11  14
ATOM     14  C   UNL d   1       1.890   3.800  -5.440  0.00  0.00     0.199 C 
ATOM     15  N   UNL d   1       3.047   3.656  -6.035  0.00  0.00    -0.124 NA
BRANCH  15  16
ATOM     16  O   UNL d   1       3.987   2.957  -5.266  0.00  0.00    -0.256 OA
BRANCH  16  17
ATOM     17  C   UNL d   1       5.293   3.426  -5.606  0.00  0.00     0.199 C 
ATOM     18  C   UNL d   1       5.799   2.682  -6.826  0.00  0.00     0.036 C 
ENDBRANCH  16  17
ENDBRANCH  15  16
BRANCH  14  19
ATOM     19  C   UNL d   1       0.880   4.567  -6.180  0.00  0.00     0.196 C 
ATOM     20  N   UNL d   1      -0.423   4.246  -6.076  0.00  0.00    -0.185 NA
ATOM     21  S   UNL d   1      -1.244   5.360  -7.023  0.00  0.00     0.052 SA
ATOM     22  C   UNL d   1       0.176   6.202  -7.497  0.00  0.00     0.197 C 
ATOM     23  N   UNL d   1       1.250   5.609  -7.040  0.00  0.00    -0.200 NA
BRANCH  22  24
ATOM     24  N   UNL d   1       0.097   7.323  -8.312  0.00  0.00    -0.261 N 
ATOM     25  H   UNL d   1      -0.784   7.799  -8.449  0.00  0.00     0.175 HD
BRANCH  24  26
ATOM     26  P   UNL d   1       1.208   8.594  -8.543  0.00  0.00     0.378 P 
ATOM     27  O   UNL d   1       0.175   9.636  -8.948  0.00  0.00    -0.622 OA
ATOM     28  O   UNL d   1       1.837   8.822  -7.187  0.00  0.00    -0.622 OA
ATOM     29  O   UNL d   1       2.103   8.104  -9.660  0.00  0.00    -0.622 OA
ENDBRANCH  24  26
ENDBRANCH  22  24
ENDBRANCH  14  19
ENDBRANCH  11  14
ENDBRANCH   1  10
BRANCH   6  30
ATOM     30  C   UNL d   1       0.202   2.642   1.799  0.00  0.00     0.222 C 
ATOM     31  O   UNL d   1      -0.609   3.520   2.236  0.00  0.00    -0.643 OA
ATOM     32  OXT UNL d   1       1.323   2.302   2.272  0.00  0.00    -0.643 OA
ENDBRANCH   6  30
BRANCH   5  33
ATOM     33  S   UNL d   1       0.828  -0.543   1.488  0.00  0.00    -0.065 SA
BRANCH  33  34
ATOM     34  C   UNL d   1       0.354  -0.544   3.162  0.00  0.00     0.139 C 
ATOM     35  N   UNL d   1      -0.672   0.062   3.725  0.00  0.00    -0.233 NA
ATOM     36  C   UNL d   1      -0.581  -0.075   5.104  0.00  0.00     0.075 C 
ATOM     37  C   UNL d   1       0.408  -0.925   5.559  0.00  0.00     0.084 C 
ATOM     38  S   UNL d   1       1.317  -1.502   4.240  0.00  0.00    -0.072 SA
BRANCH  36  39
ATOM     39  C   UNL d   1      -1.427   0.688   6.005  0.00  0.00    -0.004 A 
ATOM     40  C   UNL d   1      -1.893   0.156   7.209  0.00  0.00     0.031 A 
ATOM     41  C   UNL d   1      -2.661   0.949   8.051  0.00  0.00     0.090 A 
ATOM     42  N   UNL d   1      -2.958   2.224   7.718  0.00  0.00    -0.371 N 
ATOM     43  C   UNL d   1      -3.781   3.047   8.617  0.00  0.00     0.154 C 
ATOM     44  C   UNL d   1      -2.510   2.760   6.557  0.00  0.00     0.090 A 
ATOM     45  C   UNL d   1      -1.746   2.006   5.682  0.00  0.00     0.031 A 
ENDBRANCH  36  39
ENDBRANCH  33  34
ENDBRANCH   5  33
TORSDOF 11
