# Supplementary material for: Integrating Molecular Dynamics, Molecular Docking, and Machine Learning for Predicting SARS-CoV-2 Papain-like Protease Binders
Source: Molecules. 2025 Jul 16;30(14):2985. doi: 10.3390/molecules30142985 (PMC12300542; doi:10.3390/molecules30142985)
Supplement: Supplementary file 1 [file molecules-30-02985-s001.zip › Supplementary files/Supplementary Data/FDA approved drugs/drug1135_prep-min.pdbqt]

REMARK  11 active torsions:
REMARK  status: ('A' for Active; 'I' for Inactive)
REMARK    1  A    between atoms: N_1  and  C_2 
REMARK    2  A    between atoms: C_4  and  C_7 
REMARK    3  A    between atoms: C_7  and  C_8 
REMARK       I    between atoms: C_8  and  N_10 
REMARK    4  A    between atoms: N_10  and  C_11 
REMARK    5  A    between atoms: C_14  and  C_15 
REMARK    6  A    between atoms: C_15  and  C_16 
REMARK    7  A    between atoms: C_16  and  N_17 
REMARK    8  A    between atoms: N_17  and  C_18 
REMARK    9  A    between atoms: C_18  and  C_19 
REMARK   10  A    between atoms: C_19  and  O_20 
REMARK   11  A    between atoms: C_19  and  C_21 
ROOT
ATOM      1  C   UNL d   1      -0.871  -2.433   2.655  0.00  0.00     0.034 A 
ATOM      2  C   UNL d   1      -0.012  -1.456   2.156  0.00  0.00     0.030 A 
ATOM      3  C   UNL d   1       1.365  -1.540   2.369  0.00  0.00     0.009 A 
ATOM      4  C   UNL d   1       1.913  -2.598   3.105  0.00  0.00    -0.057 A 
ATOM      5  C   UNL d   1       1.048  -3.561   3.638  0.00  0.00     0.009 A 
ATOM      6  C   UNL d   1      -0.334  -3.473   3.421  0.00  0.00     0.030 A 
ENDROOT
BRANCH   4   7
ATOM      7  C   UNL d   1       3.405  -2.696   3.291  0.00  0.00     0.066 C 
BRANCH   7   8
ATOM      8  C   UNL d   1       3.944  -1.507   4.085  0.00  0.00     0.237 C 
BRANCH   8   9
ATOM      9  N   UNL d   1       5.428  -1.594   4.202  0.00  0.00    -0.072 N 
ATOM     10  H   UNL d   1       5.880  -1.547   3.270  0.00  0.00     0.277 HD
ATOM     11  H   UNL d   1       5.712  -2.498   4.599  0.00  0.00     0.277 HD
BRANCH   9  12
ATOM     12  C   UNL d   1       6.037  -0.470   5.006  0.00  0.00     0.268 C 
BRANCH  12  13
ATOM     13  C   UNL d   1       7.568  -0.570   4.900  0.00  0.00     0.176 C 
BRANCH  13  14
ATOM     14  O   UNL d   1       7.881  -0.574   3.500  0.00  0.00    -0.389 OA
ATOM     15  H   UNL d   1       8.758  -0.155   3.388  0.00  0.00     0.210 HD
ENDBRANCH  13  14
BRANCH  13  16
ATOM     16  C   UNL d   1       8.241   0.523   5.692  0.00  0.00    -0.028 A 
ATOM     17  C   UNL d   1       8.465   0.326   7.067  0.00  0.00     0.010 A 
ATOM     18  C   UNL d   1       9.035   1.329   7.851  0.00  0.00     0.001 A 
ATOM     19  C   UNL d   1       9.400   2.540   7.271  0.00  0.00     0.000 A 
ATOM     20  C   UNL d   1       9.186   2.751   5.912  0.00  0.00     0.001 A 
ATOM     21  C   UNL d   1       8.599   1.756   5.125  0.00  0.00     0.010 A 
ENDBRANCH  13  16
ENDBRANCH  12  13
ENDBRANCH   9  12
ENDBRANCH   8   9
ENDBRANCH   7   8
ENDBRANCH   4   7
BRANCH   1  22
ATOM     22  N   UNL d   1      -2.259  -2.435   2.415  0.00  0.00    -0.327 N 
ATOM     23  C   UNL d   1      -2.944  -1.692   1.472  0.00  0.00     0.227 C 
ATOM     24  O   UNL d   1      -2.435  -0.875   0.700  0.00  0.00    -0.273 OA
ATOM     25  H   UNL d   1      -2.808  -3.157   2.890  0.00  0.00     0.169 HD
BRANCH  23  26
ATOM     26  C   UNL d   1      -4.454  -1.881   1.471  0.00  0.00     0.163 C 
BRANCH  26  27
ATOM     27  C   UNL d   1      -4.894  -3.293   1.691  0.00  0.00     0.052 A 
ATOM     28  N   UNL d   1      -4.555  -3.919   2.887  0.00  0.00    -0.228 NA
ATOM     29  C   UNL d   1      -5.042  -5.136   2.916  0.00  0.00     0.164 A 
ATOM     30  S   UNL d   1      -5.926  -5.609   1.524  0.00  0.00    -0.062 SA
ATOM     31  C   UNL d   1      -5.640  -4.071   0.827  0.00  0.00     0.081 A 
BRANCH  29  32
ATOM     32  N   UNL d   1      -4.878  -5.964   3.959  0.00  0.00    -0.378 N 
ATOM     33  H   UNL d   1      -4.664  -5.519   4.844  0.00  0.00     0.158 HD
ATOM     34  H   UNL d   1      -5.532  -6.734   4.043  0.00  0.00     0.158 HD
ENDBRANCH  29  32
ENDBRANCH  26  27
ENDBRANCH  23  26
ENDBRANCH   1  22
TORSDOF 11
