# Supplementary material for: Integrating Molecular Dynamics, Molecular Docking, and Machine Learning for Predicting SARS-CoV-2 Papain-like Protease Binders
Source: Molecules. 2025 Jul 16;30(14):2985. doi: 10.3390/molecules30142985 (PMC12300542; doi:10.3390/molecules30142985)
Supplement: Supplementary file 1 [file molecules-30-02985-s001.zip › Supplementary files/Supplementary Data/FDA approved drugs/drug1136_prep-min.pdbqt]

REMARK  6 active torsions:
REMARK  status: ('A' for Active; 'I' for Inactive)
REMARK    1  A    between atoms: O_2  and  C_3 
REMARK    2  A    between atoms: C_4  and  O_5 
REMARK    3  A    between atoms: O_5  and  C_6 
REMARK    4  A    between atoms: C_6  and  C_7 
REMARK    5  A    between atoms: C_19  and  N_20 
REMARK    6  A    between atoms: N_20  and  C_21 
ROOT
ATOM      1  C   UNL d   1       0.803  -1.865  -2.313  0.00  0.00     0.102 A 
ATOM      2  C   UNL d   1       2.119  -2.095  -2.729  0.00  0.00     0.104 A 
ATOM      3  C   UNL d   1       2.370  -2.791  -3.916  0.00  0.00     0.072 A 
ATOM      4  C   UNL d   1       1.348  -3.306  -4.700  0.00  0.00     0.075 A 
ATOM      5  N   UNL d   1       1.668  -3.933  -5.834  0.00  0.00    -0.241 NA
ATOM      6  C   UNL d   1       0.653  -4.380  -6.582  0.00  0.00     0.236 A 
ATOM      7  N   UNL d   1      -0.645  -4.271  -6.291  0.00  0.00    -0.224 NA
ATOM      8  C   UNL d   1      -0.958  -3.664  -5.134  0.00  0.00     0.142 A 
ATOM      9  C   UNL d   1       0.028  -3.131  -4.277  0.00  0.00     0.042 A 
ATOM     10  C   UNL d   1      -0.232  -2.415  -3.076  0.00  0.00     0.057 A 
ENDROOT
BRANCH   2  11
ATOM     11  O   UNL d   1       3.235  -1.567  -2.132  0.00  0.00    -0.348 OA
BRANCH  11  12
ATOM     12  C   UNL d   1       3.409  -1.947  -0.767  0.00  0.00     0.180 C 
BRANCH  12  13
ATOM     13  C   UNL d   1       4.861  -1.611  -0.345  0.00  0.00     0.013 C 
ATOM     14  C   UNL d   1       5.032  -1.571   1.171  0.00  0.00     0.034 C 
ATOM     15  C   UNL d   1       4.188  -0.489   1.829  0.00  0.00     0.234 C 
ATOM     16  N   UNL d   1       4.159   0.829   1.078  0.00  0.00    -0.075 N 
ATOM     17  C   UNL d   1       2.837   1.527   1.328  0.00  0.00     0.269 C 
ATOM     18  C   UNL d   1       4.459   0.869  -0.410  0.00  0.00     0.234 C 
ATOM     19  H   UNL d   1       4.885   1.412   1.516  0.00  0.00     0.279 HD
ATOM     20  C   UNL d   1       5.360  -0.261  -0.863  0.00  0.00     0.034 C 
ENDBRANCH  12  13
ENDBRANCH  11  12
ENDBRANCH   2  11
BRANCH   1  21
ATOM     21  O   UNL d   1       0.605  -1.085  -1.202  0.00  0.00    -0.353 OA
ATOM     22  C   UNL d   1      -0.724  -0.607  -0.988  0.00  0.00     0.210 C 
ENDBRANCH   1  21
BRANCH   8  23
ATOM     23  N   UNL d   1      -2.322  -3.575  -4.750  0.00  0.00    -0.338 N 
ATOM     24  H   UNL d   1      -2.449  -4.069  -3.867  0.00  0.00     0.167 HD
BRANCH  23  25
ATOM     25  C   UNL d   1      -3.456  -3.774  -5.573  0.00  0.00     0.072 A 
ATOM     26  C   UNL d   1      -4.624  -4.329  -5.022  0.00  0.00     0.144 A 
ATOM     27  F   UNL d   1      -4.609  -4.726  -3.738  0.00  0.00    -0.204 F 
ATOM     28  C   UNL d   1      -5.790  -4.487  -5.760  0.00  0.00     0.063 A 
ATOM     29  C   UNL d   1      -5.812  -4.056  -7.081  0.00  0.00     0.014 A 
ATOM     30 BR   UNL d   1      -7.390  -4.245  -8.104  0.00  0.00    -0.051 Br
ATOM     31  C   UNL d   1      -4.680  -3.474  -7.655  0.00  0.00     0.021 A 
ATOM     32  C   UNL d   1      -3.512  -3.329  -6.903  0.00  0.00     0.034 A 
ENDBRANCH  23  25
ENDBRANCH   8  23
TORSDOF 6
