# Supplementary material for: Integrating Molecular Dynamics, Molecular Docking, and Machine Learning for Predicting SARS-CoV-2 Papain-like Protease Binders
Source: Molecules. 2025 Jul 16;30(14):2985. doi: 10.3390/molecules30142985 (PMC12300542; doi:10.3390/molecules30142985)
Supplement: Supplementary file 1 [file molecules-30-02985-s001.zip › Supplementary files/Supplementary Data/FDA approved drugs/drug1137_prep-min.pdbqt]

REMARK  5 active torsions:
REMARK  status: ('A' for Active; 'I' for Inactive)
REMARK    1  A    between atoms: C_5  and  C_7 
REMARK       I    between atoms: C_7  and  N_9 
REMARK    2  A    between atoms: N_9  and  C_10 
REMARK    3  A    between atoms: C_10  and  C_11 
REMARK    4  A    between atoms: N_13  and  C_17 
REMARK    5  A    between atoms: C_20  and  N_23 
ROOT
ATOM      1  C   UNL d   1      -5.182   2.385  -1.406  0.00  0.00     0.170 C 
ATOM      2  C   UNL d   1      -4.149   2.340  -2.512  0.00  0.00     0.168 C 
ATOM      3  N   UNL d   1      -3.579   3.653  -2.502  0.00  0.00    -0.291 N 
ATOM      4  C   UNL d   1      -4.385   4.498  -1.751  0.00  0.00     0.368 C 
ATOM      5  O   UNL d   1      -4.274   5.696  -1.555  0.00  0.00    -0.238 OA
ATOM      6  O   UNL d   1      -5.424   3.784  -1.205  0.00  0.00    -0.295 OA
ENDROOT
BRANCH   3   7
ATOM      7  C   UNL d   1      -2.447   4.012  -3.282  0.00  0.00     0.039 A 
ATOM      8  C   UNL d   1      -1.970   5.325  -3.327  0.00  0.00     0.032 A 
ATOM      9  C   UNL d   1      -0.855   5.672  -4.104  0.00  0.00     0.032 A 
ATOM     10  C   UNL d   1      -0.147   4.708  -4.824  0.00  0.00     0.037 A 
ATOM     11  C   UNL d   1      -0.614   3.392  -4.784  0.00  0.00     0.032 A 
ATOM     12  C   UNL d   1      -1.757   3.054  -4.040  0.00  0.00     0.032 A 
BRANCH  10  13
ATOM     13  N   UNL d   1       1.023   5.060  -5.564  0.00  0.00    -0.314 N 
ATOM     14  C   UNL d   1       1.093   6.406  -6.144  0.00  0.00     0.158 C 
ATOM     15  C   UNL d   1       2.194   6.546  -7.188  0.00  0.00     0.188 C 
ATOM     16  O   UNL d   1       3.436   6.212  -6.575  0.00  0.00    -0.380 OA
ATOM     17  C   UNL d   1       3.430   4.849  -6.184  0.00  0.00     0.271 C 
ATOM     18  C   UNL d   1       2.178   4.266  -5.493  0.00  0.00     0.248 C 
ATOM     19  O   UNL d   1       2.249   3.167  -4.941  0.00  0.00    -0.271 OA
ENDBRANCH  10  13
ENDBRANCH   3   7
BRANCH   1  20
ATOM     20  C   UNL d   1      -4.702   1.773  -0.082  0.00  0.00     0.157 C 
BRANCH  20  21
ATOM     21  N   UNL d   1      -4.258   0.396  -0.175  0.00  0.00    -0.354 N 
ATOM     22  C   UNL d   1      -5.110  -0.651  -0.462  0.00  0.00     0.258 C 
ATOM     23  O   UNL d   1      -6.286  -0.452  -0.752  0.00  0.00    -0.267 OA
ATOM     24  H   UNL d   1      -3.317   0.168   0.125  0.00  0.00     0.162 HD
BRANCH  22  25
ATOM     25  C   UNL d   1      -4.516  -1.981  -0.425  0.00  0.00     0.074 A 
ATOM     26  C   UNL d   1      -5.144  -3.179  -0.728  0.00  0.00     0.027 A 
ATOM     27  C   UNL d   1      -4.273  -4.303  -0.601  0.00  0.00     0.033 A 
ATOM     28  C   UNL d   1      -3.023  -3.911  -0.202  0.00  0.00     0.075 A 
ATOM     29 CL   UNL d   1      -1.668  -4.928   0.076  0.00  0.00    -0.076 Cl
ATOM     30  S   UNL d   1      -2.876  -2.242   0.018  0.00  0.00    -0.072 SA
ENDBRANCH  22  25
ENDBRANCH  20  21
ENDBRANCH   1  20
TORSDOF 5
