# Supplementary material for: Integrating Molecular Dynamics, Molecular Docking, and Machine Learning for Predicting SARS-CoV-2 Papain-like Protease Binders
Source: Molecules. 2025 Jul 16;30(14):2985. doi: 10.3390/molecules30142985 (PMC12300542; doi:10.3390/molecules30142985)
Supplement: Supplementary file 1 [file molecules-30-02985-s001.zip › Supplementary files/Supplementary Data/FDA approved drugs/drug1138_prep-min.pdbqt]

REMARK  7 active torsions:
REMARK  status: ('A' for Active; 'I' for Inactive)
REMARK       I    between atoms: N_1  and  C_2 
REMARK    1  A    between atoms: C_2  and  C_4 
REMARK    2  A    between atoms: C_11  and  N_13 
REMARK    3  A    between atoms: N_16  and  C_17 
REMARK    4  A    between atoms: C_17  and  C_18 
REMARK    5  A    between atoms: C_18  and  C_19 
REMARK    6  A    between atoms: C_19  and  C_20 
REMARK    7  A    between atoms: C_20  and  C_21 
ROOT
ATOM      1  C   UNL d   1       8.339  12.000  -6.719  0.00  0.00    -0.030 A 
ATOM      2  C   UNL d   1       8.681  13.323  -6.513  0.00  0.00     0.096 A 
ATOM      3  N   UNL d   1      10.048  13.425  -6.515  0.00  0.00    -0.365 N 
ATOM      4  C   UNL d   1      10.614  12.186  -6.713  0.00  0.00     0.043 A 
ATOM      5  C   UNL d   1       9.567  11.276  -6.850  0.00  0.00    -0.000 A 
ATOM      6  C   UNL d   1       9.881   9.921  -7.070  0.00  0.00     0.037 A 
ATOM      7  C   UNL d   1      11.225   9.523  -7.139  0.00  0.00     0.045 A 
ATOM      8  C   UNL d   1      12.250  10.458  -6.998  0.00  0.00     0.025 A 
ATOM      9  C   UNL d   1      11.961  11.811  -6.784  0.00  0.00     0.032 A 
ATOM     10  C   UNL d   1      11.521   8.136  -7.344  0.00  0.00     0.099 C 
ATOM     11  N   UNL d   1      11.680   6.998  -7.494  0.00  0.00    -0.191 NA
ATOM     12  H   UNL d   1      10.570  14.283  -6.390  0.00  0.00     0.165 HD
ENDROOT
BRANCH   1  13
ATOM     13  C   UNL d   1       6.956  11.437  -6.783  0.00  0.00     0.041 C 
BRANCH  13  14
ATOM     14  C   UNL d   1       6.505  10.898  -5.421  0.00  0.00     0.006 C 
BRANCH  14  15
ATOM     15  C   UNL d   1       5.081  10.334  -5.421  0.00  0.00     0.028 C 
BRANCH  15  16
ATOM     16  C   UNL d   1       4.832   9.066  -6.241  0.00  0.00     0.235 C 
BRANCH  16  17
ATOM     17  N   UNL d   1       5.758   7.922  -5.909  0.00  0.00    -0.068 N 
ATOM     18  C   UNL d   1       5.489   6.678  -6.792  0.00  0.00     0.254 C 
ATOM     19  C   UNL d   1       4.273   5.847  -6.293  0.00  0.00     0.150 C 
ATOM     20  N   UNL d   1       4.478   5.512  -4.878  0.00  0.00    -0.378 N 
ATOM     21  C   UNL d   1       4.607   6.693  -3.999  0.00  0.00     0.150 C 
ATOM     22  C   UNL d   1       5.834   7.510  -4.434  0.00  0.00     0.254 C 
ATOM     23  H   UNL d   1       6.708   8.225  -6.155  0.00  0.00     0.280 HD
BRANCH  20  24
ATOM     24  C   UNL d   1       3.717   4.500  -4.277  0.00  0.00     0.031 A 
ATOM     25  C   UNL d   1       4.342   3.752  -3.259  0.00  0.00     0.032 A 
ATOM     26  C   UNL d   1       3.662   2.809  -2.486  0.00  0.00     0.040 A 
ATOM     27  C   UNL d   1       2.315   2.653  -2.771  0.00  0.00     0.086 A 
ATOM     28  C   UNL d   1       1.645   3.321  -3.786  0.00  0.00     0.003 A 
ATOM     29  O   UNL d   1       1.470   1.846  -2.083  0.00  0.00    -0.304 OA
ATOM     30  C   UNL d   1       0.300   2.860  -3.713  0.00  0.00     0.057 A 
ATOM     31  C   UNL d   1       2.364   4.249  -4.576  0.00  0.00     0.043 A 
ATOM     32  C   UNL d   1       0.228   1.987  -2.641  0.00  0.00     0.144 A 
BRANCH  32  33
ATOM     33  C   UNL d   1      -0.883   1.275  -2.053  0.00  0.00     0.273 C 
ATOM     34  N   UNL d   1      -0.572   0.556  -0.931  0.00  0.00    -0.364 N 
ATOM     35  H   UNL d   1      -1.304   0.052  -0.453  0.00  0.00     0.159 HD
ATOM     36  H   UNL d   1       0.370   0.549  -0.563  0.00  0.00     0.159 HD
ATOM     37  O   UNL d   1      -2.032   1.302  -2.478  0.00  0.00    -0.266 OA
ENDBRANCH  32  33
ENDBRANCH  20  24
ENDBRANCH  16  17
ENDBRANCH  15  16
ENDBRANCH  14  15
ENDBRANCH  13  14
ENDBRANCH   1  13
TORSDOF 7
