# Supplementary material for: Integrating Molecular Dynamics, Molecular Docking, and Machine Learning for Predicting SARS-CoV-2 Papain-like Protease Binders
Source: Molecules. 2025 Jul 16;30(14):2985. doi: 10.3390/molecules30142985 (PMC12300542; doi:10.3390/molecules30142985)
Supplement: Supplementary file 1 [file molecules-30-02985-s001.zip › Supplementary files/Supplementary Data/FDA approved drugs/drug113_prep-min.pdbqt]

REMARK  6 active torsions:
REMARK  status: ('A' for Active; 'I' for Inactive)
REMARK    1  A    between atoms: O_2  and  C_3 
REMARK    2  A    between atoms: C_6  and  C_9 
REMARK    3  A    between atoms: C_9  and  C_10 
REMARK    4  A    between atoms: C_9  and  C_14 
REMARK    5  A    between atoms: C_10  and  N_11 
REMARK    6  A    between atoms: C_14  and  O_15 
ROOT
ATOM      1  C   UNL d   1       1.586  -5.832  -2.580  0.00  0.00     0.079 C 
ENDROOT
BRANCH   1   2
ATOM      2  C   UNL d   1       1.429  -4.477  -1.878  0.00  0.00    -0.049 A 
ATOM      3  C   UNL d   1       2.436  -3.505  -1.994  0.00  0.00     0.010 A 
ATOM      4  C   UNL d   1       2.342  -2.282  -1.312  0.00  0.00     0.037 A 
ATOM      5  C   UNL d   1       1.238  -2.013  -0.500  0.00  0.00     0.068 A 
ATOM      6  C   UNL d   1       0.228  -2.964  -0.397  0.00  0.00     0.037 A 
ATOM      7  C   UNL d   1       0.302  -4.176  -1.094  0.00  0.00     0.010 A 
BRANCH   5   8
ATOM      8  O   UNL d   1       1.049  -0.894   0.253  0.00  0.00    -0.356 OA
ATOM      9  C   UNL d   1       1.878   0.225  -0.033  0.00  0.00     0.210 C 
ENDBRANCH   5   8
ENDBRANCH   1   2
BRANCH   1  10
ATOM     10  C   UNL d   1       1.434  -7.008  -1.575  0.00  0.00     0.246 C 
BRANCH  10  11
ATOM     11  N   UNL d   1       2.504  -7.108  -0.489  0.00  0.00    -0.078 N 
ATOM     12  C   UNL d   1       3.914  -7.125  -1.000  0.00  0.00     0.269 C 
ATOM     13  C   UNL d   1       2.331  -6.167   0.671  0.00  0.00     0.269 C 
ATOM     14  H   UNL d   1       2.353  -8.038  -0.077  0.00  0.00     0.279 HD
ENDBRANCH  10  11
ENDBRANCH   1  10
BRANCH   1  15
ATOM     15  C   UNL d   1       0.603  -5.992  -3.808  0.00  0.00     0.067 C 
ATOM     16  C   UNL d   1       0.744  -7.338  -4.563  0.00  0.00     0.038 C 
ATOM     17  C   UNL d   1       2.090  -7.500  -5.254  0.00  0.00     0.003 C 
ATOM     18  C   UNL d   1       2.351  -6.357  -6.230  0.00  0.00     0.000 C 
ATOM     19  C   UNL d   1       2.146  -4.984  -5.596  0.00  0.00     0.003 C 
ATOM     20  C   UNL d   1       0.803  -4.873  -4.862  0.00  0.00     0.038 C 
BRANCH  15  21
ATOM     21  O   UNL d   1      -0.732  -5.926  -3.288  0.00  0.00    -0.389 OA
ATOM     22  H   UNL d   1      -1.253  -6.698  -3.568  0.00  0.00     0.210 HD
ENDBRANCH  15  21
ENDBRANCH   1  15
TORSDOF 6
