# Supplementary material for: Integrating Molecular Dynamics, Molecular Docking, and Machine Learning for Predicting SARS-CoV-2 Papain-like Protease Binders
Source: Molecules. 2025 Jul 16;30(14):2985. doi: 10.3390/molecules30142985 (PMC12300542; doi:10.3390/molecules30142985)
Supplement: Supplementary file 1 [file molecules-30-02985-s001.zip › Supplementary files/Supplementary Data/FDA approved drugs/drug1140_prep-min.pdbqt]

REMARK  4 active torsions:
REMARK  status: ('A' for Active; 'I' for Inactive)
REMARK    1  A    between atoms: C_2  and  C_4 
REMARK    2  A    between atoms: C_4  and  C_7 
REMARK       I    between atoms: C_7  and  N_9 
REMARK    3  A    between atoms: N_9  and  C_10 
REMARK    4  A    between atoms: C_13  and  C_16 
ROOT
ATOM      1  C   UNL d   1       1.149  -3.002   0.324  0.00  0.00     0.157 C 
ATOM      2  C   UNL d   1       2.425  -2.419   0.047  0.00  0.00     0.109 C 
ATOM      3  N   UNL d   1       3.476  -1.969  -0.187  0.00  0.00    -0.191 NA
ENDROOT
BRANCH   1   4
ATOM      4  C   UNL d   1       1.020  -4.204   0.956  0.00  0.00     0.171 C 
ATOM      5  C   UNL d   1       2.295  -4.911   1.418  0.00  0.00     0.097 C 
ATOM      6  O   UNL d   1      -0.008  -4.871   1.267  0.00  0.00    -0.292 OA
ENDBRANCH   1   4
BRANCH   1   7
ATOM      7  C   UNL d   1      -0.029  -2.156  -0.103  0.00  0.00     0.270 C 
ATOM      8  O   UNL d   1       0.160  -0.985  -0.440  0.00  0.00    -0.266 OA
ATOM      9  N   UNL d   1      -1.263  -2.777  -0.049  0.00  0.00    -0.322 N 
ATOM     10  H   UNL d   1      -1.211  -3.717   0.376  0.00  0.00     0.169 HD
BRANCH   9  11
ATOM     11  C   UNL d   1      -2.519  -2.167  -0.217  0.00  0.00     0.035 A 
ATOM     12  C   UNL d   1      -2.679  -0.892  -0.764  0.00  0.00     0.030 A 
ATOM     13  C   UNL d   1      -3.920  -0.251  -0.744  0.00  0.00     0.018 A 
ATOM     14  C   UNL d   1      -5.036  -0.884  -0.187  0.00  0.00     0.048 A 
ATOM     15  C   UNL d   1      -4.900  -2.204   0.269  0.00  0.00     0.018 A 
ATOM     16  C   UNL d   1      -3.652  -2.843   0.245  0.00  0.00     0.030 A 
BRANCH  14  17
ATOM     17  C   UNL d   1      -6.342  -0.147  -0.040  0.00  0.00     0.417 C 
ATOM     18  F   UNL d   1      -6.297   1.145  -0.481  0.00  0.00    -0.166 F 
ATOM     19  F   UNL d   1      -7.364  -0.732  -0.725  0.00  0.00    -0.166 F 
ATOM     20  F   UNL d   1      -6.759  -0.073   1.256  0.00  0.00    -0.166 F 
ENDBRANCH  14  17
ENDBRANCH   9  11
ENDBRANCH   1   7
TORSDOF 4
