# Supplementary material for: Integrating Molecular Dynamics, Molecular Docking, and Machine Learning for Predicting SARS-CoV-2 Papain-like Protease Binders
Source: Molecules. 2025 Jul 16;30(14):2985. doi: 10.3390/molecules30142985 (PMC12300542; doi:10.3390/molecules30142985)
Supplement: Supplementary file 1 [file molecules-30-02985-s001.zip › Supplementary files/Supplementary Data/FDA approved drugs/drug1141_prep-min.pdbqt]

REMARK  12 active torsions:
REMARK  status: ('A' for Active; 'I' for Inactive)
REMARK    1  A    between atoms: C_2  and  C_5 
REMARK    2  A    between atoms: C_5  and  N_6 
REMARK       I    between atoms: N_6  and  C_7 
REMARK    3  A    between atoms: C_7  and  C_9 
REMARK    4  A    between atoms: C_9  and  C_10 
REMARK    5  A    between atoms: C_10  and  C_11 
REMARK    6  A    between atoms: C_11  and  C_12 
REMARK    7  A    between atoms: C_12  and  C_13 
REMARK    8  A    between atoms: C_13  and  N_14 
REMARK    9  A    between atoms: C_17  and  N_20 
REMARK       I    between atoms: N_20  and  C_21 
REMARK   10  A    between atoms: C_21  and  C_23 
REMARK   11  A    between atoms: C_28  and  C_29 
REMARK   12  A    between atoms: C_32  and  C_35 
ROOT
ATOM      1  N   UNL d   1       3.451  -6.424  -3.520  0.00  0.00    -0.071 N 
ATOM      2  C   UNL d   1       4.918  -6.776  -3.584  0.00  0.00     0.237 C 
ATOM      3  C   UNL d   1       5.176  -7.661  -4.788  0.00  0.00     0.053 C 
ATOM      4  C   UNL d   1       4.321  -8.921  -4.732  0.00  0.00     0.087 C 
ATOM      5  C   UNL d   1       2.838  -8.566  -4.595  0.00  0.00     0.053 C 
ATOM      6  C   UNL d   1       2.607  -7.675  -3.385  0.00  0.00     0.237 C 
ATOM      7  H   UNL d   1       3.179  -5.982  -4.410  0.00  0.00     0.279 HD
ENDROOT
BRANCH   1   8
ATOM      8  C   UNL d   1       3.132  -5.433  -2.416  0.00  0.00     0.235 C 
BRANCH   8   9
ATOM      9  C   UNL d   1       3.792  -4.071  -2.638  0.00  0.00     0.028 C 
BRANCH   9  10
ATOM     10  C   UNL d   1       3.414  -3.394  -3.961  0.00  0.00     0.003 C 
BRANCH  10  11
ATOM     11  C   UNL d   1       4.209  -2.092  -4.168  0.00  0.00     0.029 C 
BRANCH  11  12
ATOM     12  C   UNL d   1       3.906  -1.314  -5.478  0.00  0.00     0.096 A 
ATOM     13  C   UNL d   1       2.436  -0.872  -5.548  0.00  0.00    -0.025 A 
ATOM     14  C   UNL d   1       1.746  -0.034  -4.685  0.00  0.00     0.009 A 
ATOM     15  C   UNL d   1       1.822  -1.412  -6.699  0.00  0.00    -0.018 A 
ATOM     16  C   UNL d   1       0.418   0.264  -4.985  0.00  0.00     0.001 A 
ATOM     17  C   UNL d   1      -0.197  -0.269  -6.129  0.00  0.00     0.001 A 
ATOM     18  C   UNL d   1       0.503  -1.115  -6.995  0.00  0.00     0.013 A 
ATOM     19  C   UNL d   1       2.775  -2.246  -7.400  0.00  0.00    -0.018 A 
ATOM     20  C   UNL d   1       2.623  -3.007  -8.544  0.00  0.00     0.013 A 
ATOM     21  C   UNL d   1       4.011  -2.223  -6.710  0.00  0.00    -0.025 A 
ATOM     22  C   UNL d   1       3.705  -3.777  -8.980  0.00  0.00     0.001 A 
ATOM     23  C   UNL d   1       4.924  -3.772  -8.275  0.00  0.00     0.001 A 
ATOM     24  C   UNL d   1       5.085  -2.984  -7.138  0.00  0.00     0.009 A 
BRANCH  12  25
ATOM     25  C   UNL d   1       4.834  -0.065  -5.594  0.00  0.00     0.235 C 
ATOM     26  N   UNL d   1       4.676   0.702  -6.733  0.00  0.00    -0.351 N 
ATOM     27  H   UNL d   1       3.956   0.450  -7.401  0.00  0.00     0.162 HD
ATOM     28  O   UNL d   1       5.655   0.229  -4.732  0.00  0.00    -0.272 OA
BRANCH  26  29
ATOM     29  C   UNL d   1       5.408   1.955  -6.934  0.00  0.00     0.240 C 
BRANCH  29  30
ATOM     30  C   UNL d   1       4.804   3.230  -6.321  0.00  0.00     0.403 C 
ATOM     31  F   UNL d   1       3.659   2.992  -5.644  0.00  0.00    -0.169 F 
ATOM     32  F   UNL d   1       4.511   4.121  -7.300  0.00  0.00    -0.169 F 
ATOM     33  F   UNL d   1       5.670   3.832  -5.477  0.00  0.00    -0.169 F 
ENDBRANCH  29  30
ENDBRANCH  26  29
ENDBRANCH  12  25
ENDBRANCH  11  12
ENDBRANCH  10  11
ENDBRANCH   9  10
ENDBRANCH   8   9
ENDBRANCH   1   8
BRANCH   4  34
ATOM     34  N   UNL d   1       4.555  -9.736  -5.912  0.00  0.00    -0.352 N 
ATOM     35  C   UNL d   1       4.576 -11.120  -5.830  0.00  0.00     0.252 C 
ATOM     36  O   UNL d   1       4.524 -11.708  -4.758  0.00  0.00    -0.268 OA
ATOM     37  H   UNL d   1       4.558  -9.306  -6.831  0.00  0.00     0.163 HD
BRANCH  35  38
ATOM     38  C   UNL d   1       4.651 -11.850  -7.129  0.00  0.00     0.043 A 
ATOM     39  C   UNL d   1       5.569 -11.363  -8.082  0.00  0.00     0.018 A 
ATOM     40  C   UNL d   1       5.768 -12.035  -9.284  0.00  0.00     0.001 A 
ATOM     41  C   UNL d   1       5.072 -13.209  -9.533  0.00  0.00     0.001 A 
ATOM     42  C   UNL d   1       4.142 -13.684  -8.604  0.00  0.00     0.013 A 
ATOM     43  C   UNL d   1       3.882 -13.014  -7.387  0.00  0.00    -0.010 A 
BRANCH  43  44
ATOM     44  C   UNL d   1       2.795 -13.525  -6.506  0.00  0.00    -0.025 A 
ATOM     45  C   UNL d   1       1.877 -12.655  -5.892  0.00  0.00     0.013 A 
ATOM     46  C   UNL d   1       0.854 -13.127  -5.062  0.00  0.00     0.017 A 
ATOM     47  C   UNL d   1       0.679 -14.500  -4.857  0.00  0.00     0.048 A 
ATOM     48  C   UNL d   1       1.553 -15.385  -5.499  0.00  0.00     0.017 A 
ATOM     49  C   UNL d   1       2.599 -14.903  -6.298  0.00  0.00     0.013 A 
BRANCH  47  50
ATOM     50  C   UNL d   1      -0.432 -15.021  -3.979  0.00  0.00     0.417 C 
ATOM     51  F   UNL d   1      -1.122 -14.033  -3.340  0.00  0.00    -0.166 F 
ATOM     52  F   UNL d   1      -1.359 -15.729  -4.680  0.00  0.00    -0.166 F 
ATOM     53  F   UNL d   1       0.018 -15.852  -2.999  0.00  0.00    -0.166 F 
ENDBRANCH  47  50
ENDBRANCH  43  44
ENDBRANCH  35  38
ENDBRANCH   4  34
TORSDOF 12
