# Supplementary material for: Integrating Molecular Dynamics, Molecular Docking, and Machine Learning for Predicting SARS-CoV-2 Papain-like Protease Binders
Source: Molecules. 2025 Jul 16;30(14):2985. doi: 10.3390/molecules30142985 (PMC12300542; doi:10.3390/molecules30142985)
Supplement: Supplementary file 1 [file molecules-30-02985-s001.zip › Supplementary files/Supplementary Data/FDA approved drugs/drug1142_prep-min.pdbqt]

REMARK  5 active torsions:
REMARK  status: ('A' for Active; 'I' for Inactive)
REMARK       I    between atoms: N_2  and  C_3 
REMARK    1  A    between atoms: C_3  and  C_5 
REMARK    2  A    between atoms: C_10  and  S_11 
REMARK    3  A    between atoms: S_11  and  C_12 
REMARK    4  A    between atoms: C_18  and  C_21 
REMARK    5  A    between atoms: C_22  and  C_23 
ROOT
ATOM      1  C   UNL d   1       0.684   4.810  -1.429  0.00  0.00     0.007 C 
ATOM      2  C   UNL d   1       0.125   4.335  -0.236  0.00  0.00     0.051 C 
ATOM      3  C   UNL d   1       0.780   4.657   0.958  0.00  0.00     0.064 C 
ATOM      4  C   UNL d   1       1.982   5.354   1.009  0.00  0.00     0.022 C 
ATOM      5  C   UNL d   1       2.474   5.925  -0.178  0.00  0.00     0.017 C 
ATOM      6  C   UNL d   1       1.798   5.664  -1.381  0.00  0.00     0.020 C 
ATOM      7  C   UNL d   1       2.446   5.125   2.338  0.00  0.00     0.089 C 
ATOM      8  N   UNL d   1       1.458   4.664   3.121  0.00  0.00    -0.174 NA
ATOM      9  N   UNL d   1       0.492   4.341   2.257  0.00  0.00    -0.277 N 
ATOM     10  H   UNL d   1      -0.317   3.846   2.612  0.00  0.00     0.189 HD
ENDROOT
BRANCH   1  11
ATOM     11  S   UNL d   1       0.150   4.263  -3.049  0.00  0.00    -0.089 SA
BRANCH  11  12
ATOM     12  C   UNL d   1      -1.517   3.663  -2.810  0.00  0.00     0.021 A 
ATOM     13  C   UNL d   1      -2.676   4.444  -2.974  0.00  0.00     0.049 A 
ATOM     14  C   UNL d   1      -3.939   3.867  -2.728  0.00  0.00     0.018 A 
ATOM     15  C   UNL d   1      -4.056   2.527  -2.364  0.00  0.00     0.001 A 
ATOM     16  C   UNL d   1      -2.916   1.745  -2.235  0.00  0.00     0.001 A 
ATOM     17  C   UNL d   1      -1.658   2.306  -2.459  0.00  0.00     0.020 A 
BRANCH  13  18
ATOM     18  C   UNL d   1      -2.696   5.876  -3.391  0.00  0.00     0.252 C 
ATOM     19  N   UNL d   1      -1.712   6.293  -4.261  0.00  0.00    -0.361 N 
ATOM     20  C   UNL d   1      -1.631   7.662  -4.702  0.00  0.00     0.149 C 
ATOM     21  H   UNL d   1      -0.968   5.650  -4.523  0.00  0.00     0.162 HD
ATOM     22  O   UNL d   1      -3.590   6.612  -3.001  0.00  0.00    -0.268 OA
ENDBRANCH  13  18
ENDBRANCH  11  12
ENDBRANCH   1  11
BRANCH   7  23
ATOM     23  C   UNL d   1       3.800   5.018   2.800  0.00  0.00     0.036 C 
ATOM     24  C   UNL d   1       4.731   4.331   2.106  0.00  0.00     0.034 C 
BRANCH  24  25
ATOM     25  C   UNL d   1       5.734   3.489   2.782  0.00  0.00     0.056 A 
ATOM     26  C   UNL d   1       6.729   2.851   2.049  0.00  0.00     0.031 A 
ATOM     27  C   UNL d   1       7.458   1.828   2.657  0.00  0.00     0.004 A 
ATOM     28  C   UNL d   1       7.166   1.464   3.966  0.00  0.00     0.019 A 
ATOM     29  C   UNL d   1       6.177   2.164   4.630  0.00  0.00     0.117 A 
ATOM     30  N   UNL d   1       5.473   3.171   4.073  0.00  0.00    -0.261 NA
ENDBRANCH  24  25
ENDBRANCH   7  23
TORSDOF 5
