# Supplementary material for: Integrating Molecular Dynamics, Molecular Docking, and Machine Learning for Predicting SARS-CoV-2 Papain-like Protease Binders
Source: Molecules. 2025 Jul 16;30(14):2985. doi: 10.3390/molecules30142985 (PMC12300542; doi:10.3390/molecules30142985)
Supplement: Supplementary file 1 [file molecules-30-02985-s001.zip › Supplementary files/Supplementary Data/FDA approved drugs/drug1143_prep-min.pdbqt]

REMARK  9 active torsions:
REMARK  status: ('A' for Active; 'I' for Inactive)
REMARK    1  A    between atoms: O_2  and  C_3 
REMARK    2  A    between atoms: C_4  and  C_14 
REMARK    3  A    between atoms: C_14  and  C_15 
REMARK    4  A    between atoms: C_14  and  C_21 
REMARK    5  A    between atoms: C_21  and  O_22 
REMARK    6  A    between atoms: C_21  and  C_23 
REMARK    7  A    between atoms: C_21  and  C_28 
REMARK    8  A    between atoms: C_23  and  C_24 
REMARK    9  A    between atoms: C_24  and  N_25 
ROOT
ATOM      1  C   UNL d   1       3.224  -1.438  -1.024  0.00  0.00     0.095 C 
ENDROOT
BRANCH   1   2
ATOM      2  C   UNL d   1       2.253  -2.235  -1.921  0.00  0.00     0.007 A 
ATOM      3  C   UNL d   1       2.293  -2.166  -3.313  0.00  0.00     0.171 A 
ATOM      4  N   UNL d   1       1.470  -2.831  -4.154  0.00  0.00    -0.224 NA
ATOM      5  C   UNL d   1       0.537  -3.653  -3.628  0.00  0.00     0.070 A 
ATOM      6  C   UNL d   1       0.432  -3.848  -2.236  0.00  0.00    -0.005 A 
ATOM      7  C   UNL d   1      -0.360  -4.357  -4.423  0.00  0.00     0.034 A 
ATOM      8  C   UNL d   1       1.304  -3.130  -1.417  0.00  0.00     0.026 A 
ATOM      9  C   UNL d   1      -0.503  -4.723  -1.678  0.00  0.00     0.032 A 
ATOM     10  C   UNL d   1      -1.375  -5.418  -2.502  0.00  0.00     0.011 A 
ATOM     11 BR   UNL d   1      -2.631  -6.605  -1.741  0.00  0.00    -0.051 Br
ATOM     12  C   UNL d   1      -1.315  -5.234  -3.880  0.00  0.00     0.021 A 
BRANCH   3  13
ATOM     13  O   UNL d   1       3.226  -1.354  -3.909  0.00  0.00    -0.339 OA
ATOM     14  C   UNL d   1       4.344  -2.125  -4.341  0.00  0.00     0.211 C 
ENDBRANCH   3  13
ENDBRANCH   1   2
BRANCH   1  15
ATOM     15  C   UNL d   1       3.131   0.083  -1.226  0.00  0.00    -0.046 C 
ATOM     16  C   UNL d   1       1.904   0.746  -1.393  0.00  0.00     0.008 C 
ATOM     17  C   UNL d   1       1.823   2.139  -1.326  0.00  0.00     0.001 C 
ATOM     18  C   UNL d   1       2.977   2.898  -1.165  0.00  0.00     0.000 C 
ATOM     19  C   UNL d   1       4.216   2.267  -1.174  0.00  0.00     0.001 C 
ATOM     20  C   UNL d   1       4.293   0.871  -1.246  0.00  0.00     0.008 C 
ENDBRANCH   1  15
BRANCH   1  21
ATOM     21  C   UNL d   1       3.340  -1.980   0.529  0.00  0.00     0.099 C 
BRANCH  21  22
ATOM     22  O   UNL d   1       3.679  -3.401   0.384  0.00  0.00    -0.384 OA
ATOM     23  H   UNL d   1       3.937  -3.607  -0.531  0.00  0.00     0.211 HD
ENDBRANCH  21  22
BRANCH  21  24
ATOM     24  C   UNL d   1       4.594  -1.521   1.323  0.00  0.00     0.071 C 
BRANCH  24  25
ATOM     25  C   UNL d   1       4.702  -0.098   1.840  0.00  0.00     0.237 C 
BRANCH  25  26
ATOM     26  N   UNL d   1       6.011   0.051   2.628  0.00  0.00    -0.079 N 
ATOM     27  C   UNL d   1       6.490   1.479   2.648  0.00  0.00     0.269 C 
ATOM     28  C   UNL d   1       5.922  -0.517   4.019  0.00  0.00     0.269 C 
ATOM     29  H   UNL d   1       6.742  -0.482   2.137  0.00  0.00     0.278 HD
ENDBRANCH  25  26
ENDBRANCH  24  25
ENDBRANCH  21  24
BRANCH  21  30
ATOM     30  C   UNL d   1       2.047  -1.907   1.408  0.00  0.00    -0.012 C 
ATOM     31  C   UNL d   1       1.180  -0.815   1.251  0.00  0.00     0.011 C 
ATOM     32  C   UNL d   1      -0.182  -0.908   1.529  0.00  0.00     0.002 C 
ATOM     33  C   UNL d   1      -0.695  -2.071   2.077  0.00  0.00     0.012 C 
ATOM     34  C   UNL d   1       0.167  -3.093   2.474  0.00  0.00    -0.025 A 
ATOM     35  C   UNL d   1      -0.372  -4.208   3.133  0.00  0.00     0.012 A 
ATOM     36  C   UNL d   1       1.564  -3.005   2.204  0.00  0.00    -0.017 A 
ATOM     37  C   UNL d   1       0.452  -5.215   3.624  0.00  0.00     0.001 A 
ATOM     38  C   UNL d   1       1.823  -5.118   3.451  0.00  0.00     0.001 A 
ATOM     39  C   UNL d   1       2.364  -4.043   2.740  0.00  0.00     0.013 A 
ENDBRANCH  21  30
ENDBRANCH   1  21
TORSDOF 9
