# Supplementary material for: Integrating Molecular Dynamics, Molecular Docking, and Machine Learning for Predicting SARS-CoV-2 Papain-like Protease Binders
Source: Molecules. 2025 Jul 16;30(14):2985. doi: 10.3390/molecules30142985 (PMC12300542; doi:10.3390/molecules30142985)
Supplement: Supplementary file 1 [file molecules-30-02985-s001.zip › Supplementary files/Supplementary Data/FDA approved drugs/drug1145_prep-min.pdbqt]

REMARK  4 active torsions:
REMARK  status: ('A' for Active; 'I' for Inactive)
REMARK    1  A    between atoms: S_2  and  C_5 
REMARK    2  A    between atoms: C_8  and  C_11 
REMARK       I    between atoms: C_11  and  N_13 
REMARK    3  A    between atoms: N_13  and  C_14 
REMARK    4  A    between atoms: C_16  and  C_21 
ROOT
ATOM      1  C   UNL d   1       1.697   2.619  -6.186  0.00  0.00     0.257 C 
ATOM      2  O   UNL d   1       1.313   1.923  -5.248  0.00  0.00    -0.267 OA
ATOM      3  N   UNL d   1       2.195   2.125  -7.382  0.00  0.00    -0.323 N 
ATOM      4  H   UNL d   1       2.523   2.798  -8.064  0.00  0.00     0.169 HD
ENDROOT
BRANCH   3   5
ATOM      5  C   UNL d   1       2.482   0.773  -7.670  0.00  0.00     0.035 A 
ATOM      6  C   UNL d   1       2.012  -0.292  -6.899  0.00  0.00     0.045 A 
ATOM      7  C   UNL d   1       2.445  -1.629  -7.069  0.00  0.00     0.017 A 
ATOM      8  C   UNL d   1       3.340  -1.867  -8.132  0.00  0.00     0.046 A 
ATOM      9 CL   UNL d   1       4.070  -3.408  -8.444  0.00  0.00    -0.083 Cl
ATOM     10  C   UNL d   1       3.743  -0.821  -8.974  0.00  0.00     0.027 A 
ATOM     11  C   UNL d   1       3.321   0.491  -8.746  0.00  0.00     0.031 A 
BRANCH   7  12
ATOM     12  C   UNL d   1       1.977  -2.654  -6.109  0.00  0.00     0.068 A 
ATOM     13  C   UNL d   1       1.740  -2.346  -4.761  0.00  0.00     0.032 A 
ATOM     14  C   UNL d   1       1.302  -3.338  -3.888  0.00  0.00     0.004 A 
ATOM     15  C   UNL d   1       1.127  -4.626  -4.366  0.00  0.00     0.019 A 
ATOM     16  C   UNL d   1       1.373  -4.859  -5.707  0.00  0.00     0.117 A 
ATOM     17  N   UNL d   1       1.769  -3.904  -6.582  0.00  0.00    -0.260 NA
ENDBRANCH   7  12
ENDBRANCH   3   5
BRANCH   1  18
ATOM     18  C   UNL d   1       1.714   4.106  -5.969  0.00  0.00     0.054 A 
ATOM     19  C   UNL d   1       1.966   5.093  -6.936  0.00  0.00     0.051 A 
ATOM     20  C   UNL d   1       2.070   6.442  -6.562  0.00  0.00     0.048 A 
ATOM     21 CL   UNL d   1       2.142   4.772  -8.627  0.00  0.00    -0.083 Cl
ATOM     22  C   UNL d   1       1.882   6.819  -5.230  0.00  0.00     0.060 A 
ATOM     23  C   UNL d   1       1.583   5.868  -4.262  0.00  0.00     0.024 A 
ATOM     24  C   UNL d   1       1.501   4.524  -4.635  0.00  0.00     0.020 A 
BRANCH  22  25
ATOM     25  S   UNL d   1       2.115   8.513  -4.755  0.00  0.00     0.171 S 
ATOM     26  C   UNL d   1       0.526   9.244  -5.051  0.00  0.00     0.167 C 
ATOM     27  O   UNL d   1       3.063   9.089  -5.688  0.00  0.00    -0.223 OA
ATOM     28  O   UNL d   1       2.364   8.536  -3.327  0.00  0.00    -0.223 OA
ENDBRANCH  22  25
ENDBRANCH   1  18
TORSDOF 4
