# Supplementary material for: Integrating Molecular Dynamics, Molecular Docking, and Machine Learning for Predicting SARS-CoV-2 Papain-like Protease Binders
Source: Molecules. 2025 Jul 16;30(14):2985. doi: 10.3390/molecules30142985 (PMC12300542; doi:10.3390/molecules30142985)
Supplement: Supplementary file 1 [file molecules-30-02985-s001.zip › Supplementary files/Supplementary Data/FDA approved drugs/drug1146_prep-min.pdbqt]

REMARK  5 active torsions:
REMARK  status: ('A' for Active; 'I' for Inactive)
REMARK    1  A    between atoms: N_12  and  C_13 
REMARK    2  A    between atoms: C_13  and  C_14 
REMARK    3  A    between atoms: C_19  and  C_20 
REMARK    4  A    between atoms: C_20  and  N_21 
REMARK    5  A    between atoms: N_24  and  C_27 
ROOT
ATOM      1  C   UNL d   1       1.787   2.535  -1.242  0.00  0.00     0.010 C 
ATOM      2  C   UNL d   1       0.453   1.772  -1.349  0.00  0.00     0.007 C 
ATOM      3  C   UNL d   1       0.634   0.288  -1.654  0.00  0.00     0.000 C 
ATOM      4  C   UNL d   1       1.504   0.063  -2.889  0.00  0.00     0.000 C 
ATOM      5  C   UNL d   1       2.827   0.827  -2.811  0.00  0.00     0.007 C 
ATOM      6  C   UNL d   1       2.642   2.333  -2.521  0.00  0.00     0.017 C 
ENDROOT
BRANCH   6   7
ATOM      7  C   UNL d   1       2.086   3.023  -3.794  0.00  0.00     0.240 C 
BRANCH   7   8
ATOM      8  N   UNL d   1       1.695   4.467  -3.602  0.00  0.00    -0.068 N 
ATOM      9  C   UNL d   1       0.917   5.015  -4.821  0.00  0.00     0.254 C 
ATOM     10  C   UNL d   1       1.862   5.451  -5.956  0.00  0.00     0.152 C 
ATOM     11  N   UNL d   1       2.788   6.437  -5.396  0.00  0.00    -0.361 N 
ATOM     12  C   UNL d   1       3.678   5.909  -4.363  0.00  0.00     0.152 C 
ATOM     13  C   UNL d   1       2.821   5.426  -3.172  0.00  0.00     0.254 C 
ATOM     14  H   UNL d   1       1.005   4.497  -2.844  0.00  0.00     0.280 HD
BRANCH  11  15
ATOM     15  C   UNL d   1       3.081   7.566  -6.108  0.00  0.00     0.145 A 
ATOM     16  N   UNL d   1       3.075   7.585  -7.438  0.00  0.00    -0.192 NA
ATOM     17  S   UNL d   1       3.339   9.121  -7.972  0.00  0.00     0.014 SA
ATOM     18  C   UNL d   1       3.393   9.859  -6.425  0.00  0.00     0.037 A 
ATOM     19  C   UNL d   1       3.525  11.218  -6.091  0.00  0.00     0.021 A 
ATOM     20  C   UNL d   1       3.257   8.858  -5.459  0.00  0.00     0.029 A 
ATOM     21  C   UNL d   1       3.519  11.577  -4.742  0.00  0.00     0.001 A 
ATOM     22  C   UNL d   1       3.389  10.613  -3.751  0.00  0.00     0.001 A 
ATOM     23  C   UNL d   1       3.249   9.263  -4.098  0.00  0.00     0.017 A 
ENDBRANCH  11  15
ENDBRANCH   7   8
ENDBRANCH   6   7
BRANCH   1  24
ATOM     24  C   UNL d   1       2.578   2.190   0.060  0.00  0.00     0.140 C 
BRANCH  24  25
ATOM     25  N   UNL d   1       1.886   2.723   1.226  0.00  0.00    -0.287 N 
ATOM     26  C   UNL d   1       1.861   4.060   1.523  0.00  0.00     0.231 A 
ATOM     27  O   UNL d   1       2.504   4.930   0.952  0.00  0.00    -0.272 OA
ATOM     28  C   UNL d   1       0.797   4.309   2.558  0.00  0.00     0.096 A 
ATOM     29  C   UNL d   1       1.246   4.764   3.957  0.00  0.00    -0.000 C 
ATOM     30  C   UNL d   1       0.195   2.924   2.822  0.00  0.00     0.096 A 
ATOM     31  C   UNL d   1      -0.034   5.133   4.738  0.00  0.00     0.006 C 
ATOM     32  C   UNL d   1       1.637   3.458   4.654  0.00  0.00     0.011 C 
ATOM     33  C   UNL d   1      -0.702   3.763   4.973  0.00  0.00     0.006 C 
ATOM     34  C   UNL d   1       0.304   2.774   4.344  0.00  0.00    -0.000 C 
ATOM     35  C   UNL d   1       1.035   1.982   2.001  0.00  0.00     0.231 A 
ATOM     36  O   UNL d   1       0.905   0.769   1.975  0.00  0.00    -0.272 OA
ENDBRANCH  24  25
ENDBRANCH   1  24
TORSDOF 5
