# Supplementary material for: Integrating Molecular Dynamics, Molecular Docking, and Machine Learning for Predicting SARS-CoV-2 Papain-like Protease Binders
Source: Molecules. 2025 Jul 16;30(14):2985. doi: 10.3390/molecules30142985 (PMC12300542; doi:10.3390/molecules30142985)
Supplement: Supplementary file 1 [file molecules-30-02985-s001.zip › Supplementary files/Supplementary Data/FDA approved drugs/drug1148_prep-min.pdbqt]

REMARK  13 active torsions:
REMARK  status: ('A' for Active; 'I' for Inactive)
REMARK    1  A    between atoms: C_2  and  C_3 
REMARK    2  A    between atoms: C_3  and  S_4 
REMARK    3  A    between atoms: S_4  and  C_5 
REMARK    4  A    between atoms: C_7  and  N_25 
REMARK    5  A    between atoms: N_11  and  C_12 
REMARK    6  A    between atoms: C_14  and  O_15 
REMARK    7  A    between atoms: O_15  and  C_16 
REMARK    8  A    between atoms: C_16  and  C_17 
REMARK    9  A    between atoms: C_17  and  O_18 
REMARK   10  A    between atoms: C_19  and  O_20 
REMARK   11  A    between atoms: C_21  and  O_22 
REMARK   12  A    between atoms: N_25  and  C_26 
REMARK   13  A    between atoms: C_28  and  C_29 
ROOT
ATOM      1  C   UNL d   1       1.101  -0.399   3.014  0.00  0.00     0.192 A 
ATOM      2  N   UNL d   1       0.527   0.653   2.400  0.00  0.00    -0.203 NA
ATOM      3  C   UNL d   1       0.946   1.919   2.661  0.00  0.00     0.161 A 
ATOM      4  C   UNL d   1       2.029   2.061   3.537  0.00  0.00     0.167 A 
ATOM      5  N   UNL d   1       2.759   3.139   3.956  0.00  0.00    -0.152 NA
ATOM      6  N   UNL d   1       3.699   2.698   4.786  0.00  0.00     0.007 NA
ATOM      7  N   UNL d   1       3.534   1.362   4.926  0.00  0.00    -0.247 N 
ATOM      8  C   UNL d   1       2.531   0.904   4.113  0.00  0.00     0.180 A 
ATOM      9  N   UNL d   1       2.115  -0.357   3.905  0.00  0.00    -0.201 NA
ENDROOT
BRANCH   7  10
ATOM     10  C   UNL d   1       4.385   0.640   5.843  0.00  0.00     0.142 C 
ATOM     11  C   UNL d   1       5.309  -0.395   5.187  0.00  0.00     0.064 C 
ATOM     12  C   UNL d   1       5.403  -1.577   6.170  0.00  0.00     0.154 C 
ATOM     13  C   UNL d   1       4.699  -1.083   7.449  0.00  0.00     0.178 C 
ATOM     14  C   UNL d   1       3.628  -0.121   6.929  0.00  0.00     0.174 C 
BRANCH  12  15
ATOM     15  O   UNL d   1       4.728  -2.737   5.671  0.00  0.00    -0.381 OA
BRANCH  15  16
ATOM     16  C   UNL d   1       5.338  -3.373   4.537  0.00  0.00     0.194 C 
BRANCH  16  17
ATOM     17  C   UNL d   1       6.761  -3.900   4.760  0.00  0.00     0.190 C 
BRANCH  17  18
ATOM     18  O   UNL d   1       7.725  -2.847   4.762  0.00  0.00    -0.399 OA
ATOM     19  H   UNL d   1       7.700  -2.415   3.892  0.00  0.00     0.209 HD
ENDBRANCH  17  18
ENDBRANCH  16  17
ENDBRANCH  15  16
ENDBRANCH  12  15
BRANCH  13  20
ATOM     20  O   UNL d   1       4.147  -2.129   8.237  0.00  0.00    -0.390 OA
ATOM     21  H   UNL d   1       3.578  -2.658   7.641  0.00  0.00     0.210 HD
ENDBRANCH  13  20
BRANCH  14  22
ATOM     22  O   UNL d   1       3.149   0.754   7.950  0.00  0.00    -0.391 OA
ATOM     23  H   UNL d   1       3.905   1.164   8.407  0.00  0.00     0.210 HD
ENDBRANCH  14  22
ENDBRANCH   7  10
BRANCH   3  24
ATOM     24  N   UNL d   1       0.291   3.002   2.039  0.00  0.00    -0.367 N 
ATOM     25  H   UNL d   1       0.689   3.905   2.282  0.00  0.00     0.161 HD
BRANCH  24  26
ATOM     26  C   UNL d   1      -0.245   2.759   0.697  0.00  0.00     0.092 A 
ATOM     27  C   UNL d   1      -1.307   3.593   0.043  0.00  0.00     0.037 A 
ATOM     28  C   UNL d   1      -1.661   2.234   0.575  0.00  0.00     0.043 A 
BRANCH  28  29
ATOM     29  C   UNL d   1      -1.916   0.999  -0.265  0.00  0.00    -0.049 A 
ATOM     30  C   UNL d   1      -2.367  -0.177   0.367  0.00  0.00     0.053 A 
ATOM     31  C   UNL d   1      -2.676  -1.319  -0.348  0.00  0.00     0.155 A 
ATOM     32  C   UNL d   1      -2.521  -1.337  -1.724  0.00  0.00     0.154 A 
ATOM     33  F   UNL d   1      -3.146  -2.401   0.291  0.00  0.00    -0.203 F 
ATOM     34  F   UNL d   1      -2.832  -2.439  -2.424  0.00  0.00    -0.203 F 
ATOM     35  C   UNL d   1      -2.058  -0.210  -2.392  0.00  0.00     0.046 A 
ATOM     36  C   UNL d   1      -1.755   0.949  -1.663  0.00  0.00     0.011 A 
ENDBRANCH  28  29
ENDBRANCH  24  26
ENDBRANCH   3  24
BRANCH   1  37
ATOM     37  S   UNL d   1       0.458  -1.973   2.501  0.00  0.00    -0.090 SA
BRANCH  37  38
ATOM     38  C   UNL d   1       0.755  -2.969   3.990  0.00  0.00     0.082 C 
BRANCH  38  39
ATOM     39  C   UNL d   1       0.189  -4.385   3.848  0.00  0.00     0.006 C 
ATOM     40  C   UNL d   1       0.787  -5.197   2.706  0.00  0.00     0.006 C 
ENDBRANCH  38  39
ENDBRANCH  37  38
ENDBRANCH   1  37
TORSDOF 13
