# Supplementary material for: Integrating Molecular Dynamics, Molecular Docking, and Machine Learning for Predicting SARS-CoV-2 Papain-like Protease Binders
Source: Molecules. 2025 Jul 16;30(14):2985. doi: 10.3390/molecules30142985 (PMC12300542; doi:10.3390/molecules30142985)
Supplement: Supplementary file 1 [file molecules-30-02985-s001.zip › Supplementary files/Supplementary Data/FDA approved drugs/drug1149_prep-min.pdbqt]

REMARK  8 active torsions:
REMARK  status: ('A' for Active; 'I' for Inactive)
REMARK    1  A    between atoms: C_2  and  C_3 
REMARK    2  A    between atoms: C_4  and  C_5 
REMARK    3  A    between atoms: C_10  and  N_14 
REMARK    4  A    between atoms: N_14  and  C_15 
REMARK    5  A    between atoms: C_15  and  C_16 
REMARK    6  A    between atoms: C_16  and  O_17 
REMARK    7  A    between atoms: C_16  and  C_18 
REMARK    8  A    between atoms: C_26  and  O_27 
ROOT
ATOM      1  C   UNL d   1       0.310   1.078  -6.838  0.00  0.00     0.269 C 
ENDROOT
BRANCH   1   2
ATOM      2  N   UNL d   1       0.547   2.363  -6.079  0.00  0.00    -0.068 N 
ATOM      3  H   UNL d   1       0.157   3.121  -6.666  0.00  0.00     0.277 HD
ATOM      4  H   UNL d   1      -0.039   2.378  -5.229  0.00  0.00     0.277 HD
BRANCH   2   5
ATOM      5  C   UNL d   1       1.986   2.672  -5.691  0.00  0.00     0.194 C 
ATOM      6  C   UNL d   1       2.004   4.003  -4.898  0.00  0.00     0.072 C 
ATOM      7  C   UNL d   1       1.644   3.504  -3.528  0.00  0.00    -0.049 A 
ATOM      8  C   UNL d   1       1.143   4.210  -2.455  0.00  0.00     0.015 A 
ATOM      9  C   UNL d   1       1.895   2.135  -3.424  0.00  0.00    -0.049 A 
ATOM     10  C   UNL d   1       0.825   3.517  -1.269  0.00  0.00    -0.052 A 
ATOM     11  C   UNL d   1       1.024   2.106  -1.181  0.00  0.00    -0.052 A 
ATOM     12  C   UNL d   1       1.595   1.430  -2.273  0.00  0.00     0.015 A 
ATOM     13  C   UNL d   1       2.502   1.614  -4.691  0.00  0.00     0.072 C 
BRANCH  10  14
ATOM     14  C   UNL d   1       0.327   4.338  -0.092  0.00  0.00     0.034 C 
ATOM     15  C   UNL d   1       1.481   4.864   0.751  0.00  0.00     0.010 C 
ENDBRANCH  10  14
BRANCH  11  16
ATOM     16  C   UNL d   1       0.605   1.354   0.073  0.00  0.00     0.034 C 
ATOM     17  C   UNL d   1       0.830  -0.155   0.095  0.00  0.00     0.010 C 
ENDBRANCH  11  16
ENDBRANCH   2   5
ENDBRANCH   1   2
BRANCH   1  18
ATOM     18  C   UNL d   1      -1.191   0.995  -7.200  0.00  0.00     0.177 C 
BRANCH  18  19
ATOM     19  O   UNL d   1      -1.466   2.197  -7.927  0.00  0.00    -0.389 OA
ATOM     20  H   UNL d   1      -1.567   1.966  -8.871  0.00  0.00     0.210 HD
ENDBRANCH  18  19
BRANCH  18  21
ATOM     21  C   UNL d   1      -1.642  -0.238  -7.962  0.00  0.00    -0.015 A 
ATOM     22  C   UNL d   1      -2.976  -0.728  -7.891  0.00  0.00     0.003 A 
ATOM     23  C   UNL d   1      -4.016  -0.117  -7.039  0.00  0.00     0.020 A 
ATOM     24  C   UNL d   1      -3.363  -1.856  -8.664  0.00  0.00     0.079 A 
ATOM     25  C   UNL d   1      -5.274  -0.574  -7.038  0.00  0.00     0.075 A 
ATOM     26  C   UNL d   1      -5.680  -1.704  -7.891  0.00  0.00     0.245 A 
ATOM     27  O   UNL d   1      -6.841  -2.087  -7.929  0.00  0.00    -0.268 OA
ATOM     28  N   UNL d   1      -4.695  -2.298  -8.628  0.00  0.00    -0.321 N 
ATOM     29  H   UNL d   1      -5.033  -3.060  -9.196  0.00  0.00     0.169 HD
ATOM     30  C   UNL d   1      -2.423  -2.500  -9.474  0.00  0.00     0.093 A 
ATOM     31  C   UNL d   1      -1.123  -2.031  -9.542  0.00  0.00     0.039 A 
ATOM     32  C   UNL d   1      -0.735  -0.907  -8.810  0.00  0.00     0.013 A 
BRANCH  30  33
ATOM     33  O   UNL d   1      -2.698  -3.592 -10.244  0.00  0.00    -0.358 OA
ATOM     34  H   UNL d   1      -3.605  -3.893 -10.097  0.00  0.00     0.217 HD
ENDBRANCH  30  33
ENDBRANCH  18  21
ENDBRANCH   1  18
TORSDOF 8
