# Supplementary material for: Integrating Molecular Dynamics, Molecular Docking, and Machine Learning for Predicting SARS-CoV-2 Papain-like Protease Binders
Source: Molecules. 2025 Jul 16;30(14):2985. doi: 10.3390/molecules30142985 (PMC12300542; doi:10.3390/molecules30142985)
Supplement: Supplementary file 1 [file molecules-30-02985-s001.zip › Supplementary files/Supplementary Data/FDA approved drugs/drug114_prep-min.pdbqt]

REMARK  11 active torsions:
REMARK  status: ('A' for Active; 'I' for Inactive)
REMARK    1  A    between atoms: C_2  and  O_3 
REMARK    2  A    between atoms: O_3  and  C_4 
REMARK    3  A    between atoms: C_4  and  C_6 
REMARK    4  A    between atoms: C_7  and  C_8 
REMARK    5  A    between atoms: C_8  and  O_9 
REMARK    6  A    between atoms: O_9  and  C_10 
REMARK    7  A    between atoms: C_10  and  C_11 
REMARK    8  A    between atoms: C_11  and  N_12 
REMARK    9  A    between atoms: C_15  and  C_24 
REMARK   10  A    between atoms: C_16  and  C_17 
REMARK   11  A    between atoms: C_24  and  O_26 
ROOT
ATOM      1  C   UNL d   1       2.857   1.818   3.560  0.00  0.00     0.055 C 
ATOM      2  C   UNL d   1       2.223   1.829   4.760  0.00  0.00     0.046 C 
ATOM      3  N   UNL d   1       2.629   2.731   5.740  0.00  0.00    -0.360 N 
ATOM      4  C   UNL d   1       3.407   3.849   5.475  0.00  0.00     0.018 C 
ATOM      5  C   UNL d   1       4.076   3.929   4.300  0.00  0.00     0.052 C 
ATOM      6  C   UNL d   1       4.054   2.753   3.316  0.00  0.00     0.102 C 
ATOM      7  C   UNL d   1       3.418   4.921   6.535  0.00  0.00     0.069 C 
ATOM      8  H   UNL d   1       2.017   2.768   6.554  0.00  0.00     0.165 HD
ENDROOT
BRANCH   2   9
ATOM      9  C   UNL d   1       1.064   0.923   5.136  0.00  0.00     0.225 C 
BRANCH   9  10
ATOM     10  O   UNL d   1       0.407   1.436   6.316  0.00  0.00    -0.384 OA
BRANCH  10  11
ATOM     11  C   UNL d   1      -0.689   0.600   6.680  0.00  0.00     0.195 C 
BRANCH  11  12
ATOM     12  C   UNL d   1      -1.514   1.313   7.747  0.00  0.00     0.255 C 
BRANCH  12  13
ATOM     13  N   UNL d   1      -2.633   0.456   8.213  0.00  0.00    -0.077 N 
ATOM     14  H   UNL d   1      -3.278   0.215   7.447  0.00  0.00     0.274 HD
ATOM     15  H   UNL d   1      -3.186   0.942   8.932  0.00  0.00     0.274 HD
ATOM     16  H   UNL d   1      -2.295  -0.421   8.631  0.00  0.00     0.274 HD
ENDBRANCH  12  13
ENDBRANCH  11  12
ENDBRANCH  10  11
ENDBRANCH   9  10
ENDBRANCH   2   9
BRANCH   1  17
ATOM     17  C   UNL d   1       2.369   0.969   2.438  0.00  0.00     0.292 C 
ATOM     18  O   UNL d   1       1.253   0.470   2.396  0.00  0.00    -0.259 OA
BRANCH  17  19
ATOM     19  O   UNL d   1       3.307   0.836   1.474  0.00  0.00    -0.318 OA
BRANCH  19  20
ATOM     20  C   UNL d   1       2.904   0.098   0.308  0.00  0.00     0.174 C 
ATOM     21  C   UNL d   1       2.998  -1.398   0.554  0.00  0.00     0.034 C 
ENDBRANCH  19  20
ENDBRANCH  17  19
ENDBRANCH   1  17
BRANCH   6  22
ATOM     22  C   UNL d   1       5.384   1.981   3.397  0.00  0.00    -0.023 A 
ATOM     23  C   UNL d   1       5.723   1.313   4.598  0.00  0.00     0.010 A 
ATOM     24  C   UNL d   1       6.905   0.587   4.724  0.00  0.00     0.001 A 
ATOM     25  C   UNL d   1       7.787   0.507   3.652  0.00  0.00     0.002 A 
ATOM     26  C   UNL d   1       7.485   1.169   2.461  0.00  0.00     0.024 A 
ATOM     27  C   UNL d   1       6.298   1.906   2.333  0.00  0.00     0.041 A 
ATOM     28 CL   UNL d   1       6.040   2.702   0.822  0.00  0.00    -0.084 Cl
ENDBRANCH   6  22
BRANCH   5  29
ATOM     29  C   UNL d   1       4.847   5.144   3.933  0.00  0.00     0.291 C 
ATOM     30  O   UNL d   1       5.422   5.871   4.727  0.00  0.00    -0.260 OA
BRANCH  29  31
ATOM     31  O   UNL d   1       4.760   5.351   2.596  0.00  0.00    -0.323 OA
ATOM     32  C   UNL d   1       5.443   6.519   2.135  0.00  0.00     0.213 C 
ENDBRANCH  29  31
ENDBRANCH   5  29
TORSDOF 11
