# Supplementary material for: Integrating Molecular Dynamics, Molecular Docking, and Machine Learning for Predicting SARS-CoV-2 Papain-like Protease Binders
Source: Molecules. 2025 Jul 16;30(14):2985. doi: 10.3390/molecules30142985 (PMC12300542; doi:10.3390/molecules30142985)
Supplement: Supplementary file 1 [file molecules-30-02985-s001.zip › Supplementary files/Supplementary Data/FDA approved drugs/drug1150_prep-min.pdbqt]

REMARK  7 active torsions:
REMARK  status: ('A' for Active; 'I' for Inactive)
REMARK    1  A    between atoms: C_2  and  O_3 
REMARK    2  A    between atoms: O_3  and  C_4 
REMARK    3  A    between atoms: C_10  and  C_32 
REMARK    4  A    between atoms: N_12  and  C_13 
REMARK    5  A    between atoms: C_13  and  C_14 
REMARK    6  A    between atoms: C_17  and  C_20 
REMARK    7  A    between atoms: C_25  and  C_26 
ROOT
ATOM      1  C   UNL d   1       2.592   0.207   0.708  0.00  0.00    -0.040 A 
ATOM      2  C   UNL d   1       1.236   0.441   0.958  0.00  0.00     0.010 A 
ATOM      3  C   UNL d   1       0.824   1.149   2.092  0.00  0.00     0.013 A 
ATOM      4  C   UNL d   1       1.749   1.694   2.997  0.00  0.00    -0.025 A 
ATOM      5  C   UNL d   1       3.111   1.432   2.749  0.00  0.00     0.013 A 
ATOM      6  C   UNL d   1       3.529   0.694   1.629  0.00  0.00     0.010 A 
ENDROOT
BRANCH   1   7
ATOM      7  C   UNL d   1       3.002  -0.573  -0.527  0.00  0.00     0.171 C 
BRANCH   7   8
ATOM      8  N   UNL d   1       3.247   0.185  -1.756  0.00  0.00    -0.304 N 
ATOM      9  C   UNL d   1       3.230   1.548  -1.937  0.00  0.00     0.249 C 
ATOM     10  N   UNL d   1       3.754   1.908  -3.084  0.00  0.00    -0.206 NA
ATOM     11  C   UNL d   1       3.922   0.738  -3.766  0.00  0.00     0.089 A 
ATOM     12  C   UNL d   1       4.356   0.583  -5.093  0.00  0.00     0.034 A 
ATOM     13  C   UNL d   1       3.543  -0.371  -3.001  0.00  0.00     0.084 A 
ATOM     14  C   UNL d   1       4.352  -0.686  -5.663  0.00  0.00     0.003 A 
ATOM     15  C   UNL d   1       3.918  -1.779  -4.918  0.00  0.00     0.021 A 
ATOM     16  C   UNL d   1       3.502  -1.670  -3.568  0.00  0.00     0.070 A 
BRANCH   9  17
ATOM     17  O   UNL d   1       2.698   2.413  -1.081  0.00  0.00    -0.321 OA
BRANCH  17  18
ATOM     18  C   UNL d   1       1.863   3.391  -1.706  0.00  0.00     0.174 C 
ATOM     19  C   UNL d   1       2.306   4.775  -1.280  0.00  0.00     0.034 C 
ENDBRANCH  17  18
ENDBRANCH   9  17
BRANCH  16  20
ATOM     20  C   UNL d   1       2.984  -2.898  -2.879  0.00  0.00     0.211 C 
ATOM     21  O   UNL d   1       2.176  -3.623  -3.540  0.00  0.00    -0.644 OA
ATOM     22  O   UNL d   1       3.399  -3.124  -1.701  0.00  0.00    -0.644 OA
ENDBRANCH  16  20
ENDBRANCH   7   8
ENDBRANCH   1   7
BRANCH   4  23
ATOM     23  C   UNL d   1       1.309   2.481   4.179  0.00  0.00    -0.012 A 
ATOM     24  C   UNL d   1       1.870   2.174   5.441  0.00  0.00     0.013 A 
ATOM     25  C   UNL d   1       1.482   2.836   6.612  0.00  0.00     0.001 A 
ATOM     26  C   UNL d   1       0.514   3.828   6.560  0.00  0.00     0.001 A 
ATOM     27  C   UNL d   1      -0.061   4.162   5.338  0.00  0.00     0.016 A 
ATOM     28  C   UNL d   1       0.325   3.501   4.152  0.00  0.00     0.023 A 
BRANCH  28  29
ATOM     29  C   UNL d   1      -0.339   3.952   2.914  0.00  0.00     0.171 A 
ATOM     30  N   UNL d   1       0.211   4.131   1.761  0.00  0.00    -0.104 NA
ATOM     31  O   UNL d   1      -0.854   4.538   0.894  0.00  0.00    -0.153 OA
ATOM     32  C   UNL d   1      -1.981   4.582   1.669  0.00  0.00     0.390 A 
ATOM     33  O   UNL d   1      -3.102   4.894   1.290  0.00  0.00    -0.236 OA
ATOM     34  N   UNL d   1      -1.653   4.230   2.920  0.00  0.00    -0.283 N 
ATOM     35  H   UNL d   1      -2.315   4.161   3.670  0.00  0.00     0.172 HD
ENDBRANCH  28  29
ENDBRANCH   4  23
TORSDOF 7
