# Supplementary material for: Integrating Molecular Dynamics, Molecular Docking, and Machine Learning for Predicting SARS-CoV-2 Papain-like Protease Binders
Source: Molecules. 2025 Jul 16;30(14):2985. doi: 10.3390/molecules30142985 (PMC12300542; doi:10.3390/molecules30142985)
Supplement: Supplementary file 1 [file molecules-30-02985-s001.zip › Supplementary files/Supplementary Data/FDA approved drugs/drug1151_prep-min.pdbqt]

REMARK  5 active torsions:
REMARK  status: ('A' for Active; 'I' for Inactive)
REMARK    1  A    between atoms: O_2  and  C_3 
REMARK    2  A    between atoms: C_6  and  N_9 
REMARK    3  A    between atoms: C_11  and  C_12 
REMARK       I    between atoms: C_12  and  N_13 
REMARK    4  A    between atoms: N_19  and  C_22 
REMARK    5  A    between atoms: C_25  and  N_28 
ROOT
ATOM      1  N   UNL d   1       2.426   5.032  -4.022  0.00  0.00    -0.227 N 
ATOM      2  N   UNL d   1       3.525   4.947  -4.851  0.00  0.00    -0.161 NA
ATOM      3  C   UNL d   1       3.723   6.189  -5.325  0.00  0.00     0.153 A 
ATOM      4  C   UNL d   1       2.844   7.089  -4.705  0.00  0.00     0.014 A 
ATOM      5  C   UNL d   1       1.997   6.343  -3.892  0.00  0.00     0.136 A 
ATOM      6  C   UNL d   1       0.919   6.945  -3.112  0.00  0.00     0.277 C 
ATOM      7  O   UNL d   1       0.103   6.313  -2.448  0.00  0.00    -0.265 OA
ATOM      8  N   UNL d   1       0.846   8.346  -3.283  0.00  0.00    -0.312 N 
ATOM      9  C   UNL d   1       2.062   9.105  -3.601  0.00  0.00     0.137 C 
ATOM     10  C   UNL d   1       2.760   8.564  -4.840  0.00  0.00     0.064 C 
ENDROOT
BRANCH   8  11
ATOM     11  C   UNL d   1      -0.405   9.012  -3.385  0.00  0.00     0.037 A 
ATOM     12  C   UNL d   1      -1.428   8.808  -2.461  0.00  0.00     0.032 A 
ATOM     13  C   UNL d   1      -2.642   9.495  -2.590  0.00  0.00     0.032 A 
ATOM     14  C   UNL d   1      -2.849  10.396  -3.644  0.00  0.00     0.037 A 
ATOM     15  C   UNL d   1      -1.833  10.568  -4.586  0.00  0.00     0.032 A 
ATOM     16  C   UNL d   1      -0.625   9.886  -4.457  0.00  0.00     0.032 A 
BRANCH  14  17
ATOM     17  N   UNL d   1      -4.072  11.122  -3.779  0.00  0.00    -0.318 N 
ATOM     18  C   UNL d   1      -5.298  10.446  -3.358  0.00  0.00     0.132 C 
ATOM     19  C   UNL d   1      -6.551  11.065  -3.953  0.00  0.00     0.021 C 
ATOM     20  C   UNL d   1      -6.555  12.540  -3.610  0.00  0.00     0.011 C 
ATOM     21  C   UNL d   1      -5.356  13.209  -4.249  0.00  0.00     0.103 C 
ATOM     22  C   UNL d   1      -4.031  12.492  -4.062  0.00  0.00     0.224 C 
ATOM     23  O   UNL d   1      -2.994  13.140  -4.223  0.00  0.00    -0.273 OA
ENDBRANCH  14  17
ENDBRANCH   8  11
BRANCH   1  24
ATOM     24  C   UNL d   1       1.947   3.824  -3.429  0.00  0.00     0.059 A 
ATOM     25  C   UNL d   1       2.868   2.799  -3.156  0.00  0.00     0.034 A 
ATOM     26  C   UNL d   1       2.462   1.623  -2.509  0.00  0.00     0.039 A 
ATOM     27  C   UNL d   1       1.127   1.441  -2.156  0.00  0.00     0.068 A 
ATOM     28  C   UNL d   1       0.201   2.433  -2.482  0.00  0.00     0.039 A 
ATOM     29  C   UNL d   1       0.603   3.614  -3.122  0.00  0.00     0.034 A 
BRANCH  27  30
ATOM     30  O   UNL d   1       0.606   0.356  -1.507  0.00  0.00    -0.356 OA
ATOM     31  C   UNL d   1       1.521  -0.666  -1.131  0.00  0.00     0.210 C 
ENDBRANCH  27  30
ENDBRANCH   1  24
BRANCH   3  32
ATOM     32  C   UNL d   1       4.734   6.524  -6.344  0.00  0.00     0.270 C 
ATOM     33  N   UNL d   1       5.454   5.469  -6.817  0.00  0.00    -0.365 N 
ATOM     34  H   UNL d   1       5.225   4.534  -6.501  0.00  0.00     0.159 HD
ATOM     35  H   UNL d   1       6.097   5.622  -7.578  0.00  0.00     0.159 HD
ATOM     36  O   UNL d   1       4.918   7.657  -6.777  0.00  0.00    -0.266 OA
ENDBRANCH   3  32
TORSDOF 5
