# Supplementary material for: Integrating Molecular Dynamics, Molecular Docking, and Machine Learning for Predicting SARS-CoV-2 Papain-like Protease Binders
Source: Molecules. 2025 Jul 16;30(14):2985. doi: 10.3390/molecules30142985 (PMC12300542; doi:10.3390/molecules30142985)
Supplement: Supplementary file 1 [file molecules-30-02985-s001.zip › Supplementary files/Supplementary Data/FDA approved drugs/drug1152_prep-min.pdbqt]

REMARK  15 active torsions:
REMARK  status: ('A' for Active; 'I' for Inactive)
REMARK    1  A    between atoms: C_2  and  O_4 
REMARK    2  A    between atoms: O_4  and  C_5 
REMARK    3  A    between atoms: C_5  and  C_7 
REMARK    4  A    between atoms: C_7  and  C_8 
REMARK    5  A    between atoms: C_8  and  C_9 
REMARK    6  A    between atoms: C_9  and  C_10 
REMARK    7  A    between atoms: C_11  and  C_12 
REMARK    8  A    between atoms: C_12  and  C_13 
REMARK    9  A    between atoms: C_14  and  O_15 
REMARK   10  A    between atoms: C_17  and  O_18 
REMARK   11  A    between atoms: C_19  and  C_20 
REMARK   12  A    between atoms: C_21  and  C_22 
REMARK   13  A    between atoms: C_22  and  C_25 
REMARK   14  A    between atoms: C_25  and  O_26 
REMARK   15  A    between atoms: O_26  and  C_27 
ROOT
ATOM      1  C   UNL d   1      -4.499   5.163   2.131  0.00  0.00     0.028 C 
ATOM      2  C   UNL d   1      -5.534   6.206   2.619  0.00  0.00     0.125 C 
ATOM      3  C   UNL d   1      -4.952   7.588   2.326  0.00  0.00     0.064 C 
ATOM      4  C   UNL d   1      -3.550   7.348   1.792  0.00  0.00     0.128 C 
ATOM      5  C   UNL d   1      -3.578   5.940   1.164  0.00  0.00     0.043 C 
ENDROOT
BRANCH   5   6
ATOM      6  C   UNL d   1      -2.150   5.454   0.996  0.00  0.00    -0.017 C 
ATOM      7  C   UNL d   1      -1.575   4.393   1.589  0.00  0.00     0.049 C 
BRANCH   7   8
ATOM      8  C   UNL d   1      -0.119   3.995   1.571  0.00  0.00     0.283 C 
ATOM      9  F   UNL d   1       0.150   3.337   2.736  0.00  0.00    -0.199 F 
ATOM     10  F   UNL d   1       0.093   3.099   0.573  0.00  0.00    -0.199 F 
BRANCH   8  11
ATOM     11  C   UNL d   1       0.855   5.175   1.437  0.00  0.00     0.259 C 
BRANCH  11  12
ATOM     12  O   UNL d   1       2.213   4.732   1.553  0.00  0.00    -0.345 OA
BRANCH  12  13
ATOM     13  C   UNL d   1       3.171   5.710   1.515  0.00  0.00     0.069 A 
ATOM     14  C   UNL d   1       2.940   7.081   1.383  0.00  0.00     0.037 A 
ATOM     15  C   UNL d   1       4.014   7.978   1.361  0.00  0.00     0.003 A 
ATOM     16  C   UNL d   1       5.320   7.506   1.467  0.00  0.00     0.000 A 
ATOM     17  C   UNL d   1       5.556   6.140   1.599  0.00  0.00     0.003 A 
ATOM     18  C   UNL d   1       4.484   5.246   1.622  0.00  0.00     0.037 A 
ENDBRANCH  12  13
ENDBRANCH  11  12
ENDBRANCH   8  11
ENDBRANCH   7   8
ENDBRANCH   5   6
BRANCH   1  19
ATOM     19  C   UNL d   1      -5.048   3.826   1.588  0.00  0.00     0.034 C 
BRANCH  19  20
ATOM     20  C   UNL d   1      -5.876   3.914   0.334  0.00  0.00    -0.030 C 
ATOM     21  C   UNL d   1      -5.669   3.322  -0.850  0.00  0.00    -0.031 C 
BRANCH  21  22
ATOM     22  C   UNL d   1      -4.593   2.341  -1.201  0.00  0.00     0.027 C 
BRANCH  22  23
ATOM     23  C   UNL d   1      -5.064   0.904  -0.956  0.00  0.00     0.013 C 
BRANCH  23  24
ATOM     24  C   UNL d   1      -6.332   0.535  -1.732  0.00  0.00     0.111 C 
BRANCH  24  25
ATOM     25  C   UNL d   1      -6.748  -0.891  -1.476  0.00  0.00     0.259 C 
ATOM     26  O   UNL d   1      -6.173  -1.672  -0.724  0.00  0.00    -0.265 OA
BRANCH  25  27
ATOM     27  O   UNL d   1      -7.863  -1.180  -2.202  0.00  0.00    -0.317 OA
BRANCH  27  28
ATOM     28  C   UNL d   1      -8.369  -2.520  -2.074  0.00  0.00     0.123 C 
ATOM     29  C   UNL d   1      -9.325  -2.594  -0.888  0.00  0.00     0.040 C 
ATOM     30  C   UNL d   1      -9.090  -2.862  -3.369  0.00  0.00     0.040 C 
ENDBRANCH  27  28
ENDBRANCH  25  27
ENDBRANCH  24  25
ENDBRANCH  23  24
ENDBRANCH  22  23
ENDBRANCH  21  22
ENDBRANCH  19  20
ENDBRANCH   1  19
BRANCH   4  31
ATOM     31  O   UNL d   1      -3.186   8.345   0.845  0.00  0.00    -0.395 OA
ATOM     32  H   UNL d   1      -3.841   8.345   0.125  0.00  0.00     0.210 HD
ENDBRANCH   4  31
BRANCH   2  33
ATOM     33  O   UNL d   1      -6.812   6.117   2.016  0.00  0.00    -0.395 OA
ATOM     34  H   UNL d   1      -6.728   6.380   1.083  0.00  0.00     0.210 HD
ENDBRANCH   2  33
TORSDOF 15
