# Supplementary material for: Integrating Molecular Dynamics, Molecular Docking, and Machine Learning for Predicting SARS-CoV-2 Papain-like Protease Binders
Source: Molecules. 2025 Jul 16;30(14):2985. doi: 10.3390/molecules30142985 (PMC12300542; doi:10.3390/molecules30142985)
Supplement: Supplementary file 1 [file molecules-30-02985-s001.zip › Supplementary files/Supplementary Data/FDA approved drugs/drug1153_prep-min.pdbqt]

REMARK  7 active torsions:
REMARK  status: ('A' for Active; 'I' for Inactive)
REMARK    1  A    between atoms: C_3  and  C_5 
REMARK    2  A    between atoms: C_5  and  O_7 
REMARK    3  A    between atoms: O_7  and  C_8 
REMARK    4  A    between atoms: C_19  and  C_20 
REMARK    5  A    between atoms: C_20  and  O_21 
REMARK    6  A    between atoms: C_22  and  O_23 
REMARK    7  A    between atoms: C_24  and  O_25 
ROOT
ATOM      1  C   UNL d   1      -2.134  -0.627  -3.830  0.00  0.00     0.199 C 
ATOM      2  C   UNL d   1      -2.474  -0.466  -5.277  0.00  0.00    -0.054 C 
ATOM      3  C   UNL d   1      -1.647  -1.151  -6.078  0.00  0.00    -0.001 C 
ATOM      4  C   UNL d   1      -0.379  -1.626  -5.358  0.00  0.00     0.078 C 
ATOM      5  C   UNL d   1       0.702  -0.562  -5.752  0.00  0.00     0.005 C 
ATOM      6  C   UNL d   1       0.982  -0.505  -7.281  0.00  0.00     0.011 C 
ATOM      7  C   UNL d   1       2.016  -0.601  -4.979  0.00  0.00     0.011 C 
ATOM      8  C   UNL d   1       2.918  -1.778  -5.073  0.00  0.00    -0.000 A 
ATOM      9  C   UNL d   1       2.629  -3.170  -5.146  0.00  0.00     0.010 A 
ATOM     10  C   UNL d   1       1.227  -3.757  -5.107  0.00  0.00     0.067 C 
ATOM     11  C   UNL d   1       0.708  -4.017  -3.699  0.00  0.00     0.017 C 
ATOM     12  C   UNL d   1      -0.620  -4.248  -3.579  0.00  0.00     0.027 C 
ATOM     13  C   UNL d   1      -1.534  -3.048  -3.411  0.00  0.00     0.169 C 
ATOM     14  C   UNL d   1      -0.940  -1.650  -3.858  0.00  0.00     0.133 C 
ATOM     15  C   UNL d   1       0.118  -3.003  -5.884  0.00  0.00     0.147 C 
ATOM     16  O   UNL d   1      -0.380  -3.524  -6.892  0.00  0.00    -0.296 OA
ATOM     17  C   UNL d   1       3.276  -2.465  -6.456  0.00  0.00    -0.039 A 
ATOM     18  C   UNL d   1       3.406  -3.745  -7.288  0.00  0.00     0.015 C 
ATOM     19  C   UNL d   1       4.548  -1.675  -6.808  0.00  0.00     0.015 C 
ATOM     20  C   UNL d   1      -3.607   0.395  -5.711  0.00  0.00     0.046 C 
ENDROOT
BRANCH   1  21
ATOM     21  O   UNL d   1      -1.713   0.622  -3.249  0.00  0.00    -0.305 OA
BRANCH  21  22
ATOM     22  C   UNL d   1      -2.485   1.044  -2.202  0.00  0.00     0.289 C 
ATOM     23  O   UNL d   1      -3.540   0.541  -1.852  0.00  0.00    -0.260 OA
BRANCH  22  24
ATOM     24  C   UNL d   1      -1.838   2.197  -1.510  0.00  0.00     0.009 C 
ATOM     25  C   UNL d   1      -2.090   2.458  -0.211  0.00  0.00    -0.018 C 
ATOM     26  C   UNL d   1      -2.957   1.666   0.719  0.00  0.00     0.036 C 
ATOM     27  C   UNL d   1      -0.933   3.076  -2.327  0.00  0.00     0.054 C 
ENDBRANCH  22  24
ENDBRANCH  21  22
ENDBRANCH   1  21
BRANCH  14  28
ATOM     28  O   UNL d   1       0.029  -1.238  -2.872  0.00  0.00    -0.383 OA
ATOM     29  H   UNL d   1      -0.059  -0.266  -2.788  0.00  0.00     0.210 HD
ENDBRANCH  14  28
BRANCH  13  30
ATOM     30  O   UNL d   1      -1.904  -3.006  -2.035  0.00  0.00    -0.391 OA
ATOM     31  H   UNL d   1      -1.104  -2.714  -1.560  0.00  0.00     0.210 HD
ENDBRANCH  13  30
BRANCH  12  32
ATOM     32  C   UNL d   1      -1.326  -5.473  -4.109  0.00  0.00     0.177 C 
BRANCH  32  33
ATOM     33  O   UNL d   1      -0.414  -6.541  -4.321  0.00  0.00    -0.400 OA
ATOM     34  H   UNL d   1      -0.043  -6.423  -5.210  0.00  0.00     0.209 HD
ENDBRANCH  32  33
ENDBRANCH  12  32
TORSDOF 7
