# Supplementary material for: Integrating Molecular Dynamics, Molecular Docking, and Machine Learning for Predicting SARS-CoV-2 Papain-like Protease Binders
Source: Molecules. 2025 Jul 16;30(14):2985. doi: 10.3390/molecules30142985 (PMC12300542; doi:10.3390/molecules30142985)
Supplement: Supplementary file 1 [file molecules-30-02985-s001.zip › Supplementary files/Supplementary Data/FDA approved drugs/drug1155_prep-min.pdbqt]

REMARK  8 active torsions:
REMARK  status: ('A' for Active; 'I' for Inactive)
REMARK    1  A    between atoms: O_2  and  C_3 
REMARK    2  A    between atoms: C_9  and  O_15 
REMARK    3  A    between atoms: C_12  and  O_13 
REMARK    4  A    between atoms: O_15  and  C_16 
REMARK    5  A    between atoms: C_19  and  N_20 
REMARK       I    between atoms: N_20  and  C_21 
REMARK    6  A    between atoms: C_21  and  C_23 
REMARK    7  A    between atoms: C_23  and  C_26 
REMARK       I    between atoms: C_26  and  N_28 
REMARK    8  A    between atoms: N_28  and  C_29 
ROOT
ATOM      1  C   UNL d   1       4.067  -5.688   2.550  0.00  0.00     0.076 A 
ATOM      2  C   UNL d   1       4.796  -4.846   3.392  0.00  0.00     0.039 A 
ATOM      3  C   UNL d   1       5.885  -4.123   2.889  0.00  0.00     0.032 A 
ATOM      4  C   UNL d   1       6.301  -4.293   1.568  0.00  0.00     0.034 A 
ATOM      5  C   UNL d   1       5.632  -5.223   0.764  0.00  0.00     0.032 A 
ATOM      6  C   UNL d   1       4.522  -5.919   1.252  0.00  0.00     0.039 A 
ENDROOT
BRANCH   4   7
ATOM      7  N   UNL d   1       7.360  -3.573   0.977  0.00  0.00    -0.326 N 
ATOM      8  C   UNL d   1       8.150  -2.609   1.566  0.00  0.00     0.240 C 
ATOM      9  O   UNL d   1       8.107  -2.192   2.714  0.00  0.00    -0.272 OA
ATOM     10  H   UNL d   1       7.571  -3.798   0.012  0.00  0.00     0.169 HD
BRANCH   8  11
ATOM     11  C   UNL d   1       9.225  -2.076   0.667  0.00  0.00     0.122 A 
ATOM     12  C   UNL d   1       9.253  -0.568   0.417  0.00  0.00     0.031 A 
ATOM     13  C   UNL d   1       8.830  -1.482  -0.688  0.00  0.00     0.031 A 
BRANCH  11  14
ATOM     14  C   UNL d   1      10.543  -2.793   0.756  0.00  0.00     0.240 C 
ATOM     15  O   UNL d   1      10.938  -3.407  -0.222  0.00  0.00    -0.272 OA
ATOM     16  N   UNL d   1      11.150  -2.697   1.995  0.00  0.00    -0.326 N 
ATOM     17  H   UNL d   1      10.629  -2.199   2.712  0.00  0.00     0.169 HD
BRANCH  16  18
ATOM     18  C   UNL d   1      12.348  -3.325   2.403  0.00  0.00     0.034 A 
ATOM     19  C   UNL d   1      13.164  -4.063   1.538  0.00  0.00     0.032 A 
ATOM     20  C   UNL d   1      14.322  -4.687   2.011  0.00  0.00     0.044 A 
ATOM     21  C   UNL d   1      14.667  -4.570   3.349  0.00  0.00     0.116 A 
ATOM     22  F   UNL d   1      15.772  -5.176   3.802  0.00  0.00    -0.206 F 
ATOM     23  C   UNL d   1      13.879  -3.833   4.222  0.00  0.00     0.044 A 
ATOM     24  C   UNL d   1      12.720  -3.207   3.748  0.00  0.00     0.032 A 
ENDBRANCH  16  18
ENDBRANCH  11  14
ENDBRANCH   8  11
ENDBRANCH   4   7
BRANCH   1  25
ATOM     25  O   UNL d   1       2.872  -6.292   2.879  0.00  0.00    -0.310 OA
BRANCH  25  26
ATOM     26  C   UNL d   1       1.996  -5.658   3.742  0.00  0.00     0.090 C 
ATOM     27  C   UNL d   1       1.374  -6.513   4.649  0.00  0.00     0.057 C 
ATOM     28  C   UNL d   1       0.535  -5.957   5.590  0.00  0.00     0.120 C 
ATOM     29  N   UNL d   1       0.321  -4.631   5.705  0.00  0.00    -0.260 NA
ATOM     30  C   UNL d   1       0.915  -3.809   4.823  0.00  0.00     0.072 C 
ATOM     31  C   UNL d   1       0.767  -2.441   5.003  0.00  0.00     0.072 C 
ATOM     32  C   UNL d   1       1.704  -4.269   3.758  0.00  0.00     0.029 C 
ATOM     33  C   UNL d   1       1.394  -1.494   4.178  0.00  0.00     0.103 C 
ATOM     34  C   UNL d   1       2.063  -1.939   3.039  0.00  0.00     0.102 C 
ATOM     35  C   UNL d   1       2.162  -3.316   2.816  0.00  0.00     0.056 C 
BRANCH  33  36
ATOM     36  O   UNL d   1       1.304  -0.150   4.432  0.00  0.00    -0.353 OA
ATOM     37  C   UNL d   1       1.284   0.204   5.815  0.00  0.00     0.210 C 
ENDBRANCH  33  36
BRANCH  34  38
ATOM     38  O   UNL d   1       2.675  -1.207   2.058  0.00  0.00    -0.353 OA
ATOM     39  C   UNL d   1       3.105   0.107   2.377  0.00  0.00     0.210 C 
ENDBRANCH  34  38
ENDBRANCH  25  26
ENDBRANCH   1  25
TORSDOF 8
