# Supplementary material for: Integrating Molecular Dynamics, Molecular Docking, and Machine Learning for Predicting SARS-CoV-2 Papain-like Protease Binders
Source: Molecules. 2025 Jul 16;30(14):2985. doi: 10.3390/molecules30142985 (PMC12300542; doi:10.3390/molecules30142985)
Supplement: Supplementary file 1 [file molecules-30-02985-s001.zip › Supplementary files/Supplementary Data/FDA approved drugs/drug1156_prep-min.pdbqt]

REMARK  6 active torsions:
REMARK  status: ('A' for Active; 'I' for Inactive)
REMARK       I    between atoms: N_2  and  C_3 
REMARK    1  A    between atoms: C_3  and  C_5 
REMARK    2  A    between atoms: C_9  and  O_11 
REMARK    3  A    between atoms: O_11  and  C_12 
REMARK    4  A    between atoms: C_15  and  N_16 
REMARK       I    between atoms: N_16  and  C_17 
REMARK       I    between atoms: C_17  and  N_19 
REMARK    5  A    between atoms: N_19  and  C_20 
REMARK    6  A    between atoms: C_22  and  C_27 
ROOT
ATOM      1  C   UNL d   1      -1.375   1.580   4.736  0.00  0.00     0.079 C 
ATOM      2  C   UNL d   1      -0.642   1.126   5.826  0.00  0.00     0.081 C 
ATOM      3  C   UNL d   1      -1.049   1.466   7.111  0.00  0.00     0.145 C 
ATOM      4  C   UNL d   1      -2.160   2.288   7.337  0.00  0.00     0.075 C 
ATOM      5  C   UNL d   1      -2.776   2.875   6.227  0.00  0.00     0.035 C 
ATOM      6  C   UNL d   1      -2.398   2.508   4.933  0.00  0.00     0.040 C 
ATOM      7  F   UNL d   1      -0.339   0.961   8.131  0.00  0.00    -0.204 F 
ENDROOT
BRANCH   4   8
ATOM      8  N   UNL d   1      -2.715   2.578   8.599  0.00  0.00    -0.306 N 
ATOM      9  C   UNL d   1      -2.676   1.930   9.805  0.00  0.00     0.325 C 
ATOM     10  O   UNL d   1      -3.167   2.508  10.772  0.00  0.00    -0.247 OA
ATOM     11  N   UNL d   1      -2.183   0.657   9.812  0.00  0.00    -0.309 N 
ATOM     12  H   UNL d   1      -1.915   0.290   8.915  0.00  0.00     0.170 HD
ATOM     13  H   UNL d   1      -3.318   3.392   8.660  0.00  0.00     0.171 HD
BRANCH  11  14
ATOM     14  C   UNL d   1      -1.931  -0.186  10.907  0.00  0.00     0.037 A 
ATOM     15  C   UNL d   1      -2.161   0.167  12.236  0.00  0.00     0.047 A 
ATOM     16  C   UNL d   1      -1.813  -0.700  13.293  0.00  0.00     0.071 A 
ATOM     17  C   UNL d   1      -1.239  -1.939  12.988  0.00  0.00     0.049 A 
ATOM     18 CL   UNL d   1      -0.751  -3.055  14.210  0.00  0.00    -0.083 Cl
ATOM     19  C   UNL d   1      -1.028  -2.310  11.659  0.00  0.00     0.027 A 
ATOM     20  C   UNL d   1      -1.372  -1.438  10.625  0.00  0.00     0.031 A 
BRANCH  16  21
ATOM     21  C   UNL d   1      -2.037  -0.267  14.716  0.00  0.00     0.419 C 
ATOM     22  F   UNL d   1      -2.634   0.955  14.823  0.00  0.00    -0.166 F 
ATOM     23  F   UNL d   1      -2.838  -1.119  15.413  0.00  0.00    -0.166 F 
ATOM     24  F   UNL d   1      -0.878  -0.162  15.424  0.00  0.00    -0.166 F 
ENDBRANCH  16  21
ENDBRANCH  11  14
ENDBRANCH   4   8
BRANCH   1  25
ATOM     25  O   UNL d   1      -1.133   1.204   3.435  0.00  0.00    -0.311 OA
BRANCH  25  26
ATOM     26  C   UNL d   1      -0.692  -0.073   3.173  0.00  0.00     0.079 A 
ATOM     27  C   UNL d   1      -1.099  -1.215   3.867  0.00  0.00     0.056 A 
ATOM     28  C   UNL d   1      -0.538  -2.432   3.520  0.00  0.00     0.120 A 
ATOM     29  N   UNL d   1       0.362  -2.584   2.523  0.00  0.00    -0.255 NA
ATOM     30  C   UNL d   1       0.683  -1.458   1.820  0.00  0.00     0.126 A 
ATOM     31  C   UNL d   1       0.183  -0.199   2.103  0.00  0.00     0.074 A 
BRANCH  30  32
ATOM     32  C   UNL d   1       1.666  -1.619   0.705  0.00  0.00     0.269 C 
ATOM     33  N   UNL d   1       2.231  -2.873   0.616  0.00  0.00    -0.360 N 
ATOM     34  C   UNL d   1       3.248  -3.177  -0.352  0.00  0.00     0.149 C 
ATOM     35  H   UNL d   1       1.929  -3.564   1.298  0.00  0.00     0.162 HD
ATOM     36  O   UNL d   1       1.942  -0.690  -0.044  0.00  0.00    -0.266 OA
ENDBRANCH  30  32
ENDBRANCH  25  26
ENDBRANCH   1  25
TORSDOF 6
