# Supplementary material for: Integrating Molecular Dynamics, Molecular Docking, and Machine Learning for Predicting SARS-CoV-2 Papain-like Protease Binders
Source: Molecules. 2025 Jul 16;30(14):2985. doi: 10.3390/molecules30142985 (PMC12300542; doi:10.3390/molecules30142985)
Supplement: Supplementary file 1 [file molecules-30-02985-s001.zip › Supplementary files/Supplementary Data/FDA approved drugs/drug1157_prep-min.pdbqt]

REMARK  7 active torsions:
REMARK  status: ('A' for Active; 'I' for Inactive)
REMARK    1  A    between atoms: N_5  and  C_8 
REMARK    2  A    between atoms: C_8  and  C_9 
REMARK    3  A    between atoms: C_10  and  C_36 
REMARK    4  A    between atoms: C_12  and  N_13 
REMARK       I    between atoms: N_13  and  C_14 
REMARK    5  A    between atoms: C_14  and  C_16 
REMARK    6  A    between atoms: C_18  and  C_23 
REMARK    7  A    between atoms: C_24  and  C_25 
ROOT
ATOM      1  N   UNL d   1       2.619   0.243   4.790  0.00  0.00    -0.323 N 
ATOM      2  C   UNL d   1       3.755   1.020   4.635  0.00  0.00     0.256 C 
ATOM      3  O   UNL d   1       3.880   1.952   3.845  0.00  0.00    -0.267 OA
ATOM      4  H   UNL d   1       2.671  -0.504   5.472  0.00  0.00     0.169 HD
ENDROOT
BRANCH   1   5
ATOM      5  C   UNL d   1       1.407   0.363   4.086  0.00  0.00     0.035 C 
ATOM      6  C   UNL d   1       1.073   1.452   3.281  0.00  0.00     0.046 C 
ATOM      7  C   UNL d   1      -0.134   1.491   2.547  0.00  0.00     0.058 C 
ATOM      8  C   UNL d   1      -0.984   0.359   2.566  0.00  0.00    -0.017 C 
ATOM      9  C   UNL d   1      -0.682  -0.688   3.458  0.00  0.00     0.012 C 
ATOM     10  C   UNL d   1       0.489  -0.676   4.218  0.00  0.00     0.030 C 
BRANCH   7  11
ATOM     11  C   UNL d   1      -0.439   2.799   1.836  0.00  0.00     0.418 C 
ATOM     12  F   UNL d   1      -1.597   2.736   1.117  0.00  0.00    -0.166 F 
ATOM     13  F   UNL d   1      -0.578   3.844   2.685  0.00  0.00    -0.166 F 
ATOM     14  F   UNL d   1       0.513   3.129   0.928  0.00  0.00    -0.166 F 
ENDBRANCH   7  11
BRANCH   8  15
ATOM     15  C   UNL d   1      -2.158   0.161   1.636  0.00  0.00     0.274 C 
BRANCH  15  16
ATOM     16  N   UNL d   1      -1.747  -0.291   0.228  0.00  0.00    -0.064 N 
ATOM     17  C   UNL d   1      -2.919  -0.350  -0.749  0.00  0.00     0.263 C 
ATOM     18  C   UNL d   1      -3.809  -1.599  -0.513  0.00  0.00     0.262 C 
ATOM     19  N   UNL d   1      -2.995  -2.893  -0.496  0.00  0.00    -0.072 N 
ATOM     20  C   UNL d   1      -3.873  -4.085  -0.148  0.00  0.00     0.269 C 
ATOM     21  C   UNL d   1      -1.767  -2.838   0.414  0.00  0.00     0.262 C 
ATOM     22  H   UNL d   1      -2.672  -3.082  -1.460  0.00  0.00     0.279 HD
ATOM     23  C   UNL d   1      -0.913  -1.573   0.148  0.00  0.00     0.263 C 
ATOM     24  H   UNL d   1      -1.133   0.468  -0.112  0.00  0.00     0.280 HD
ENDBRANCH  15  16
ENDBRANCH   8  15
ENDBRANCH   1   5
BRANCH   2  25
ATOM     25  C   UNL d   1       4.890   0.660   5.529  0.00  0.00     0.033 A 
ATOM     26  C   UNL d   1       5.142  -0.668   5.909  0.00  0.00     0.038 A 
ATOM     27  C   UNL d   1       6.153  -0.962   6.832  0.00  0.00     0.025 A 
ATOM     28  C   UNL d   1       6.950   0.073   7.351  0.00  0.00    -0.043 A 
ATOM     29  C   UNL d   1       8.044  -0.151   8.361  0.00  0.00     0.049 C 
ATOM     30  C   UNL d   1       6.722   1.391   6.919  0.00  0.00     0.009 A 
ATOM     31  C   UNL d   1       5.700   1.685   6.015  0.00  0.00     0.017 A 
BRANCH  27  32
ATOM     32  C   UNL d   1       6.339  -2.333   7.215  0.00  0.00    -0.059 C 
ATOM     33  C   UNL d   1       6.538  -3.481   7.516  0.00  0.00    -0.040 C 
BRANCH  33  34
ATOM     34  C   UNL d   1       6.881  -4.824   7.827  0.00  0.00     0.131 A 
ATOM     35  C   UNL d   1       8.116  -5.417   7.677  0.00  0.00     0.160 A 
ATOM     36  N   UNL d   1       8.082  -6.743   8.023  0.00  0.00    -0.238 NA
ATOM     37  C   UNL d   1       6.845  -6.961   8.412  0.00  0.00     0.151 A 
ATOM     38  C   UNL d   1       6.221  -8.142   8.871  0.00  0.00     0.054 A 
ATOM     39  N   UNL d   1       6.067  -5.811   8.335  0.00  0.00    -0.206 N 
ATOM     40  C   UNL d   1       4.938  -8.102   9.245  0.00  0.00     0.025 A 
ATOM     41  C   UNL d   1       4.246  -6.794   9.144  0.00  0.00     0.139 A 
ATOM     42  N   UNL d   1       4.746  -5.686   8.692  0.00  0.00    -0.177 NA
ENDBRANCH  33  34
ENDBRANCH  27  32
ENDBRANCH   2  25
TORSDOF 7
