# Supplementary material for: Integrating Molecular Dynamics, Molecular Docking, and Machine Learning for Predicting SARS-CoV-2 Papain-like Protease Binders
Source: Molecules. 2025 Jul 16;30(14):2985. doi: 10.3390/molecules30142985 (PMC12300542; doi:10.3390/molecules30142985)
Supplement: Supplementary file 1 [file molecules-30-02985-s001.zip › Supplementary files/Supplementary Data/FDA approved drugs/drug1158_prep-min.pdbqt]

REMARK  7 active torsions:
REMARK  status: ('A' for Active; 'I' for Inactive)
REMARK    1  A    between atoms: C_2  and  C_3 
REMARK    2  A    between atoms: C_3  and  S_4 
REMARK    3  A    between atoms: S_4  and  N_7 
REMARK    4  A    between atoms: N_7  and  C_8 
REMARK    5  A    between atoms: C_11  and  C_16 
REMARK    6  A    between atoms: C_16  and  C_18 
REMARK    7  A    between atoms: C_24  and  C_27 
ROOT
ATOM      1  C   UNL d   1       2.188   2.059   1.593  0.00  0.00     0.200 C 
ATOM      2  O   UNL d   1       3.085   2.795   1.999  0.00  0.00    -0.286 OA
ENDROOT
BRANCH   1   3
ATOM      3  C   UNL d   1       2.459   0.610   1.539  0.00  0.00     0.094 A 
ATOM      4  C   UNL d   1       1.936  -0.211   0.545  0.00  0.00     0.160 A 
ATOM      5  C   UNL d   1       2.388  -1.530   0.398  0.00  0.00     0.082 A 
ATOM      6  F   UNL d   1       1.026   0.239  -0.332  0.00  0.00    -0.203 F 
ATOM      7  C   UNL d   1       3.364  -2.045   1.250  0.00  0.00     0.036 A 
ATOM      8  C   UNL d   1       3.881  -1.236   2.259  0.00  0.00     0.046 A 
ATOM      9  C   UNL d   1       3.426   0.076   2.400  0.00  0.00     0.133 A 
ATOM     10  F   UNL d   1       3.959   0.809   3.387  0.00  0.00    -0.205 F 
BRANCH   5  11
ATOM     11  N   UNL d   1       1.870  -2.313  -0.668  0.00  0.00    -0.281 N 
ATOM     12  H   UNL d   1       1.209  -3.063  -0.468  0.00  0.00     0.178 HD
BRANCH  11  13
ATOM     13  S   UNL d   1       2.810  -2.512  -2.049  0.00  0.00     0.231 S 
ATOM     14  O   UNL d   1       2.640  -3.896  -2.447  0.00  0.00    -0.206 OA
ATOM     15  O   UNL d   1       4.120  -1.950  -1.825  0.00  0.00    -0.206 OA
BRANCH  13  16
ATOM     16  C   UNL d   1       1.942  -1.480  -3.221  0.00  0.00     0.163 C 
BRANCH  16  17
ATOM     17  C   UNL d   1       0.497  -1.909  -3.445  0.00  0.00     0.012 C 
ATOM     18  C   UNL d   1      -0.169  -1.039  -4.498  0.00  0.00     0.006 C 
ENDBRANCH  16  17
ENDBRANCH  13  16
ENDBRANCH  11  13
ENDBRANCH   5  11
ENDBRANCH   1   3
BRANCH   1  19
ATOM     19  C   UNL d   1       0.955   2.648   1.087  0.00  0.00     0.044 A 
ATOM     20  C   UNL d   1      -0.350   2.191   1.218  0.00  0.00     0.106 A 
ATOM     21  N   UNL d   1      -1.185   3.110   0.623  0.00  0.00    -0.349 N 
ATOM     22  C   UNL d   1      -0.453   4.142   0.104  0.00  0.00     0.138 A 
ATOM     23  H   UNL d   1      -2.192   3.060   0.566  0.00  0.00     0.167 HD
ATOM     24  C   UNL d   1       0.878   3.883   0.368  0.00  0.00     0.026 A 
ATOM     25  N   UNL d   1      -0.965   5.206  -0.542  0.00  0.00    -0.242 NA
ATOM     26  C   UNL d   1       1.822   4.821  -0.098  0.00  0.00     0.030 A 
ATOM     27  C   UNL d   1       1.386   5.953  -0.797  0.00  0.00    -0.007 A 
ATOM     28  C   UNL d   1      -0.003   6.074  -0.963  0.00  0.00     0.131 A 
BRANCH  27  29
ATOM     29  C   UNL d   1       2.346   6.946  -1.323  0.00  0.00    -0.024 A 
ATOM     30  C   UNL d   1       3.576   6.540  -1.881  0.00  0.00     0.014 A 
ATOM     31  C   UNL d   1       4.502   7.470  -2.367  0.00  0.00     0.024 A 
ATOM     32  C   UNL d   1       4.209   8.827  -2.311  0.00  0.00     0.034 A 
ATOM     33 CL   UNL d   1       5.344   9.974  -2.905  0.00  0.00    -0.084 Cl
ATOM     34  C   UNL d   1       3.002   9.259  -1.771  0.00  0.00     0.024 A 
ATOM     35  C   UNL d   1       2.081   8.326  -1.279  0.00  0.00     0.014 A 
ENDBRANCH  27  29
ENDBRANCH   1  19
TORSDOF 7
