# Supplementary material for: Integrating Molecular Dynamics, Molecular Docking, and Machine Learning for Predicting SARS-CoV-2 Papain-like Protease Binders
Source: Molecules. 2025 Jul 16;30(14):2985. doi: 10.3390/molecules30142985 (PMC12300542; doi:10.3390/molecules30142985)
Supplement: Supplementary file 1 [file molecules-30-02985-s001.zip › Supplementary files/Supplementary Data/FDA approved drugs/drug1159_prep-min.pdbqt]

REMARK  6 active torsions:
REMARK  status: ('A' for Active; 'I' for Inactive)
REMARK    1  A    between atoms: C_2  and  O_3 
REMARK    2  A    between atoms: C_2  and  C_22 
REMARK    3  A    between atoms: O_3  and  C_4 
REMARK    4  A    between atoms: C_5  and  N_6 
REMARK    5  A    between atoms: C_9  and  C_11 
REMARK    6  A    between atoms: N_13  and  C_16 
ROOT
ATOM      1  C   UNL d   1       2.326   0.782   2.405  0.00  0.00     0.110 A 
ATOM      2  C   UNL d   1       3.227   0.996   1.352  0.00  0.00     0.134 A 
ATOM      3  N   UNL d   1       4.550   1.157   1.546  0.00  0.00    -0.245 NA
ATOM      4  C   UNL d   1       5.000   1.113   2.822  0.00  0.00     0.131 A 
ATOM      5  C   UNL d   1       4.192   0.931   3.938  0.00  0.00    -0.003 A 
ATOM      6  C   UNL d   1       2.821   0.778   3.711  0.00  0.00     0.054 A 
ENDROOT
BRANCH   5   7
ATOM      7  C   UNL d   1       4.753   0.915   5.278  0.00  0.00     0.012 A 
ATOM      8  C   UNL d   1       4.200   0.272   6.371  0.00  0.00     0.126 A 
ATOM      9  N   UNL d   1       5.043   0.504   7.419  0.00  0.00    -0.276 N 
ATOM     10  N   UNL d   1       6.114   1.246   7.093  0.00  0.00    -0.184 NA
ATOM     11  C   UNL d   1       5.936   1.498   5.790  0.00  0.00     0.152 A 
BRANCH   9  12
ATOM     12  C   UNL d   1       4.895   0.017   8.788  0.00  0.00     0.112 C 
ATOM     13  C   UNL d   1       4.801   1.166   9.803  0.00  0.00     0.055 C 
ATOM     14  C   UNL d   1       6.147   1.806  10.114  0.00  0.00     0.234 C 
ATOM     15  N   UNL d   1       7.128   0.751  10.504  0.00  0.00    -0.075 N 
ATOM     16  C   UNL d   1       7.332  -0.301   9.466  0.00  0.00     0.234 C 
ATOM     17  H   UNL d   1       6.860   0.325  11.401  0.00  0.00     0.277 HD
ATOM     18  H   UNL d   1       8.035   1.209  10.677  0.00  0.00     0.277 HD
ATOM     19  C   UNL d   1       6.004  -0.977   9.159  0.00  0.00     0.055 C 
ENDBRANCH   9  12
ENDBRANCH   5   7
BRANCH   1  20
ATOM     20  O   UNL d   1       0.999   0.657   2.078  0.00  0.00    -0.338 OA
BRANCH  20  21
ATOM     21  C   UNL d   1       0.183  -0.207   2.879  0.00  0.00     0.161 C 
ATOM     22  C   UNL d   1       0.631  -1.672   2.804  0.00  0.00     0.045 C 
BRANCH  21  23
ATOM     23  C   UNL d   1      -1.286  -0.110   2.462  0.00  0.00     0.017 A 
ATOM     24  C   UNL d   1      -2.303  -0.134   3.448  0.00  0.00     0.044 A 
ATOM     25 CL   UNL d   1      -1.954  -0.223   5.145  0.00  0.00    -0.084 Cl
ATOM     26  C   UNL d   1      -3.661  -0.120   3.104  0.00  0.00     0.028 A 
ATOM     27  C   UNL d   1      -4.045  -0.086   1.770  0.00  0.00     0.046 A 
ATOM     28  C   UNL d   1      -3.067  -0.066   0.785  0.00  0.00     0.138 A 
ATOM     29  C   UNL d   1      -1.703  -0.085   1.110  0.00  0.00     0.083 A 
ATOM     30  F   UNL d   1      -3.465  -0.050  -0.496  0.00  0.00    -0.204 F 
ATOM     31 CL   UNL d   1      -0.598  -0.123  -0.223  0.00  0.00    -0.080 Cl
ENDBRANCH  21  23
ENDBRANCH  20  21
ENDBRANCH   1  20
BRANCH   2  32
ATOM     32  N   UNL d   1       2.808   0.934   0.027  0.00  0.00    -0.285 NA
ATOM     33  H   UNL d   1       1.910   1.382  -0.120  0.00  0.00     0.125 HD
ATOM     34  H   UNL d   1       3.550   1.254  -0.584  0.00  0.00     0.125 HD
ENDBRANCH   2  32
TORSDOF 6
