# Supplementary material for: Integrating Molecular Dynamics, Molecular Docking, and Machine Learning for Predicting SARS-CoV-2 Papain-like Protease Binders
Source: Molecules. 2025 Jul 16;30(14):2985. doi: 10.3390/molecules30142985 (PMC12300542; doi:10.3390/molecules30142985)
Supplement: Supplementary file 1 [file molecules-30-02985-s001.zip › Supplementary files/Supplementary Data/FDA approved drugs/drug115_prep-min.pdbqt]

REMARK  3 active torsions:
REMARK  status: ('A' for Active; 'I' for Inactive)
REMARK    1  A    between atoms: C_2  and  C_4 
REMARK    2  A    between atoms: N_6  and  C_7 
REMARK    3  A    between atoms: C_12  and  N_19 
ROOT
ATOM      1  C   UNL d   1      -1.148  -0.593  -0.842  0.00  0.00     0.107 C 
ATOM      2  C   UNL d   1      -1.908   0.483  -0.585  0.00  0.00     0.114 C 
ATOM      3  N   UNL d   1      -3.291   0.530  -0.554  0.00  0.00    -0.350 N 
ATOM      4  C   UNL d   1      -4.009  -0.610  -1.008  0.00  0.00     0.051 A 
ATOM      5  C   UNL d   1      -5.402  -0.592  -1.200  0.00  0.00     0.063 A 
ATOM      6  C   UNL d   1      -6.144  -1.711  -1.622  0.00  0.00     0.071 A 
ATOM      7  C   UNL d   1      -5.407  -2.886  -1.851  0.00  0.00     0.143 A 
ATOM      8  F   UNL d   1      -6.024  -3.999  -2.282  0.00  0.00    -0.204 F 
ATOM      9  C   UNL d   1      -4.025  -2.947  -1.677  0.00  0.00     0.062 A 
ATOM     10  C   UNL d   1      -3.327  -1.807  -1.266  0.00  0.00     0.045 A 
ATOM     11  C   UNL d   1      -1.849  -1.871  -1.100  0.00  0.00     0.202 C 
ATOM     12  O   UNL d   1      -1.318  -2.973  -1.154  0.00  0.00    -0.286 OA
ENDROOT
BRANCH   6  13
ATOM     13  N   UNL d   1      -7.525  -1.615  -1.751  0.00  0.00    -0.375 N 
ATOM     14  C   UNL d   1      -8.160  -0.390  -2.263  0.00  0.00     0.150 C 
ATOM     15  C   UNL d   1      -9.352  -0.029  -1.358  0.00  0.00     0.252 C 
ATOM     16  N   UNL d   1     -10.303  -1.203  -1.264  0.00  0.00    -0.072 N 
ATOM     17  C   UNL d   1      -9.619  -2.466  -0.788  0.00  0.00     0.252 C 
ATOM     18  H   UNL d   1     -10.722  -1.373  -2.187  0.00  0.00     0.277 HD
ATOM     19  H   UNL d   1     -11.068  -0.970  -0.621  0.00  0.00     0.277 HD
ATOM     20  C   UNL d   1      -8.390  -2.800  -1.664  0.00  0.00     0.150 C 
ENDBRANCH   6  13
BRANCH   3  21
ATOM     21  C   UNL d   1      -3.916   1.864  -0.465  0.00  0.00     0.090 A 
ATOM     22  C   UNL d   1      -3.667   2.791   0.701  0.00  0.00     0.028 A 
ATOM     23  C   UNL d   1      -5.018   2.176   0.521  0.00  0.00     0.028 A 
ENDBRANCH   3  21
BRANCH   1  24
ATOM     24  C   UNL d   1       0.367  -0.425  -0.905  0.00  0.00     0.214 C 
ATOM     25  O   UNL d   1       0.823   0.561  -0.249  0.00  0.00    -0.644 OA
ATOM     26  O   UNL d   1       0.996  -1.221  -1.653  0.00  0.00    -0.644 OA
ENDBRANCH   1  24
TORSDOF 3
