# Supplementary material for: Integrating Molecular Dynamics, Molecular Docking, and Machine Learning for Predicting SARS-CoV-2 Papain-like Protease Binders
Source: Molecules. 2025 Jul 16;30(14):2985. doi: 10.3390/molecules30142985 (PMC12300542; doi:10.3390/molecules30142985)
Supplement: Supplementary file 1 [file molecules-30-02985-s001.zip › Supplementary files/Supplementary Data/FDA approved drugs/drug1160_prep-min.pdbqt]

REMARK  10 active torsions:
REMARK  status: ('A' for Active; 'I' for Inactive)
REMARK    1  A    between atoms: O_2  and  C_3 
REMARK    2  A    between atoms: C_7  and  C_8 
REMARK    3  A    between atoms: C_8  and  N_9 
REMARK    4  A    between atoms: N_9  and  C_10 
REMARK    5  A    between atoms: C_12  and  N_26 
REMARK    6  A    between atoms: C_15  and  C_16 
REMARK       I    between atoms: C_16  and  N_18 
REMARK    7  A    between atoms: N_18  and  C_19 
REMARK    8  A    between atoms: C_19  and  C_20 
REMARK    9  A    between atoms: C_30  and  C_31 
REMARK   10  A    between atoms: C_31  and  O_32 
ROOT
ATOM      1  C   UNL d   1       3.778   3.755   6.136  0.00  0.00     0.160 A 
ATOM      2  N   UNL d   1       4.716   2.791   6.227  0.00  0.00    -0.044 NA
ATOM      3  C   UNL d   1       5.766   2.966   7.037  0.00  0.00     0.726 A 
ATOM      4  N   UNL d   1       5.975   4.109   7.703  0.00  0.00    -0.074 NA
ATOM      5  C   UNL d   1       5.024   5.062   7.613  0.00  0.00     0.157 A 
ATOM      6  C   UNL d   1       3.885   4.936   6.857  0.00  0.00     0.096 A 
ENDROOT
BRANCH   1   7
ATOM      7  N   UNL d   1       2.777   3.583   5.202  0.00  0.00    -0.369 N 
ATOM      8  H   UNL d   1       1.867   3.976   5.438  0.00  0.00     0.161 HD
BRANCH   7   9
ATOM      9  C   UNL d   1       2.843   2.551   4.197  0.00  0.00     0.160 C 
BRANCH   9  10
ATOM     10  C   UNL d   1       2.626   3.249   2.878  0.00  0.00    -0.039 A 
ATOM     11  C   UNL d   1       3.665   3.998   2.305  0.00  0.00     0.035 A 
ATOM     12  C   UNL d   1       3.433   4.777   1.171  0.00  0.00     0.068 A 
ATOM     13  C   UNL d   1       2.156   4.824   0.594  0.00  0.00     0.089 A 
ATOM     14 CL   UNL d   1       4.746   5.713   0.546  0.00  0.00    -0.081 Cl
ATOM     15  C   UNL d   1       1.132   4.045   1.147  0.00  0.00     0.039 A 
ATOM     16  C   UNL d   1       1.361   3.271   2.280  0.00  0.00     0.011 A 
BRANCH  13  17
ATOM     17  O   UNL d   1       1.985   5.615  -0.513  0.00  0.00    -0.354 OA
ATOM     18  C   UNL d   1       0.678   6.153  -0.689  0.00  0.00     0.210 C 
ENDBRANCH  13  17
ENDBRANCH   9  10
ENDBRANCH   7   9
ENDBRANCH   1   7
BRANCH   6  19
ATOM     19  C   UNL d   1       2.815   5.956   6.876  0.00  0.00     0.257 C 
ATOM     20  O   UNL d   1       1.646   5.618   6.702  0.00  0.00    -0.267 OA
ATOM     21  N   UNL d   1       3.174   7.267   7.116  0.00  0.00    -0.350 N 
ATOM     22  H   UNL d   1       4.133   7.591   7.077  0.00  0.00     0.163 HD
BRANCH  21  23
ATOM     23  C   UNL d   1       2.148   8.302   7.135  0.00  0.00     0.203 C 
BRANCH  23  24
ATOM     24  C   UNL d   1       2.641   9.685   7.515  0.00  0.00     0.142 A 
ATOM     25  N   UNL d   1       3.975   9.909   7.583  0.00  0.00    -0.244 NA
ATOM     26  C   UNL d   1       4.348  11.166   7.909  0.00  0.00     0.120 A 
ATOM     27  C   UNL d   1       3.461  12.189   8.159  0.00  0.00     0.038 A 
ATOM     28  C   UNL d   1       2.133  11.858   8.056  0.00  0.00     0.120 A 
ATOM     29  N   UNL d   1       1.698  10.625   7.736  0.00  0.00    -0.244 NA
ENDBRANCH  23  24
ENDBRANCH  21  23
ENDBRANCH   6  19
BRANCH   3  30
ATOM     30  N   UNL d   1       6.586   1.899   7.278  0.00  0.00    -0.207 N 
ATOM     31  C   UNL d   1       6.529   0.726   6.426  0.00  0.00     0.142 C 
ATOM     32  C   UNL d   1       7.439  -0.245   7.161  0.00  0.00     0.022 C 
ATOM     33  C   UNL d   1       8.545   0.650   7.710  0.00  0.00     0.030 C 
ATOM     34  C   UNL d   1       7.889   2.033   7.932  0.00  0.00     0.126 C 
BRANCH  34  35
ATOM     35  C   UNL d   1       7.763   2.373   9.428  0.00  0.00     0.190 C 
BRANCH  35  36
ATOM     36  O   UNL d   1       6.894   1.460  10.098  0.00  0.00    -0.399 OA
ATOM     37  H   UNL d   1       6.069   1.480   9.574  0.00  0.00     0.209 HD
ENDBRANCH  35  36
ENDBRANCH  34  35
ENDBRANCH   3  30
TORSDOF 10
