# Supplementary material for: Integrating Molecular Dynamics, Molecular Docking, and Machine Learning for Predicting SARS-CoV-2 Papain-like Protease Binders
Source: Molecules. 2025 Jul 16;30(14):2985. doi: 10.3390/molecules30142985 (PMC12300542; doi:10.3390/molecules30142985)
Supplement: Supplementary file 1 [file molecules-30-02985-s001.zip › Supplementary files/Supplementary Data/FDA approved drugs/drug1161_prep-min.pdbqt]

REMARK  4 active torsions:
REMARK  status: ('A' for Active; 'I' for Inactive)
REMARK    1  A    between atoms: C_3  and  C_4 
REMARK    2  A    between atoms: C_4  and  C_5 
REMARK    3  A    between atoms: C_4  and  N_10 
REMARK    4  A    between atoms: C_12  and  C_15 
ROOT
ATOM      1  N   UNL d   1       4.898  -2.185  -0.789  0.00  0.00    -0.197 NA
ATOM      2  C   UNL d   1       4.428  -1.190  -0.441  0.00  0.00     0.061 C 
ATOM      3  C   UNL d   1       3.788   0.068  -0.016  0.00  0.00     0.151 C 
ENDROOT
BRANCH   3   4
ATOM      4  C   UNL d   1       4.343   1.295  -0.759  0.00  0.00     0.126 C 
BRANCH   4   5
ATOM      5  C   UNL d   1       3.656   2.607  -0.326  0.00  0.00     0.011 C 
ATOM      6  C   UNL d   1       2.162   2.664  -0.631  0.00  0.00     0.007 C 
ATOM      7  C   UNL d   1       1.818   4.152  -0.665  0.00  0.00     0.000 C 
ATOM      8  C   UNL d   1       3.139   4.905  -0.794  0.00  0.00     0.000 C 
ATOM      9  C   UNL d   1       4.190   3.843  -1.059  0.00  0.00     0.007 C 
ENDBRANCH   4   5
BRANCH   4  10
ATOM     10  N   UNL d   1       5.784   1.440  -0.576  0.00  0.00    -0.274 N 
ATOM     11  C   UNL d   1       6.710   1.585  -1.563  0.00  0.00     0.128 A 
ATOM     12  C   UNL d   1       7.934   1.703  -0.936  0.00  0.00     0.030 A 
ATOM     13  C   UNL d   1       7.608   1.657   0.442  0.00  0.00     0.154 A 
ATOM     14  N   UNL d   1       6.297   1.524   0.663  0.00  0.00    -0.184 NA
BRANCH  12  15
ATOM     15  C   UNL d   1       9.194   1.511  -1.640  0.00  0.00     0.085 C 
ATOM     16  C   UNL d   1      10.191   0.822  -0.944  0.00  0.00     0.041 C 
ATOM     17  C   UNL d   1      10.725   0.776   0.372  0.00  0.00     0.034 C 
ATOM     18  C   UNL d   1      10.753  -0.235  -1.641  0.00  0.00     0.141 C 
ATOM     19  C   UNL d   1      11.363  -0.436   0.507  0.00  0.00     0.091 C 
ATOM     20  N   UNL d   1      11.333  -1.060  -0.716  0.00  0.00    -0.350 N 
ATOM     21  H   UNL d   1      11.637  -2.002  -0.915  0.00  0.00     0.166 HD
ATOM     22  N   UNL d   1      10.646  -0.481  -2.955  0.00  0.00    -0.224 NA
ATOM     23  C   UNL d   1       9.885   0.444  -3.567  0.00  0.00     0.236 C 
ATOM     24  N   UNL d   1       9.127   1.394  -2.993  0.00  0.00    -0.240 NA
ENDBRANCH  12  15
ENDBRANCH   4  10
ENDBRANCH   3   4
TORSDOF 4
