# Supplementary material for: Integrating Molecular Dynamics, Molecular Docking, and Machine Learning for Predicting SARS-CoV-2 Papain-like Protease Binders
Source: Molecules. 2025 Jul 16;30(14):2985. doi: 10.3390/molecules30142985 (PMC12300542; doi:10.3390/molecules30142985)
Supplement: Supplementary file 1 [file molecules-30-02985-s001.zip › Supplementary files/Supplementary Data/FDA approved drugs/drug1162_prep-min.pdbqt]

REMARK  5 active torsions:
REMARK  status: ('A' for Active; 'I' for Inactive)
REMARK    1  A    between atoms: N_2  and  C_4 
REMARK    2  A    between atoms: C_7  and  C_10 
REMARK    3  A    between atoms: C_17  and  O_18 
REMARK    4  A    between atoms: C_17  and  C_22 
REMARK    5  A    between atoms: O_18  and  C_19 
ROOT
ATOM      1  C   UNL d   1       1.268  -1.512   5.475  0.00  0.00     0.049 C 
ATOM      2  C   UNL d   1       1.651  -2.914   4.687  0.00  0.00     0.026 C 
ATOM      3  C   UNL d   1       3.147  -3.330   5.243  0.00  0.00     0.000 C 
ATOM      4  C   UNL d   1       3.892  -2.692   4.017  0.00  0.00     0.019 C 
ATOM      5  C   UNL d   1       3.028  -2.934   6.798  0.00  0.00     0.005 C 
ATOM      6  C   UNL d   1       4.049  -3.663   7.636  0.00  0.00     0.009 C 
ATOM      7  C   UNL d   1       4.188  -4.993   6.954  0.00  0.00     0.048 C 
ATOM      8  C   UNL d   1       4.011  -4.687   5.432  0.00  0.00     0.138 C 
ATOM      9  C   UNL d   1       1.510  -3.218   7.246  0.00  0.00     0.021 C 
ATOM     10  C   UNL d   1       1.136  -3.856   8.584  0.00  0.00     0.014 C 
ATOM     11  C   UNL d   1      -0.349  -3.555   8.820  0.00  0.00     0.040 C 
ATOM     12  C   UNL d   1      -0.394  -2.070   9.049  0.00  0.00    -0.048 C 
ATOM     13  C   UNL d   1      -0.891  -1.584  10.199  0.00  0.00     0.057 C 
ATOM     14  C   UNL d   1      -0.660  -0.170  10.541  0.00  0.00     0.150 C 
ATOM     15  O   UNL d   1      -1.190   0.308  11.538  0.00  0.00    -0.293 OA
ATOM     16  C   UNL d   1       0.361   0.560   9.716  0.00  0.00     0.087 C 
ATOM     17  C   UNL d   1       0.152   0.250   8.220  0.00  0.00     0.047 C 
ATOM     18  C   UNL d   1       0.202  -1.246   7.963  0.00  0.00    -0.048 C 
ATOM     19  C   UNL d   1       0.796  -1.883   6.902  0.00  0.00    -0.060 C 
ENDROOT
BRANCH   1  20
ATOM     20  C   UNL d   1       0.860  -0.295   4.659  0.00  0.00    -0.050 A 
ATOM     21  C   UNL d   1      -0.296   0.457   4.811  0.00  0.00     0.010 A 
ATOM     22  C   UNL d   1      -0.387   1.742   4.213  0.00  0.00     0.030 A 
ATOM     23  C   UNL d   1       0.652   2.313   3.438  0.00  0.00     0.029 A 
ATOM     24  C   UNL d   1       1.727   1.484   3.173  0.00  0.00     0.030 A 
ATOM     25  C   UNL d   1       1.832   0.242   3.791  0.00  0.00     0.010 A 
BRANCH  23  26
ATOM     26  N   UNL d   1       0.610   3.642   2.970  0.00  0.00    -0.390 N 
ATOM     27  C   UNL d   1       0.172   4.610   3.980  0.00  0.00     0.149 C 
ATOM     28  C   UNL d   1       1.739   4.113   2.153  0.00  0.00     0.149 C 
ENDBRANCH  23  26
ENDBRANCH   1  20
BRANCH   8  29
ATOM     29  O   UNL d   1       3.643  -5.832   4.668  0.00  0.00    -0.302 OA
BRANCH  29  30
ATOM     30  C   UNL d   1       2.684  -6.661   5.151  0.00  0.00     0.256 C 
ATOM     31  C   UNL d   1       2.986  -8.081   4.765  0.00  0.00     0.126 C 
ATOM     32  O   UNL d   1       1.773  -6.332   5.891  0.00  0.00    -0.266 OA
ENDBRANCH  29  30
ENDBRANCH   8  29
BRANCH   8  33
ATOM     33  C   UNL d   1       5.552  -4.396   5.081  0.00  0.00     0.158 C 
ATOM     34  C   UNL d   1       6.269  -5.194   4.026  0.00  0.00     0.094 C 
ATOM     35  O   UNL d   1       6.195  -3.496   5.638  0.00  0.00    -0.295 OA
ENDBRANCH   8  33
TORSDOF 5
