# Supplementary material for: Integrating Molecular Dynamics, Molecular Docking, and Machine Learning for Predicting SARS-CoV-2 Papain-like Protease Binders
Source: Molecules. 2025 Jul 16;30(14):2985. doi: 10.3390/molecules30142985 (PMC12300542; doi:10.3390/molecules30142985)
Supplement: Supplementary file 1 [file molecules-30-02985-s001.zip › Supplementary files/Supplementary Data/FDA approved drugs/drug1163_prep-min.pdbqt]

REMARK  4 active torsions:
REMARK  status: ('A' for Active; 'I' for Inactive)
REMARK       I    between atoms: N_2  and  C_3 
REMARK    1  A    between atoms: C_3  and  C_5 
REMARK    2  A    between atoms: C_9  and  N_12 
REMARK    3  A    between atoms: N_15  and  C_21 
REMARK    4  A    between atoms: C_23  and  C_29 
ROOT
ATOM      1  C   UNL d   1      -0.952  -9.103  -0.638  0.00  0.00     0.045 A 
ATOM      2  C   UNL d   1       0.215  -9.394   0.079  0.00  0.00     0.048 A 
ATOM      3  C   UNL d   1       0.762 -10.690   0.102  0.00  0.00     0.070 A 
ATOM      4  C   UNL d   1       0.122 -11.709  -0.619  0.00  0.00     0.059 A 
ATOM      5  C   UNL d   1      -1.058 -11.432  -1.319  0.00  0.00     0.026 A 
ATOM      6  C   UNL d   1      -1.601 -10.143  -1.311  0.00  0.00     0.032 A 
ATOM      7  C   UNL d   1       0.644 -13.046  -0.654  0.00  0.00     0.100 C 
ATOM      8  N   UNL d   1       1.058 -14.126  -0.686  0.00  0.00    -0.191 NA
ENDROOT
BRANCH   3   9
ATOM      9  C   UNL d   1       2.010 -10.959   0.906  0.00  0.00     0.419 C 
ATOM     10  F   UNL d   1       2.480  -9.854   1.551  0.00  0.00    -0.166 F 
ATOM     11  F   UNL d   1       1.811 -11.891   1.875  0.00  0.00    -0.166 F 
ATOM     12  F   UNL d   1       3.040 -11.406   0.140  0.00  0.00    -0.166 F 
ENDBRANCH   3   9
BRANCH   1  13
ATOM     13  N   UNL d   1      -1.479  -7.787  -0.665  0.00  0.00    -0.256 N 
ATOM     14  C   UNL d   1      -0.795  -6.610  -0.973  0.00  0.00     0.189 A 
ATOM     15  N   UNL d   1      -1.731  -5.530  -0.878  0.00  0.00    -0.305 N 
ATOM     16  S   UNL d   1       0.832  -6.504  -1.387  0.00  0.00    -0.040 SA
ATOM     17  C   UNL d   1      -3.039  -6.019  -0.405  0.00  0.00     0.114 A 
ATOM     18  C   UNL d   1      -2.798  -7.533  -0.375  0.00  0.00     0.259 A 
ATOM     19  C   UNL d   1      -4.183  -5.772  -1.392  0.00  0.00     0.049 C 
ATOM     20  C   UNL d   1      -3.403  -5.613   1.029  0.00  0.00     0.049 C 
ATOM     21  O   UNL d   1      -3.654  -8.354  -0.063  0.00  0.00    -0.270 OA
BRANCH  15  22
ATOM     22  C   UNL d   1      -1.540  -4.184  -1.345  0.00  0.00     0.041 A 
ATOM     23  C   UNL d   1      -0.760  -3.899  -2.472  0.00  0.00     0.073 A 
ATOM     24  C   UNL d   1      -0.573  -2.589  -2.926  0.00  0.00     0.134 A 
ATOM     25  C   UNL d   1      -1.184  -1.511  -2.296  0.00  0.00     0.070 A 
ATOM     26  F   UNL d   1       0.201  -2.412  -4.009  0.00  0.00    -0.205 F 
ATOM     27  C   UNL d   1      -1.982  -1.775  -1.181  0.00  0.00     0.022 A 
ATOM     28  C   UNL d   1      -2.153  -3.091  -0.719  0.00  0.00     0.031 A 
BRANCH  25  29
ATOM     29  C   UNL d   1      -1.066  -0.108  -2.783  0.00  0.00     0.254 C 
ATOM     30  N   UNL d   1      -0.226   0.116  -3.850  0.00  0.00    -0.361 N 
ATOM     31  C   UNL d   1      -0.140   1.401  -4.492  0.00  0.00     0.149 C 
ATOM     32  H   UNL d   1       0.287  -0.659  -4.256  0.00  0.00     0.162 HD
ATOM     33  O   UNL d   1      -1.719   0.782  -2.249  0.00  0.00    -0.268 OA
ENDBRANCH  25  29
ENDBRANCH  15  22
ENDBRANCH   1  13
TORSDOF 4
