# Supplementary material for: Integrating Molecular Dynamics, Molecular Docking, and Machine Learning for Predicting SARS-CoV-2 Papain-like Protease Binders
Source: Molecules. 2025 Jul 16;30(14):2985. doi: 10.3390/molecules30142985 (PMC12300542; doi:10.3390/molecules30142985)
Supplement: Supplementary file 1 [file molecules-30-02985-s001.zip › Supplementary files/Supplementary Data/FDA approved drugs/drug1164_prep-min.pdbqt]

REMARK  3 active torsions:
REMARK  status: ('A' for Active; 'I' for Inactive)
REMARK    1  A    between atoms: N_3  and  C_22 
REMARK    2  A    between atoms: C_5  and  C_16 
REMARK    3  A    between atoms: C_7  and  C_8 
ROOT
ATOM      1  C   UNL d   1       2.152   2.465  -0.036  0.00  0.00     0.000 A 
ATOM      2  C   UNL d   1       1.746   3.022   1.185  0.00  0.00     0.014 A 
ATOM      3  C   UNL d   1       0.978   4.188   1.210  0.00  0.00     0.001 A 
ATOM      4  C   UNL d   1       0.621   4.810   0.017  0.00  0.00     0.002 A 
ATOM      5  C   UNL d   1       1.034   4.273  -1.204  0.00  0.00     0.023 A 
ATOM      6  C   UNL d   1       1.797   3.097  -1.241  0.00  0.00     0.055 A 
ATOM      7  C   UNL d   1       2.195   2.569  -2.518  0.00  0.00     0.100 C 
ATOM      8  N   UNL d   1       2.529   2.165  -3.552  0.00  0.00    -0.191 NA
ENDROOT
BRANCH   1   9
ATOM      9  C   UNL d   1       2.889   1.193  -0.011  0.00  0.00     0.045 A 
ATOM     10  C   UNL d   1       2.123  -0.097  -0.027  0.00  0.00     0.263 A 
ATOM     11  O   UNL d   1       0.893  -0.055  -0.061  0.00  0.00    -0.267 OA
ATOM     12  N   UNL d   1       2.899  -1.268  -0.043  0.00  0.00    -0.288 N 
ATOM     13  C   UNL d   1       4.289  -1.218  -0.067  0.00  0.00     0.114 A 
ATOM     14  C   UNL d   1       4.989  -0.066  -0.042  0.00  0.00     0.010 A 
ATOM     15  C   UNL d   1       4.230   1.176   0.005  0.00  0.00     0.033 A 
BRANCH  12  16
ATOM     16  C   UNL d   1       2.212  -2.520  -0.073  0.00  0.00     0.042 A 
ATOM     17  C   UNL d   1       2.538  -3.486  -1.034  0.00  0.00     0.030 A 
ATOM     18  C   UNL d   1       1.799  -4.668  -1.117  0.00  0.00     0.002 A 
ATOM     19  C   UNL d   1       0.772  -4.919  -0.207  0.00  0.00     0.000 A 
ATOM     20  C   UNL d   1       0.478  -3.987   0.785  0.00  0.00     0.002 A 
ATOM     21  C   UNL d   1       1.183  -2.785   0.840  0.00  0.00     0.030 A 
ENDBRANCH  12  16
BRANCH  14  22
ATOM     22  C   UNL d   1       6.477  -0.090  -0.025  0.00  0.00     0.068 A 
ATOM     23  C   UNL d   1       7.217  -1.107  -0.629  0.00  0.00     0.032 A 
ATOM     24  C   UNL d   1       8.609  -1.062  -0.581  0.00  0.00     0.004 A 
ATOM     25  C   UNL d   1       9.231   0.003   0.053  0.00  0.00     0.019 A 
ATOM     26  C   UNL d   1       8.431   0.982   0.615  0.00  0.00     0.117 A 
ATOM     27  N   UNL d   1       7.078   0.961   0.589  0.00  0.00    -0.260 NA
ENDBRANCH  14  22
ENDBRANCH   1   9
TORSDOF 3
