# Supplementary material for: Integrating Molecular Dynamics, Molecular Docking, and Machine Learning for Predicting SARS-CoV-2 Papain-like Protease Binders
Source: Molecules. 2025 Jul 16;30(14):2985. doi: 10.3390/molecules30142985 (PMC12300542; doi:10.3390/molecules30142985)
Supplement: Supplementary file 1 [file molecules-30-02985-s001.zip › Supplementary files/Supplementary Data/FDA approved drugs/drug1165_prep-min.pdbqt]

REMARK  11 active torsions:
REMARK  status: ('A' for Active; 'I' for Inactive)
REMARK    1  A    between atoms: O_1  and  C_2 
REMARK    2  A    between atoms: C_2  and  C_3 
REMARK    3  A    between atoms: C_2  and  C_24 
REMARK    4  A    between atoms: C_2  and  C_29 
REMARK    5  A    between atoms: C_3  and  O_5 
REMARK    6  A    between atoms: O_5  and  C_6 
REMARK    7  A    between atoms: N_8  and  C_9 
REMARK    8  A    between atoms: C_9  and  C_10 
REMARK    9  A    between atoms: C_10  and  C_11 
REMARK   10  A    between atoms: C_11  and  O_12 
REMARK   11  A    between atoms: O_12  and  C_13 
ROOT
ATOM      1  C   UNL d   1       1.542  -3.128  -2.542  0.00  0.00     0.162 C 
ATOM      2  C   UNL d   1       0.492  -4.258  -2.667  0.00  0.00     0.270 C 
ATOM      3  N   UNL d   1       1.134  -5.623  -2.308  0.00  0.00    -0.065 N 
ATOM      4  C   UNL d   1       1.661  -5.520  -0.848  0.00  0.00     0.238 C 
ATOM      5  C   UNL d   1       2.739  -4.442  -0.761  0.00  0.00     0.035 C 
ATOM      6  C   UNL d   1       2.895  -3.716  -2.100  0.00  0.00     0.020 C 
ATOM      7  C   UNL d   1       3.340  -4.747  -3.135  0.00  0.00     0.035 C 
ATOM      8  C   UNL d   1       2.338  -5.897  -3.221  0.00  0.00     0.238 C 
ENDROOT
BRANCH   1   9
ATOM      9  O   UNL d   1       1.163  -2.137  -1.572  0.00  0.00    -0.311 OA
BRANCH   9  10
ATOM     10  C   UNL d   1       0.110  -1.337  -1.931  0.00  0.00     0.305 C 
ATOM     11  O   UNL d   1      -0.554  -1.557  -2.942  0.00  0.00    -0.261 OA
BRANCH  10  12
ATOM     12  C   UNL d   1      -0.109  -0.137  -0.958  0.00  0.00     0.213 C 
BRANCH  12  13
ATOM     13  O   UNL d   1      -1.212   0.657  -1.407  0.00  0.00    -0.370 OA
ATOM     14  H   UNL d   1      -0.990   0.964  -2.304  0.00  0.00     0.212 HD
ENDBRANCH  12  13
BRANCH  12  15
ATOM     15  C   UNL d   1       1.080   0.817  -0.937  0.00  0.00     0.032 A 
ATOM     16  C   UNL d   1       1.446   1.706   0.064  0.00  0.00     0.019 A 
ATOM     17  C   UNL d   1       2.614   2.455  -0.255  0.00  0.00     0.008 A 
ATOM     18  C   UNL d   1       3.089   2.156  -1.510  0.00  0.00     0.050 A 
ATOM     19  S   UNL d   1       2.122   0.993  -2.299  0.00  0.00    -0.102 SA
ENDBRANCH  12  15
BRANCH  12  20
ATOM     20  C   UNL d   1      -0.508  -0.677   0.416  0.00  0.00     0.032 A 
ATOM     21  C   UNL d   1      -1.731  -0.562   1.061  0.00  0.00     0.019 A 
ATOM     22  C   UNL d   1      -1.744  -1.167   2.350  0.00  0.00     0.008 A 
ATOM     23  C   UNL d   1      -0.532  -1.734   2.665  0.00  0.00     0.050 A 
ATOM     24  S   UNL d   1       0.611  -1.531   1.417  0.00  0.00    -0.102 SA
ENDBRANCH  12  20
ENDBRANCH  10  12
ENDBRANCH   9  10
ENDBRANCH   1   9
BRANCH   3  25
ATOM     25  C   UNL d   1       0.100  -6.771  -2.334  0.00  0.00     0.239 C 
BRANCH  25  26
ATOM     26  C   UNL d   1      -0.802  -6.885  -3.564  0.00  0.00     0.055 C 
BRANCH  26  27
ATOM     27  C   UNL d   1      -0.142  -7.411  -4.833  0.00  0.00     0.177 C 
BRANCH  27  28
ATOM     28  O   UNL d   1      -1.144  -7.667  -5.811  0.00  0.00    -0.351 OA
BRANCH  28  29
ATOM     29  C   UNL d   1      -1.543  -8.948  -6.050  0.00  0.00     0.068 A 
ATOM     30  C   UNL d   1      -2.775  -9.049  -6.703  0.00  0.00     0.037 A 
ATOM     31  C   UNL d   1      -3.318 -10.296  -7.017  0.00  0.00     0.003 A 
ATOM     32  C   UNL d   1      -2.622 -11.455  -6.688  0.00  0.00     0.000 A 
ATOM     33  C   UNL d   1      -1.382 -11.363  -6.062  0.00  0.00     0.003 A 
ATOM     34  C   UNL d   1      -0.838 -10.113  -5.748  0.00  0.00     0.037 A 
ENDBRANCH  28  29
ENDBRANCH  27  28
ENDBRANCH  26  27
ENDBRANCH  25  26
ENDBRANCH   3  25
TORSDOF 11
