# Supplementary material for: Integrating Molecular Dynamics, Molecular Docking, and Machine Learning for Predicting SARS-CoV-2 Papain-like Protease Binders
Source: Molecules. 2025 Jul 16;30(14):2985. doi: 10.3390/molecules30142985 (PMC12300542; doi:10.3390/molecules30142985)
Supplement: Supplementary file 1 [file molecules-30-02985-s001.zip › Supplementary files/Supplementary Data/FDA approved drugs/drug1166_prep-min.pdbqt]

REMARK  1 active torsions:
REMARK  status: ('A' for Active; 'I' for Inactive)
REMARK    1  A    between atoms: C_18  and  C_22 
ROOT
ATOM      1  C   UNL d   1       1.166  -0.287   0.154  0.00  0.00     0.269 C 
ATOM      2  N   UNL d   1       0.407   0.612   1.091  0.00  0.00    -0.074 N 
ATOM      3  C   UNL d   1      -1.021   0.897   0.654  0.00  0.00     0.238 C 
ATOM      4  C   UNL d   1      -1.022   1.826  -0.556  0.00  0.00     0.063 C 
ATOM      5  C   UNL d   1      -0.343   3.174  -0.262  0.00  0.00    -0.062 C 
ATOM      6  C   UNL d   1       1.075   2.903   0.265  0.00  0.00     0.063 C 
ATOM      7  C   UNL d   1       1.126   1.895   1.423  0.00  0.00     0.238 C 
ATOM      8  C   UNL d   1      -0.908   4.414  -0.463  0.00  0.00     0.023 C 
ATOM      9  C   UNL d   1       0.003   5.635  -0.488  0.00  0.00    -0.016 C 
ATOM     10  C   UNL d   1       1.309   5.536  -1.019  0.00  0.00     0.013 C 
ATOM     11  C   UNL d   1       2.269   6.538  -0.851  0.00  0.00     0.001 C 
ATOM     12  C   UNL d   1       1.920   7.724  -0.231  0.00  0.00     0.001 C 
ATOM     13  C   UNL d   1       0.594   7.931   0.125  0.00  0.00     0.008 C 
ATOM     14  C   UNL d   1      -0.377   6.918  -0.049  0.00  0.00    -0.045 C 
ATOM     15  C   UNL d   1      -1.817   7.321   0.129  0.00  0.00     0.060 C 
ATOM     16  C   UNL d   1      -2.631   6.893  -1.090  0.00  0.00     0.136 C 
ATOM     17  N   UNL d   1      -3.111   5.534  -0.942  0.00  0.00    -0.327 N 
ATOM     18  C   UNL d   1      -4.444   5.154  -1.014  0.00  0.00     0.091 C 
ATOM     19  C   UNL d   1      -4.463   3.898  -0.460  0.00  0.00     0.151 C 
ATOM     20  N   UNL d   1      -3.208   3.497  -0.115  0.00  0.00    -0.240 NA
ATOM     21  C   UNL d   1      -2.365   4.438  -0.526  0.00  0.00     0.141 C 
ATOM     22  H   UNL d   1       0.332   0.092   1.975  0.00  0.00     0.279 HD
ENDROOT
BRANCH  18  23
ATOM     23  C   UNL d   1      -5.573   5.898  -1.516  0.00  0.00     0.289 C 
ATOM     24  O   UNL d   1      -5.514   7.005  -2.049  0.00  0.00    -0.300 OA
ENDBRANCH  18  23
TORSDOF 1
