# Supplementary material for: Integrating Molecular Dynamics, Molecular Docking, and Machine Learning for Predicting SARS-CoV-2 Papain-like Protease Binders
Source: Molecules. 2025 Jul 16;30(14):2985. doi: 10.3390/molecules30142985 (PMC12300542; doi:10.3390/molecules30142985)
Supplement: Supplementary file 1 [file molecules-30-02985-s001.zip › Supplementary files/Supplementary Data/FDA approved drugs/drug1167_prep-min.pdbqt]

REMARK  11 active torsions:
REMARK  status: ('A' for Active; 'I' for Inactive)
REMARK    1  A    between atoms: C_2  and  C_3 
REMARK    2  A    between atoms: C_3  and  N_4 
REMARK    3  A    between atoms: N_4  and  S_5 
REMARK    4  A    between atoms: S_5  and  N_8 
REMARK    5  A    between atoms: N_8  and  C_9 
REMARK    6  A    between atoms: C_10  and  C_26 
REMARK    7  A    between atoms: C_11  and  O_15 
REMARK    8  A    between atoms: O_15  and  C_16 
REMARK    9  A    between atoms: C_16  and  C_17 
REMARK   10  A    between atoms: C_17  and  O_18 
REMARK   11  A    between atoms: O_18  and  C_19 
ROOT
ATOM      1  C   UNL d   1       0.087  -5.276   0.929  0.00  0.00     0.134 A 
ATOM      2  C   UNL d   1       0.557  -4.740  -0.274  0.00  0.00     0.068 A 
ATOM      3  C   UNL d   1      -0.157  -5.224  -1.371  0.00  0.00     0.180 A 
ATOM      4  N   UNL d   1      -1.139  -6.147  -1.286  0.00  0.00    -0.217 NA
ATOM      5  C   UNL d   1      -1.437  -6.605  -0.074  0.00  0.00     0.237 A 
ATOM      6  N   UNL d   1      -0.888  -6.193   1.063  0.00  0.00    -0.228 NA
ENDROOT
BRANCH   3   7
ATOM      7  O   UNL d   1       0.044  -4.669  -2.615  0.00  0.00    -0.332 OA
BRANCH   7   8
ATOM      8  C   UNL d   1      -0.163  -5.523  -3.749  0.00  0.00     0.204 C 
BRANCH   8   9
ATOM      9  C   UNL d   1      -1.604  -5.959  -4.043  0.00  0.00     0.205 C 
BRANCH   9  10
ATOM     10  O   UNL d   1      -1.655  -6.529  -5.355  0.00  0.00    -0.317 OA
BRANCH  10  11
ATOM     11  C   UNL d   1      -2.613  -5.982  -6.171  0.00  0.00     0.268 A 
ATOM     12  N   UNL d   1      -2.932  -4.685  -6.040  0.00  0.00    -0.218 NA
ATOM     13  C   UNL d   1      -3.828  -4.205  -6.930  0.00  0.00     0.141 A 
ATOM     14  C   UNL d   1      -4.384  -4.964  -7.935  0.00  0.00     0.046 A 
ATOM     15 BR   UNL d   1      -5.620  -4.255  -9.155  0.00  0.00    -0.048 Br
ATOM     16  C   UNL d   1      -3.970  -6.273  -7.986  0.00  0.00     0.141 A 
ATOM     17  N   UNL d   1      -3.081  -6.808  -7.122  0.00  0.00    -0.218 NA
ENDBRANCH  10  11
ENDBRANCH   9  10
ENDBRANCH   8   9
ENDBRANCH   7   8
ENDBRANCH   3   7
BRANCH   2  18
ATOM     18  C   UNL d   1       1.760  -3.870  -0.376  0.00  0.00    -0.018 A 
ATOM     19  C   UNL d   1       2.923  -4.167   0.371  0.00  0.00     0.014 A 
ATOM     20  C   UNL d   1       4.082  -3.387   0.287  0.00  0.00     0.020 A 
ATOM     21  C   UNL d   1       4.112  -2.293  -0.569  0.00  0.00     0.011 A 
ATOM     22 BR   UNL d   1       5.678  -1.243  -0.694  0.00  0.00    -0.051 Br
ATOM     23  C   UNL d   1       2.998  -1.981  -1.337  0.00  0.00     0.020 A 
ATOM     24  C   UNL d   1       1.830  -2.757  -1.232  0.00  0.00     0.014 A 
ENDBRANCH   2  18
BRANCH   1  25
ATOM     25  N   UNL d   1       0.560  -4.890   2.207  0.00  0.00    -0.155 NA
ATOM     26  H   UNL d   1       0.563  -5.665   2.866  0.00  0.00     0.148 HD
BRANCH  25  27
ATOM     27  S   UNL d   1      -0.189  -3.584   2.925  0.00  0.00     0.284 S 
ATOM     28  O   UNL d   1      -0.429  -2.548   1.949  0.00  0.00    -0.194 OA
ATOM     29  O   UNL d   1       0.497  -3.333   4.167  0.00  0.00    -0.194 OA
BRANCH  27  30
ATOM     30  N   UNL d   1      -1.701  -4.242   3.309  0.00  0.00    -0.206 NA
ATOM     31  H   UNL d   1      -2.194  -4.442   2.437  0.00  0.00     0.140 HD
BRANCH  30  32
ATOM     32  C   UNL d   1      -2.504  -3.372   4.211  0.00  0.00     0.105 C 
BRANCH  32  33
ATOM     33  C   UNL d   1      -3.848  -4.013   4.559  0.00  0.00     0.011 C 
ATOM     34  C   UNL d   1      -4.891  -3.867   3.460  0.00  0.00     0.006 C 
ENDBRANCH  32  33
ENDBRANCH  30  32
ENDBRANCH  27  30
ENDBRANCH  25  27
ENDBRANCH   1  25
TORSDOF 11
