# Supplementary material for: Integrating Molecular Dynamics, Molecular Docking, and Machine Learning for Predicting SARS-CoV-2 Papain-like Protease Binders
Source: Molecules. 2025 Jul 16;30(14):2985. doi: 10.3390/molecules30142985 (PMC12300542; doi:10.3390/molecules30142985)
Supplement: Supplementary file 1 [file molecules-30-02985-s001.zip › Supplementary files/Supplementary Data/FDA approved drugs/drug1168_prep-min.pdbqt]

REMARK  2 active torsions:
REMARK  status: ('A' for Active; 'I' for Inactive)
REMARK    1  A    between atoms: C_2  and  C_4 
REMARK    2  A    between atoms: C_5  and  C_6 
ROOT
ATOM      1  C   UNL d   1       3.087  -0.958   0.762  0.00  0.00     0.091 C 
ATOM      2  C   UNL d   1       2.508  -1.881   1.556  0.00  0.00     0.091 C 
ENDROOT
BRANCH   1   3
ATOM      3  C   UNL d   1       2.334   0.055  -0.109  0.00  0.00     0.198 C 
ATOM      4  O   UNL d   1       1.069   0.022  -0.082  0.00  0.00    -0.645 OA
ATOM      5  O   UNL d   1       3.086   0.830  -0.776  0.00  0.00    -0.645 OA
ENDBRANCH   1   3
BRANCH   2   6
ATOM      6  C   UNL d   1       3.254  -2.896   2.430  0.00  0.00     0.198 C 
ATOM      7  O   UNL d   1       2.496  -3.668   3.095  0.00  0.00    -0.645 OA
ATOM      8  O   UNL d   1       4.518  -2.870   2.407  0.00  0.00    -0.645 OA
ENDBRANCH   2   6
TORSDOF 2
