# Supplementary material for: Integrating Molecular Dynamics, Molecular Docking, and Machine Learning for Predicting SARS-CoV-2 Papain-like Protease Binders
Source: Molecules. 2025 Jul 16;30(14):2985. doi: 10.3390/molecules30142985 (PMC12300542; doi:10.3390/molecules30142985)
Supplement: Supplementary file 1 [file molecules-30-02985-s001.zip › Supplementary files/Supplementary Data/FDA approved drugs/drug1169_prep-min.pdbqt]

REMARK  8 active torsions:
REMARK  status: ('A' for Active; 'I' for Inactive)
REMARK    1  A    between atoms: C_2  and  C_4 
REMARK    2  A    between atoms: C_4  and  N_5 
REMARK    3  A    between atoms: N_8  and  C_25 
REMARK    4  A    between atoms: N_11  and  C_21 
REMARK    5  A    between atoms: N_14  and  C_17 
REMARK    6  A    between atoms: C_17  and  C_18 
REMARK    7  A    between atoms: C_21  and  C_22 
REMARK    8  A    between atoms: C_25  and  C_26 
ROOT
ATOM      1  N   UNL d   1      -1.806  -0.974   0.698  0.00  0.00    -0.058 N 
ATOM      2  C   UNL d   1      -2.447  -2.196   1.401  0.00  0.00     0.263 C 
ATOM      3  C   UNL d   1      -1.379  -3.167   1.954  0.00  0.00     0.263 C 
ATOM      4  N   UNL d   1      -1.006  -2.864   3.433  0.00  0.00    -0.058 N 
ATOM      5  C   UNL d   1      -0.022  -1.766   3.678  0.00  0.00     0.263 C 
ATOM      6  C   UNL d   1      -0.055  -1.145   5.101  0.00  0.00     0.263 C 
ATOM      7  N   UNL d   1      -0.886   0.136   5.139  0.00  0.00    -0.058 N 
ATOM      8  C   UNL d   1      -0.266   1.402   4.621  0.00  0.00     0.263 C 
ATOM      9  C   UNL d   1      -1.251   2.282   3.803  0.00  0.00     0.263 C 
ATOM     10  N   UNL d   1      -1.479   1.841   2.342  0.00  0.00    -0.058 N 
ATOM     11  C   UNL d   1      -2.693   0.981   2.085  0.00  0.00     0.263 C 
ATOM     12  C   UNL d   1      -2.744   0.253   0.721  0.00  0.00     0.263 C 
ATOM     13  H   UNL d   1      -0.892  -0.745   1.071  0.00  0.00     0.280 HD
ATOM     14  H   UNL d   1      -1.924  -2.784   3.943  0.00  0.00     0.280 HD
ATOM     15  H   UNL d   1      -1.791  -0.131   4.681  0.00  0.00     0.280 HD
ATOM     16  H   UNL d   1      -1.745   2.779   1.943  0.00  0.00     0.280 HD
ENDROOT
BRANCH   1  17
ATOM     17  C   UNL d   1      -1.512  -1.339  -0.816  0.00  0.00     0.347 C 
BRANCH  17  18
ATOM     18  C   UNL d   1      -2.764  -1.538  -1.708  0.00  0.00     0.199 C 
ATOM     19  O   UNL d   1      -3.354  -0.455  -1.973  0.00  0.00    -0.647 OA
ATOM     20  O   UNL d   1      -3.098  -2.740  -1.845  0.00  0.00    -0.647 OA
ENDBRANCH  17  18
ENDBRANCH   1  17
BRANCH   4  21
ATOM     21  C   UNL d   1      -0.500  -4.228   4.069  0.00  0.00     0.347 C 
BRANCH  21  22
ATOM     22  C   UNL d   1      -1.588  -5.331   4.111  0.00  0.00     0.199 C 
ATOM     23  O   UNL d   1      -2.744  -4.823   3.975  0.00  0.00    -0.647 OA
ATOM     24  O   UNL d   1      -1.164  -6.506   4.139  0.00  0.00    -0.647 OA
ENDBRANCH  21  22
ENDBRANCH   4  21
BRANCH  10  25
ATOM     25  C   UNL d   1      -0.180   1.733   1.499  0.00  0.00     0.347 C 
BRANCH  25  26
ATOM     26  C   UNL d   1       0.579   3.083   1.484  0.00  0.00     0.199 C 
ATOM     27  O   UNL d   1      -0.252   4.039   1.516  0.00  0.00    -0.647 OA
ATOM     28  O   UNL d   1       1.808   2.995   1.690  0.00  0.00    -0.647 OA
ENDBRANCH  25  26
ENDBRANCH  10  25
BRANCH   7  29
ATOM     29  C   UNL d   1      -1.528   0.309   6.574  0.00  0.00     0.347 C 
BRANCH  29  30
ATOM     30  C   UNL d   1      -2.762  -0.637   6.632  0.00  0.00     0.199 C 
ATOM     31  O   UNL d   1      -3.052  -0.955   5.412  0.00  0.00    -0.647 OA
ATOM     32  O   UNL d   1      -3.171  -0.989   7.746  0.00  0.00    -0.647 OA
ENDBRANCH  29  30
ENDBRANCH   7  29
TORSDOF 8
