# Supplementary material for: Integrating Molecular Dynamics, Molecular Docking, and Machine Learning for Predicting SARS-CoV-2 Papain-like Protease Binders
Source: Molecules. 2025 Jul 16;30(14):2985. doi: 10.3390/molecules30142985 (PMC12300542; doi:10.3390/molecules30142985)
Supplement: Supplementary file 1 [file molecules-30-02985-s001.zip › Supplementary files/Supplementary Data/FDA approved drugs/drug116_prep-min.pdbqt]

REMARK  6 active torsions:
REMARK  status: ('A' for Active; 'I' for Inactive)
REMARK    1  A    between atoms: O_1  and  C_2 
REMARK    2  A    between atoms: C_2  and  C_3 
REMARK    3  A    between atoms: C_2  and  C_9 
REMARK    4  A    between atoms: C_2  and  C_15 
REMARK    5  A    between atoms: C_3  and  N_4 
REMARK    6  A    between atoms: C_9  and  N_10 
ROOT
ATOM      1  C   UNL d   1       0.477   0.582   1.128  0.00  0.00     0.124 C 
ENDROOT
BRANCH   1   2
ATOM      2  O   UNL d   1       0.846  -0.293   0.034  0.00  0.00    -0.381 OA
ATOM      3  H   UNL d   1       1.807  -0.491   0.133  0.00  0.00     0.211 HD
ENDBRANCH   1   2
BRANCH   1   4
ATOM      4  C   UNL d   1       1.019  -0.029   2.454  0.00  0.00     0.197 C 
BRANCH   4   5
ATOM      5  N   UNL d   1       2.460  -0.182   2.508  0.00  0.00    -0.259 N 
ATOM      6  C   UNL d   1       3.269  -0.116   3.598  0.00  0.00     0.230 A 
ATOM      7  N   UNL d   1       4.513  -0.317   3.230  0.00  0.00    -0.234 NA
ATOM      8  C   UNL d   1       4.414  -0.527   1.885  0.00  0.00     0.256 A 
ATOM      9  N   UNL d   1       3.169  -0.464   1.395  0.00  0.00    -0.165 NA
ENDBRANCH   4   5
ENDBRANCH   1   4
BRANCH   1  10
ATOM     10  C   UNL d   1       1.122   1.970   0.868  0.00  0.00     0.197 C 
BRANCH  10  11
ATOM     11  N   UNL d   1       0.604   2.733  -0.250  0.00  0.00    -0.259 N 
ATOM     12  C   UNL d   1       0.211   2.309  -1.480  0.00  0.00     0.230 A 
ATOM     13  N   UNL d   1      -0.069   3.344  -2.237  0.00  0.00    -0.234 NA
ATOM     14  C   UNL d   1       0.197   4.403  -1.419  0.00  0.00     0.256 A 
ATOM     15  N   UNL d   1       0.616   4.083  -0.192  0.00  0.00    -0.165 NA
ENDBRANCH  10  11
ENDBRANCH   1  10
BRANCH   1  16
ATOM     16  C   UNL d   1      -1.055   0.567   1.206  0.00  0.00     0.018 A 
ATOM     17  C   UNL d   1      -1.786   1.613   1.791  0.00  0.00     0.128 A 
ATOM     18  F   UNL d   1      -1.143   2.640   2.361  0.00  0.00    -0.205 F 
ATOM     19  C   UNL d   1      -3.178   1.611   1.831  0.00  0.00     0.085 A 
ATOM     20  C   UNL d   1      -3.865   0.526   1.310  0.00  0.00     0.119 A 
ATOM     21  F   UNL d   1      -5.204   0.511   1.347  0.00  0.00    -0.206 F 
ATOM     22  C   UNL d   1      -3.184  -0.554   0.767  0.00  0.00     0.043 A 
ATOM     23  C   UNL d   1      -1.788  -0.534   0.715  0.00  0.00     0.016 A 
ENDBRANCH   1  16
TORSDOF 6
