# Supplementary material for: Integrating Molecular Dynamics, Molecular Docking, and Machine Learning for Predicting SARS-CoV-2 Papain-like Protease Binders
Source: Molecules. 2025 Jul 16;30(14):2985. doi: 10.3390/molecules30142985 (PMC12300542; doi:10.3390/molecules30142985)
Supplement: Supplementary file 1 [file molecules-30-02985-s001.zip › Supplementary files/Supplementary Data/FDA approved drugs/drug1170_prep-min.pdbqt]

REMARK  2 active torsions:
REMARK  status: ('A' for Active; 'I' for Inactive)
REMARK    1  A    between atoms: C_5  and  C_8 
REMARK    2  A    between atoms: C_13  and  N_16 
ROOT
ATOM      1  C   UNL d   1       2.351  -2.009  -0.091  0.00  0.00     0.097 C 
ATOM      2  C   UNL d   1       2.459  -3.010  -1.242  0.00  0.00     0.100 C 
ATOM      3  S   UNL d   1       3.650  -4.311  -0.827  0.00  0.00    -0.118 SA
ATOM      4  C   UNL d   1       3.724  -4.069   0.905  0.00  0.00     0.075 C 
ATOM      5  S   UNL d   1       2.531  -2.921   1.485  0.00  0.00    -0.110 SA
ATOM      6  C   UNL d   1       4.553  -4.747   1.744  0.00  0.00     0.144 C 
ATOM      7  C   UNL d   1       4.428  -4.536   3.164  0.00  0.00     0.120 C 
ATOM      8  N   UNL d   1       4.367  -4.378   4.312  0.00  0.00    -0.190 NA
ENDROOT
BRANCH   6   9
ATOM      9  N   UNL d   1       5.568  -5.661   1.365  0.00  0.00    -0.305 N 
ATOM     10  C   UNL d   1       6.114  -6.666   2.156  0.00  0.00     0.118 A 
ATOM     11  C   UNL d   1       7.040  -7.324   1.386  0.00  0.00     0.135 A 
ATOM     12  N   UNL d   1       7.150  -6.741   0.166  0.00  0.00    -0.254 NA
ATOM     13  C   UNL d   1       6.292  -5.743   0.186  0.00  0.00     0.214 A 
ENDBRANCH   6   9
BRANCH   1  14
ATOM     14  C   UNL d   1       1.056  -1.217  -0.119  0.00  0.00    -0.021 A 
ATOM     15  C   UNL d   1       1.027   0.188  -0.186  0.00  0.00     0.043 A 
ATOM     16  C   UNL d   1      -0.188   0.883  -0.173  0.00  0.00     0.048 A 
ATOM     17 CL   UNL d   1       2.467   1.138  -0.293  0.00  0.00    -0.084 Cl
ATOM     18  C   UNL d   1      -1.388   0.183  -0.099  0.00  0.00     0.035 A 
ATOM     19 CL   UNL d   1      -2.879   1.040  -0.068  0.00  0.00    -0.084 Cl
ATOM     20  C   UNL d   1      -1.391  -1.205  -0.045  0.00  0.00     0.024 A 
ATOM     21  C   UNL d   1      -0.180  -1.898  -0.054  0.00  0.00     0.012 A 
ENDBRANCH   1  14
TORSDOF 2
