# Supplementary material for: Integrating Molecular Dynamics, Molecular Docking, and Machine Learning for Predicting SARS-CoV-2 Papain-like Protease Binders
Source: Molecules. 2025 Jul 16;30(14):2985. doi: 10.3390/molecules30142985 (PMC12300542; doi:10.3390/molecules30142985)
Supplement: Supplementary file 1 [file molecules-30-02985-s001.zip › Supplementary files/Supplementary Data/FDA approved drugs/drug1171_prep-min.pdbqt]

REMARK  9 active torsions:
REMARK  status: ('A' for Active; 'I' for Inactive)
REMARK    1  A    between atoms: O_1  and  C_2 
REMARK    2  A    between atoms: C_2  and  C_3 
REMARK    3  A    between atoms: C_3  and  O_4 
REMARK    4  A    between atoms: O_4  and  C_5 
REMARK    5  A    between atoms: C_8  and  C_11 
REMARK    6  A    between atoms: C_11  and  C_22 
REMARK    7  A    between atoms: C_12  and  C_13 
REMARK    8  A    between atoms: C_12  and  C_16 
REMARK    9  A    between atoms: C_13  and  C_14 
ROOT
ATOM      1  C   UNL d   1       5.731   0.014   2.809  0.00  0.00    -0.009 C 
ATOM      2  C   UNL d   1       6.785   0.761   3.241  0.00  0.00    -0.035 C 
ENDROOT
BRANCH   1   3
ATOM      3  C   UNL d   1       4.943   0.415   1.616  0.00  0.00    -0.024 A 
ATOM      4  C   UNL d   1       5.337  -0.006   0.340  0.00  0.00     0.015 A 
ATOM      5  C   UNL d   1       4.604   0.368  -0.790  0.00  0.00     0.037 A 
ATOM      6  C   UNL d   1       3.446   1.133  -0.657  0.00  0.00     0.068 A 
ATOM      7  C   UNL d   1       3.058   1.561   0.616  0.00  0.00     0.037 A 
ATOM      8  C   UNL d   1       3.797   1.205   1.747  0.00  0.00     0.015 A 
BRANCH   6   9
ATOM      9  O   UNL d   1       2.636   1.552  -1.676  0.00  0.00    -0.349 OA
BRANCH   9  10
ATOM     10  C   UNL d   1       2.694   0.846  -2.920  0.00  0.00     0.201 C 
BRANCH  10  11
ATOM     11  C   UNL d   1       3.198   1.763  -4.032  0.00  0.00     0.190 C 
BRANCH  11  12
ATOM     12  O   UNL d   1       4.560   2.123  -3.820  0.00  0.00    -0.399 OA
ATOM     13  H   UNL d   1       4.795   2.770  -4.507  0.00  0.00     0.209 HD
ENDBRANCH  11  12
ENDBRANCH  10  11
ENDBRANCH   9  10
ENDBRANCH   6   9
ENDBRANCH   1   3
BRANCH   1  14
ATOM     14  C   UNL d   1       5.371  -1.223   3.543  0.00  0.00    -0.025 A 
ATOM     15  C   UNL d   1       4.476  -1.158   4.617  0.00  0.00     0.012 A 
ATOM     16  C   UNL d   1       4.160  -2.309   5.338  0.00  0.00     0.001 A 
ATOM     17  C   UNL d   1       4.729  -3.532   4.984  0.00  0.00     0.000 A 
ATOM     18  C   UNL d   1       5.614  -3.606   3.909  0.00  0.00     0.001 A 
ATOM     19  C   UNL d   1       5.932  -2.455   3.184  0.00  0.00     0.012 A 
ENDBRANCH   1  14
BRANCH   2  20
ATOM     20  C   UNL d   1       7.721   0.369   4.381  0.00  0.00     0.055 C 
BRANCH  20  21
ATOM     21  C   UNL d   1       7.843   1.337   5.559  0.00  0.00     0.119 C 
ATOM     22 CL   UNL d   1       6.307   1.550   6.433  0.00  0.00    -0.130 Cl
ENDBRANCH  20  21
ENDBRANCH   2  20
BRANCH   2  23
ATOM     23  C   UNL d   1       7.141   2.037   2.575  0.00  0.00    -0.029 A 
ATOM     24  C   UNL d   1       6.599   3.242   3.044  0.00  0.00     0.012 A 
ATOM     25  C   UNL d   1       6.883   4.445   2.399  0.00  0.00     0.001 A 
ATOM     26  C   UNL d   1       7.697   4.452   1.268  0.00  0.00     0.000 A 
ATOM     27  C   UNL d   1       8.242   3.259   0.794  0.00  0.00     0.001 A 
ATOM     28  C   UNL d   1       7.975   2.055   1.454  0.00  0.00     0.012 A 
ENDBRANCH   2  23
TORSDOF 9
