# Supplementary material for: Integrating Molecular Dynamics, Molecular Docking, and Machine Learning for Predicting SARS-CoV-2 Papain-like Protease Binders
Source: Molecules. 2025 Jul 16;30(14):2985. doi: 10.3390/molecules30142985 (PMC12300542; doi:10.3390/molecules30142985)
Supplement: Supplementary file 1 [file molecules-30-02985-s001.zip › Supplementary files/Supplementary Data/FDA approved drugs/drug1172_prep-min.pdbqt]

REMARK  2 active torsions:
REMARK  status: ('A' for Active; 'I' for Inactive)
REMARK    1  A    between atoms: C_2  and  O_4 
REMARK    2  A    between atoms: O_4  and  C_5 
REMARK       I    between atoms: N_13  and  C_14 
REMARK       I    between atoms: C_14  and  N_15 
ROOT
ATOM      1  C   UNL d   1       0.395  -2.014   3.136  0.00  0.00     0.171 C 
ATOM      2  C   UNL d   1       1.242  -3.183   3.644  0.00  0.00     0.078 C 
ATOM      3  C   UNL d   1       0.923  -3.772   5.004  0.00  0.00    -0.028 A 
ATOM      4  C   UNL d   1       1.721  -4.882   5.368  0.00  0.00     0.009 A 
ATOM      5  C   UNL d   1       1.508  -5.580   6.553  0.00  0.00     0.001 A 
ATOM      6  C   UNL d   1       0.483  -5.186   7.397  0.00  0.00     0.002 A 
ATOM      7  C   UNL d   1      -0.318  -4.093   7.057  0.00  0.00     0.031 A 
ATOM      8  C   UNL d   1      -0.115  -3.356   5.870  0.00  0.00     0.050 A 
ATOM      9  N   UNL d   1      -0.931  -2.188   5.639  0.00  0.00    -0.264 N 
ATOM     10  C   UNL d   1      -2.280  -2.152   6.022  0.00  0.00     0.325 C 
ATOM     11  N   UNL d   1      -2.931  -0.967   5.804  0.00  0.00    -0.351 N 
ATOM     12  O   UNL d   1      -2.947  -3.086   6.458  0.00  0.00    -0.247 OA
ATOM     13  C   UNL d   1      -0.190  -1.002   5.347  0.00  0.00     0.053 A 
ATOM     14  C   UNL d   1      -0.156   0.046   6.281  0.00  0.00     0.031 A 
ATOM     15  C   UNL d   1       0.563   1.206   6.017  0.00  0.00     0.002 A 
ATOM     16  C   UNL d   1       1.257   1.331   4.818  0.00  0.00     0.001 A 
ATOM     17  C   UNL d   1       1.223   0.299   3.877  0.00  0.00     0.012 A 
ATOM     18  C   UNL d   1       0.490  -0.873   4.126  0.00  0.00    -0.001 A 
ATOM     19  H   UNL d   1      -2.568  -0.307   5.132  0.00  0.00     0.160 HD
ATOM     20  H   UNL d   1      -3.937  -1.016   5.895  0.00  0.00     0.160 HD
ENDROOT
BRANCH   1  21
ATOM     21  O   UNL d   1       0.883  -1.588   1.845  0.00  0.00    -0.311 OA
BRANCH  21  22
ATOM     22  C   UNL d   1       0.430  -2.307   0.784  0.00  0.00     0.255 C 
ATOM     23  C   UNL d   1       1.006  -1.765  -0.488  0.00  0.00     0.126 C 
ATOM     24  O   UNL d   1      -0.327  -3.264   0.843  0.00  0.00    -0.266 OA
ENDBRANCH  21  22
ENDBRANCH   1  21
TORSDOF 2
