# Supplementary material for: Integrating Molecular Dynamics, Molecular Docking, and Machine Learning for Predicting SARS-CoV-2 Papain-like Protease Binders
Source: Molecules. 2025 Jul 16;30(14):2985. doi: 10.3390/molecules30142985 (PMC12300542; doi:10.3390/molecules30142985)
Supplement: Supplementary file 1 [file molecules-30-02985-s001.zip › Supplementary files/Supplementary Data/FDA approved drugs/drug1173_prep-min.pdbqt]

REMARK  11 active torsions:
REMARK  status: ('A' for Active; 'I' for Inactive)
REMARK    1  A    between atoms: C_2  and  C_3 
REMARK    2  A    between atoms: C_3  and  C_4 
REMARK    3  A    between atoms: C_4  and  C_5 
REMARK    4  A    between atoms: C_5  and  C_6 
REMARK    5  A    between atoms: C_6  and  O_7 
REMARK    6  A    between atoms: O_7  and  C_8 
REMARK    7  A    between atoms: C_8  and  C_10 
REMARK    8  A    between atoms: C_10  and  C_11 
REMARK    9  A    between atoms: C_11  and  C_12 
REMARK   10  A    between atoms: C_12  and  C_14 
REMARK   11  A    between atoms: C_14  and  N_15 
ROOT
ATOM      1  C   UNL d   1      -1.301  -1.008   5.859  0.00  0.00     0.259 C 
ATOM      2  O   UNL d   1      -2.275  -0.275   5.791  0.00  0.00    -0.265 OA
ENDROOT
BRANCH   1   3
ATOM      3  O   UNL d   1      -0.749  -1.723   4.848  0.00  0.00    -0.321 OA
BRANCH   3   4
ATOM      4  C   UNL d   1      -1.402  -1.630   3.571  0.00  0.00     0.178 C 
BRANCH   4   5
ATOM      5  C   UNL d   1      -0.923  -0.383   2.843  0.00  0.00     0.027 C 
BRANCH   5   6
ATOM      6  C   UNL d   1      -1.451  -0.326   1.411  0.00  0.00     0.002 C 
BRANCH   6   7
ATOM      7  C   UNL d   1      -1.048   0.990   0.746  0.00  0.00    -0.000 C 
BRANCH   7   8
ATOM      8  C   UNL d   1      -1.536   1.065  -0.697  0.00  0.00    -0.005 C 
ATOM      9  C   UNL d   1      -1.162   2.396  -1.329  0.00  0.00     0.005 C 
ENDBRANCH   7   8
ENDBRANCH   6   7
ENDBRANCH   5   6
ENDBRANCH   4   5
ENDBRANCH   3   4
ENDBRANCH   1   3
BRANCH   1  10
ATOM     10  C   UNL d   1      -0.516  -1.240   7.124  0.00  0.00     0.118 C 
BRANCH  10  11
ATOM     11  C   UNL d   1      -1.310  -0.782   8.337  0.00  0.00     0.090 C 
BRANCH  11  12
ATOM     12  C   UNL d   1      -2.563  -1.616   8.549  0.00  0.00     0.152 C 
ATOM     13  O   UNL d   1      -2.731  -2.712   8.023  0.00  0.00    -0.296 OA
BRANCH  12  14
ATOM     14  C   UNL d   1      -3.542  -1.115   9.595  0.00  0.00     0.307 C 
BRANCH  14  15
ATOM     15  N   UNL d   1      -3.021  -1.368  10.974  0.00  0.00    -0.073 N 
ATOM     16  H   UNL d   1      -2.818  -2.370  11.100  0.00  0.00     0.274 HD
ATOM     17  H   UNL d   1      -3.718  -1.107  11.686  0.00  0.00     0.274 HD
ATOM     18  H   UNL d   1      -2.162  -0.844  11.175  0.00  0.00     0.274 HD
ENDBRANCH  14  15
ENDBRANCH  12  14
ENDBRANCH  11  12
ENDBRANCH  10  11
ENDBRANCH   1  10
TORSDOF 11
