# Supplementary material for: Integrating Molecular Dynamics, Molecular Docking, and Machine Learning for Predicting SARS-CoV-2 Papain-like Protease Binders
Source: Molecules. 2025 Jul 16;30(14):2985. doi: 10.3390/molecules30142985 (PMC12300542; doi:10.3390/molecules30142985)
Supplement: Supplementary file 1 [file molecules-30-02985-s001.zip › Supplementary files/Supplementary Data/FDA approved drugs/drug1174_prep-min.pdbqt]

REMARK  2 active torsions:
REMARK  status: ('A' for Active; 'I' for Inactive)
REMARK    1  A    between atoms: N_1  and  C_2 
REMARK    2  A    between atoms: N_10  and  C_11 
ROOT
ATOM      1  C   UNL d   1       0.225   0.974  -0.777  0.00  0.00     0.022 A 
ATOM      2  C   UNL d   1       0.641   1.087  -2.112  0.00  0.00     0.024 A 
ATOM      3  C   UNL d   1       0.133   2.090  -2.968  0.00  0.00     0.003 A 
ATOM      4  C   UNL d   1      -0.845   2.978  -2.520  0.00  0.00     0.018 A 
ATOM      5  C   UNL d   1      -1.281   2.824  -1.220  0.00  0.00     0.050 A 
ATOM      6  C   UNL d   1      -0.766   1.856  -0.373  0.00  0.00     0.069 A 
ATOM      7  C   UNL d   1      -1.441   2.018   0.917  0.00  0.00     0.264 A 
ATOM      8  O   UNL d   1      -1.134   1.427   1.937  0.00  0.00    -0.267 OA
ATOM      9  N   UNL d   1      -2.402   2.978   0.749  0.00  0.00    -0.266 N 
ATOM     10  C   UNL d   1      -2.300   3.563  -0.483  0.00  0.00     0.262 A 
ATOM     11  O   UNL d   1      -2.880   4.541  -0.913  0.00  0.00    -0.267 OA
ENDROOT
BRANCH   9  12
ATOM     12  C   UNL d   1      -3.269   3.505   1.793  0.00  0.00     0.189 C 
ATOM     13  C   UNL d   1      -2.624   4.545   2.705  0.00  0.00     0.045 C 
ATOM     14  C   UNL d   1      -1.801   3.919   3.815  0.00  0.00     0.106 C 
ATOM     15  C   UNL d   1      -2.578   2.865   4.566  0.00  0.00     0.224 C 
ATOM     16  O   UNL d   1      -2.292   2.539   5.715  0.00  0.00    -0.273 OA
ATOM     17  N   UNL d   1      -3.597   2.241   3.891  0.00  0.00    -0.296 N 
ATOM     18  C   UNL d   1      -3.935   2.368   2.565  0.00  0.00     0.247 C 
ATOM     19  H   UNL d   1      -4.023   1.465   4.379  0.00  0.00     0.171 HD
ATOM     20  O   UNL d   1      -4.682   1.551   2.027  0.00  0.00    -0.271 OA
ENDBRANCH   9  12
BRANCH   1  21
ATOM     21  N   UNL d   1       0.612  -0.126  -0.012  0.00  0.00    -0.302 NA
ATOM     22  H   UNL d   1       1.528  -0.509  -0.221  0.00  0.00     0.124 HD
ATOM     23  H   UNL d   1       0.442  -0.021   0.991  0.00  0.00     0.124 HD
ENDBRANCH   1  21
TORSDOF 2
