# Supplementary material for: Integrating Molecular Dynamics, Molecular Docking, and Machine Learning for Predicting SARS-CoV-2 Papain-like Protease Binders
Source: Molecules. 2025 Jul 16;30(14):2985. doi: 10.3390/molecules30142985 (PMC12300542; doi:10.3390/molecules30142985)
Supplement: Supplementary file 1 [file molecules-30-02985-s001.zip › Supplementary files/Supplementary Data/FDA approved drugs/drug1175_prep-min.pdbqt]

REMARK  4 active torsions:
REMARK  status: ('A' for Active; 'I' for Inactive)
REMARK    1  A    between atoms: C_2  and  C_3 
REMARK       I    between atoms: C_3  and  N_5 
REMARK    2  A    between atoms: N_5  and  C_6 
REMARK    3  A    between atoms: C_6  and  C_7 
REMARK    4  A    between atoms: C_9  and  C_10 
ROOT
ATOM      1  C   UNL d   1       4.393  -0.966   0.973  0.00  0.00     0.013 A 
ATOM      2  C   UNL d   1       4.613   0.476   0.595  0.00  0.00     0.016 A 
ATOM      3  C   UNL d   1       5.645  -0.558   0.212  0.00  0.00     0.025 A 
ENDROOT
BRANCH   3   4
ATOM      4  C   UNL d   1       6.978  -0.625   0.906  0.00  0.00    -0.044 A 
ATOM      5  C   UNL d   1       7.545  -1.829   1.312  0.00  0.00    -0.016 A 
ATOM      6  C   UNL d   1       7.069  -3.219   1.100  0.00  0.00     0.068 C 
ATOM      7  C   UNL d   1       8.779  -1.880   1.949  0.00  0.00     0.075 A 
ATOM      8  C   UNL d   1       7.979  -3.935   2.095  0.00  0.00     0.180 C 
ATOM      9  O   UNL d   1       9.181  -3.151   2.273  0.00  0.00    -0.350 OA
ATOM     10  C   UNL d   1       9.522  -0.748   2.199  0.00  0.00     0.037 A 
ATOM     11  C   UNL d   1       8.995   0.477   1.791  0.00  0.00     0.003 A 
ATOM     12  C   UNL d   1       7.744   0.531   1.152  0.00  0.00     0.008 A 
ENDBRANCH   3   4
BRANCH   1  13
ATOM     13  C   UNL d   1       3.425  -1.882   0.300  0.00  0.00     0.128 C 
BRANCH  13  14
ATOM     14  N   UNL d   1       2.088  -1.345   0.336  0.00  0.00    -0.361 N 
ATOM     15  C   UNL d   1       1.193  -1.671   1.331  0.00  0.00     0.217 C 
ATOM     16  O   UNL d   1       1.466  -2.406   2.274  0.00  0.00    -0.274 OA
ATOM     17  H   UNL d   1       1.819  -0.681  -0.376  0.00  0.00     0.162 HD
BRANCH  15  18
ATOM     18  C   UNL d   1      -0.173  -1.050   1.115  0.00  0.00     0.098 C 
ATOM     19  C   UNL d   1      -1.147  -1.392   2.228  0.00  0.00     0.014 C 
ENDBRANCH  15  18
ENDBRANCH  13  14
ENDBRANCH   1  13
TORSDOF 4
