# Supplementary material for: Integrating Molecular Dynamics, Molecular Docking, and Machine Learning for Predicting SARS-CoV-2 Papain-like Protease Binders
Source: Molecules. 2025 Jul 16;30(14):2985. doi: 10.3390/molecules30142985 (PMC12300542; doi:10.3390/molecules30142985)
Supplement: Supplementary file 1 [file molecules-30-02985-s001.zip › Supplementary files/Supplementary Data/FDA approved drugs/drug1177_prep-min.pdbqt]

REMARK  0 active torsions:
REMARK  status: ('A' for Active; 'I' for Inactive)
ROOT
ATOM      1  C   UNL d   1       1.203  -0.096   0.187  0.00  0.00     0.016 C 
ATOM      2  C   UNL d   1       0.416   0.313   1.437  0.00  0.00     0.041 C 
ATOM      3  C   UNL d   1      -1.076  -0.047   1.379  0.00  0.00     0.241 C 
ATOM      4  N   UNL d   1      -1.785   0.489   0.178  0.00  0.00    -0.074 N 
ATOM      5  C   UNL d   1      -2.022   1.968   0.158  0.00  0.00     0.237 C 
ATOM      6  C   UNL d   1      -0.732   2.740  -0.090  0.00  0.00     0.066 C 
ATOM      7  C   UNL d   1       0.121   2.869   1.149  0.00  0.00    -0.050 A 
ATOM      8  C   UNL d   1       0.651   1.759   1.843  0.00  0.00    -0.045 A 
ATOM      9  C   UNL d   1       1.418   1.994   3.004  0.00  0.00     0.031 A 
ATOM     10  C   UNL d   1       1.643   3.288   3.474  0.00  0.00     0.034 A 
ATOM     11 CL   UNL d   1       2.543   3.529   4.918  0.00  0.00    -0.084 Cl
ATOM     12  C   UNL d   1       1.130   4.377   2.788  0.00  0.00     0.024 A 
ATOM     13  C   UNL d   1       0.382   4.169   1.629  0.00  0.00     0.009 A 
ATOM     14  H   UNL d   1      -2.707   0.034   0.139  0.00  0.00     0.277 HD
ATOM     15  H   UNL d   1      -1.307   0.197  -0.684  0.00  0.00     0.277 HD
ENDROOT
TORSDOF 0
