# Supplementary material for: Integrating Molecular Dynamics, Molecular Docking, and Machine Learning for Predicting SARS-CoV-2 Papain-like Protease Binders
Source: Molecules. 2025 Jul 16;30(14):2985. doi: 10.3390/molecules30142985 (PMC12300542; doi:10.3390/molecules30142985)
Supplement: Supplementary file 1 [file molecules-30-02985-s001.zip › Supplementary files/Supplementary Data/FDA approved drugs/drug1178_prep-min.pdbqt]

REMARK  8 active torsions:
REMARK  status: ('A' for Active; 'I' for Inactive)
REMARK    1  A    between atoms: N_2  and  C_4 
REMARK    2  A    between atoms: C_4  and  C_5 
REMARK    3  A    between atoms: C_6  and  C_7 
REMARK       I    between atoms: C_7  and  N_9 
REMARK    4  A    between atoms: N_9  and  C_10 
REMARK    5  A    between atoms: C_11  and  O_12 
REMARK    6  A    between atoms: O_12  and  C_13 
REMARK    7  A    between atoms: C_23  and  N_24 
REMARK    8  A    between atoms: N_24  and  C_25 
ROOT
ATOM      1  C   UNL d   1      -1.543  -3.382   2.381  0.00  0.00     0.069 C 
ATOM      2  C   UNL d   1      -1.438  -2.590   1.238  0.00  0.00     0.098 C 
ATOM      3  C   UNL d   1      -2.436  -1.609   1.050  0.00  0.00     0.071 C 
ATOM      4  C   UNL d   1      -3.509  -1.414   1.915  0.00  0.00     0.075 A 
ATOM      5  N   UNL d   1      -4.340  -0.385   1.719  0.00  0.00    -0.241 NA
ATOM      6  C   UNL d   1      -5.339  -0.239   2.592  0.00  0.00     0.236 A 
ATOM      7  N   UNL d   1      -5.625  -1.059   3.608  0.00  0.00    -0.224 NA
ATOM      8  C   UNL d   1      -4.797  -2.101   3.794  0.00  0.00     0.142 A 
ATOM      9  C   UNL d   1      -3.668  -2.299   2.982  0.00  0.00     0.041 A 
ATOM     10  C   UNL d   1      -2.692  -3.293   3.182  0.00  0.00     0.050 C 
ENDROOT
BRANCH   1  11
ATOM     11  N   UNL d   1      -0.498  -4.188   2.874  0.00  0.00    -0.321 N 
ATOM     12  C   UNL d   1      -0.102  -4.100   4.194  0.00  0.00     0.245 C 
ATOM     13  O   UNL d   1      -0.587  -3.371   5.053  0.00  0.00    -0.268 OA
ATOM     14  H   UNL d   1       0.155  -4.578   2.212  0.00  0.00     0.169 HD
BRANCH  12  15
ATOM     15  C   UNL d   1       1.074  -4.952   4.514  0.00  0.00     0.072 C 
ATOM     16  C   UNL d   1       1.604  -4.858   5.746  0.00  0.00     0.006 C 
BRANCH  16  17
ATOM     17  C   UNL d   1       2.765  -5.595   6.314  0.00  0.00     0.261 C 
BRANCH  17  18
ATOM     18  N   UNL d   1       3.785  -6.062   5.311  0.00  0.00    -0.076 N 
ATOM     19  C   UNL d   1       4.532  -4.925   4.667  0.00  0.00     0.269 C 
ATOM     20  C   UNL d   1       4.732  -7.057   5.923  0.00  0.00     0.269 C 
ATOM     21  H   UNL d   1       3.280  -6.565   4.573  0.00  0.00     0.279 HD
ENDBRANCH  17  18
ENDBRANCH  16  17
ENDBRANCH  12  15
ENDBRANCH   1  11
BRANCH   2  22
ATOM     22  O   UNL d   1      -0.405  -2.412   0.376  0.00  0.00    -0.341 OA
BRANCH  22  23
ATOM     23  C   UNL d   1       0.451  -3.371  -0.237  0.00  0.00     0.154 C 
ATOM     24  C   UNL d   1      -0.167  -4.642  -0.768  0.00  0.00     0.061 C 
ATOM     25  C   UNL d   1       0.455  -5.752   0.057  0.00  0.00     0.170 C 
ATOM     26  O   UNL d   1       1.279  -5.148   1.078  0.00  0.00    -0.389 OA
ATOM     27  C   UNL d   1       1.606  -3.814   0.635  0.00  0.00     0.200 C 
ENDBRANCH  22  23
ENDBRANCH   2  22
BRANCH   8  28
ATOM     28  N   UNL d   1      -5.085  -3.032   4.827  0.00  0.00    -0.340 N 
ATOM     29  H   UNL d   1      -4.316  -3.077   5.487  0.00  0.00     0.167 HD
BRANCH  28  30
ATOM     30  C   UNL d   1      -6.347  -3.299   5.401  0.00  0.00     0.035 A 
ATOM     31  C   UNL d   1      -7.536  -3.139   4.671  0.00  0.00     0.056 A 
ATOM     32  C   UNL d   1      -8.772  -3.471   5.228  0.00  0.00     0.074 A 
ATOM     33  C   UNL d   1      -8.830  -3.991   6.514  0.00  0.00     0.138 A 
ATOM     34 CL   UNL d   1     -10.204  -3.252   4.298  0.00  0.00    -0.081 Cl
ATOM     35  F   UNL d   1     -10.005  -4.326   7.067  0.00  0.00    -0.204 F 
ATOM     36  C   UNL d   1      -7.665  -4.189   7.248  0.00  0.00     0.046 A 
ATOM     37  C   UNL d   1      -6.427  -3.854   6.689  0.00  0.00     0.032 A 
ENDBRANCH  28  30
ENDBRANCH   8  28
TORSDOF 8
