# Supplementary material for: Integrating Molecular Dynamics, Molecular Docking, and Machine Learning for Predicting SARS-CoV-2 Papain-like Protease Binders
Source: Molecules. 2025 Jul 16;30(14):2985. doi: 10.3390/molecules30142985 (PMC12300542; doi:10.3390/molecules30142985)
Supplement: Supplementary file 1 [file molecules-30-02985-s001.zip › Supplementary files/Supplementary Data/FDA approved drugs/drug117_prep-min.pdbqt]

REMARK  4 active torsions:
REMARK  status: ('A' for Active; 'I' for Inactive)
REMARK    1  A    between atoms: C_21  and  O_22 
REMARK    2  A    between atoms: C_21  and  C_23 
REMARK    3  A    between atoms: C_23  and  C_25 
REMARK    4  A    between atoms: C_25  and  O_26 
ROOT
ATOM      1  C   UNL d   1       1.472  -5.311  -3.944  0.00  0.00     0.019 C 
ATOM      2  C   UNL d   1       0.448  -4.367  -3.249  0.00  0.00     0.005 C 
ATOM      3  C   UNL d   1       0.019  -5.038  -1.929  0.00  0.00     0.091 C 
ATOM      4  C   UNL d   1       0.746  -4.547  -0.713  0.00  0.00     0.133 C 
ATOM      5  O   UNL d   1       1.173  -5.338   0.129  0.00  0.00    -0.297 OA
ATOM      6  C   UNL d   1       0.850  -3.057  -0.500  0.00  0.00     0.076 C 
ATOM      7  C   UNL d   1       0.817  -2.235  -1.799  0.00  0.00     0.003 C 
ATOM      8  C   UNL d   1       1.690  -0.976  -1.512  0.00  0.00     0.010 C 
ATOM      9  C   UNL d   1       1.430  -0.418  -0.085  0.00  0.00     0.036 C 
ATOM     10  C   UNL d   1       0.041  -0.852   0.342  0.00  0.00    -0.063 C 
ATOM     11  C   UNL d   1      -0.965   0.036   0.234  0.00  0.00     0.058 C 
ATOM     12  C   UNL d   1      -2.369  -0.414   0.124  0.00  0.00     0.172 C 
ATOM     13  O   UNL d   1      -3.286   0.391   0.024  0.00  0.00    -0.289 OA
ATOM     14  C   UNL d   1      -2.607  -1.871   0.050  0.00  0.00     0.052 C 
ATOM     15  C   UNL d   1      -1.611  -2.756   0.215  0.00  0.00    -0.008 C 
ATOM     16  C   UNL d   1      -0.160  -2.385   0.497  0.00  0.00     0.008 C 
ATOM     17  C   UNL d   1       0.131  -2.808   1.946  0.00  0.00     0.025 C 
ATOM     18  C   UNL d   1       1.155  -2.980  -3.091  0.00  0.00     0.002 C 
ATOM     19  C   UNL d   1       0.714  -2.152  -4.323  0.00  0.00     0.009 C 
ATOM     20  C   UNL d   1      -0.232  -3.017  -5.152  0.00  0.00     0.047 C 
ATOM     21  C   UNL d   1      -0.766  -4.102  -4.206  0.00  0.00     0.128 C 
ENDROOT
BRANCH  21  22
ATOM     22  O   UNL d   1      -1.087  -5.274  -4.964  0.00  0.00    -0.381 OA
ATOM     23  H   UNL d   1      -1.302  -5.001  -5.876  0.00  0.00     0.211 HD
ENDBRANCH  21  22
BRANCH  21  24
ATOM     24  C   UNL d   1      -2.070  -3.614  -3.513  0.00  0.00     0.184 C 
ATOM     25  O   UNL d   1      -2.265  -2.418  -3.265  0.00  0.00    -0.292 OA
BRANCH  24  26
ATOM     26  C   UNL d   1      -3.152  -4.657  -3.175  0.00  0.00     0.245 C 
BRANCH  26  27
ATOM     27  O   UNL d   1      -2.728  -5.990  -2.963  0.00  0.00    -0.393 OA
ATOM     28  H   UNL d   1      -2.232  -6.260  -3.764  0.00  0.00     0.209 HD
ENDBRANCH  26  27
ENDBRANCH  24  26
ENDBRANCH  21  24
TORSDOF 4
