# Supplementary material for: Integrating Molecular Dynamics, Molecular Docking, and Machine Learning for Predicting SARS-CoV-2 Papain-like Protease Binders
Source: Molecules. 2025 Jul 16;30(14):2985. doi: 10.3390/molecules30142985 (PMC12300542; doi:10.3390/molecules30142985)
Supplement: Supplementary file 1 [file molecules-30-02985-s001.zip › Supplementary files/Supplementary Data/FDA approved drugs/drug1180_prep-min.pdbqt]

REMARK  10 active torsions:
REMARK  status: ('A' for Active; 'I' for Inactive)
REMARK    1  A    between atoms: C_2  and  O_3 
REMARK    2  A    between atoms: O_3  and  C_4 
REMARK    3  A    between atoms: C_7  and  C_8 
REMARK    4  A    between atoms: C_8  and  C_9 
REMARK    5  A    between atoms: C_14  and  C_16 
REMARK    6  A    between atoms: C_18  and  C_19 
REMARK    7  A    between atoms: C_19  and  O_20 
REMARK    8  A    between atoms: C_21  and  O_22 
REMARK    9  A    between atoms: C_23  and  O_24 
REMARK   10  A    between atoms: C_25  and  O_26 
ROOT
ATOM      1  C   UNL d   1       6.747  -2.452  -3.828  0.00  0.00    -0.032 A 
ATOM      2  C   UNL d   1       6.125  -2.710  -5.057  0.00  0.00     0.040 A 
ATOM      3 CL   UNL d   1       5.096  -1.558  -5.827  0.00  0.00    -0.084 Cl
ATOM      4  C   UNL d   1       6.322  -3.932  -5.694  0.00  0.00     0.025 A 
ATOM      5  C   UNL d   1       7.152  -4.901  -5.124  0.00  0.00     0.011 A 
ATOM      6  C   UNL d   1       7.797  -4.683  -3.895  0.00  0.00    -0.026 A 
ATOM      7  C   UNL d   1       7.591  -3.441  -3.269  0.00  0.00     0.019 A 
ENDROOT
BRANCH   6   8
ATOM      8  C   UNL d   1       8.785  -5.728  -3.384  0.00  0.00     0.186 C 
ATOM      9  O   UNL d   1       8.381  -7.087  -3.665  0.00  0.00    -0.368 OA
ATOM     10  C   UNL d   1       7.574  -7.787  -2.697  0.00  0.00     0.177 C 
ATOM     11  C   UNL d   1       8.055  -7.634  -1.246  0.00  0.00     0.180 C 
ATOM     12  C   UNL d   1       8.451  -6.202  -0.886  0.00  0.00     0.181 C 
ATOM     13  C   UNL d   1       9.367  -5.603  -1.957  0.00  0.00     0.182 C 
BRANCH  10  14
ATOM     14  C   UNL d   1       6.075  -7.527  -2.918  0.00  0.00     0.198 C 
BRANCH  14  15
ATOM     15  O   UNL d   1       5.697  -7.919  -4.240  0.00  0.00    -0.398 OA
ATOM     16  H   UNL d   1       6.466  -7.754  -4.815  0.00  0.00     0.209 HD
ENDBRANCH  14  15
ENDBRANCH  10  14
BRANCH  11  17
ATOM     17  O   UNL d   1       7.089  -8.126  -0.315  0.00  0.00    -0.390 OA
ATOM     18  H   UNL d   1       6.662  -7.343   0.091  0.00  0.00     0.210 HD
ENDBRANCH  11  17
BRANCH  12  19
ATOM     19  O   UNL d   1       7.277  -5.425  -0.619  0.00  0.00    -0.390 OA
ATOM     20  H   UNL d   1       6.841  -5.172  -1.447  0.00  0.00     0.210 HD
ENDBRANCH  12  19
BRANCH  13  21
ATOM     21  O   UNL d   1      10.632  -6.297  -1.910  0.00  0.00    -0.390 OA
ATOM     22  H   UNL d   1      10.569  -7.089  -2.477  0.00  0.00     0.210 HD
ENDBRANCH  13  21
ENDBRANCH   6   8
BRANCH   1  23
ATOM     23  C   UNL d   1       6.461  -1.191  -3.031  0.00  0.00     0.078 C 
BRANCH  23  24
ATOM     24  C   UNL d   1       5.175  -1.217  -2.223  0.00  0.00    -0.054 A 
ATOM     25  C   UNL d   1       4.442  -2.392  -2.000  0.00  0.00     0.010 A 
ATOM     26  C   UNL d   1       3.288  -2.378  -1.221  0.00  0.00     0.037 A 
ATOM     27  C   UNL d   1       2.851  -1.198  -0.624  0.00  0.00     0.068 A 
ATOM     28  C   UNL d   1       3.550  -0.015  -0.854  0.00  0.00     0.037 A 
ATOM     29  C   UNL d   1       4.709  -0.026  -1.642  0.00  0.00     0.010 A 
BRANCH  27  30
ATOM     30  O   UNL d   1       1.728  -1.327   0.140  0.00  0.00    -0.352 OA
BRANCH  30  31
ATOM     31  C   UNL d   1       1.544  -0.345   1.158  0.00  0.00     0.171 C 
ATOM     32  C   UNL d   1       0.620  -0.940   2.205  0.00  0.00     0.034 C 
ENDBRANCH  30  31
ENDBRANCH  27  30
ENDBRANCH  23  24
ENDBRANCH   1  23
TORSDOF 10
