# Supplementary material for: Integrating Molecular Dynamics, Molecular Docking, and Machine Learning for Predicting SARS-CoV-2 Papain-like Protease Binders
Source: Molecules. 2025 Jul 16;30(14):2985. doi: 10.3390/molecules30142985 (PMC12300542; doi:10.3390/molecules30142985)
Supplement: Supplementary file 1 [file molecules-30-02985-s001.zip › Supplementary files/Supplementary Data/FDA approved drugs/drug1182_prep-min.pdbqt]

REMARK  6 active torsions:
REMARK  status: ('A' for Active; 'I' for Inactive)
REMARK    1  A    between atoms: N_1  and  C_2 
REMARK    2  A    between atoms: N_8  and  C_24 
REMARK    3  A    between atoms: C_10  and  C_11 
REMARK    4  A    between atoms: C_14  and  O_15 
REMARK    5  A    between atoms: O_15  and  C_16 
REMARK       I    between atoms: N_28  and  C_30 
REMARK    6  A    between atoms: C_30  and  C_32 
ROOT
ATOM      1  C   UNL d   1       0.470  -0.246  -1.166  0.00  0.00     0.118 A 
ATOM      2  C   UNL d   1      -0.595   0.623  -1.456  0.00  0.00     0.083 A 
ATOM      3  C   UNL d   1      -1.201   0.457  -2.692  0.00  0.00     0.163 A 
ATOM      4  N   UNL d   1      -0.838  -0.405  -3.657  0.00  0.00    -0.222 NA
ATOM      5  C   UNL d   1       0.181  -1.180  -3.267  0.00  0.00     0.237 A 
ATOM      6  N   UNL d   1       0.844  -1.150  -2.095  0.00  0.00    -0.229 NA
ATOM      7  N   UNL d   1      -2.249   1.336  -2.731  0.00  0.00    -0.244 N 
ATOM      8  N   UNL d   1      -2.309   2.132  -1.642  0.00  0.00    -0.169 NA
ATOM      9  C   UNL d   1      -1.291   1.724  -0.863  0.00  0.00     0.104 A 
ENDROOT
BRANCH   9  10
ATOM     10  C   UNL d   1      -1.016   2.429   0.393  0.00  0.00    -0.004 A 
ATOM     11  C   UNL d   1       0.294   2.563   0.863  0.00  0.00     0.016 A 
ATOM     12  C   UNL d   1       0.560   3.217   2.063  0.00  0.00     0.038 A 
ATOM     13  C   UNL d   1      -0.464   3.877   2.743  0.00  0.00     0.076 A 
ATOM     14  C   UNL d   1      -1.776   3.756   2.289  0.00  0.00     0.038 A 
ATOM     15  C   UNL d   1      -2.053   3.029   1.125  0.00  0.00     0.016 A 
BRANCH  13  16
ATOM     16  O   UNL d   1      -0.271   4.638   3.876  0.00  0.00    -0.311 OA
BRANCH  16  17
ATOM     17  C   UNL d   1       0.935   5.281   4.061  0.00  0.00     0.076 A 
ATOM     18  C   UNL d   1       1.692   5.847   3.029  0.00  0.00     0.037 A 
ATOM     19  C   UNL d   1       2.937   6.414   3.302  0.00  0.00     0.003 A 
ATOM     20  C   UNL d   1       3.396   6.482   4.616  0.00  0.00     0.000 A 
ATOM     21  C   UNL d   1       2.608   5.990   5.657  0.00  0.00     0.003 A 
ATOM     22  C   UNL d   1       1.379   5.389   5.380  0.00  0.00     0.037 A 
ENDBRANCH  16  17
ENDBRANCH  13  16
ENDBRANCH   9  10
BRANCH   1  23
ATOM     23  N   UNL d   1       1.184  -0.281   0.024  0.00  0.00    -0.286 NA
ATOM     24  H   UNL d   1       0.646  -0.049   0.851  0.00  0.00     0.125 HD
ATOM     25  H   UNL d   1       1.724  -1.139   0.084  0.00  0.00     0.125 HD
ENDBRANCH   1  23
BRANCH   7  26
ATOM     26  C   UNL d   1      -3.161   1.547  -3.856  0.00  0.00     0.130 C 
ATOM     27  C   UNL d   1      -4.201   2.670  -3.635  0.00  0.00     0.030 C 
ATOM     28  C   UNL d   1      -5.336   2.249  -2.691  0.00  0.00     0.022 C 
ATOM     29  C   UNL d   1      -5.967   0.924  -3.112  0.00  0.00     0.126 C 
ATOM     30  N   UNL d   1      -4.943  -0.104  -3.306  0.00  0.00    -0.347 N 
ATOM     31  C   UNL d   1      -3.903   0.264  -4.273  0.00  0.00     0.153 C 
ATOM     32  C   UNL d   1      -4.854  -1.347  -2.699  0.00  0.00     0.242 C 
ATOM     33  O   UNL d   1      -3.979  -2.160  -2.996  0.00  0.00    -0.268 OA
BRANCH  32  34
ATOM     34  C   UNL d   1      -5.845  -1.700  -1.645  0.00  0.00     0.064 C 
ATOM     35  C   UNL d   1      -5.810  -2.912  -1.071  0.00  0.00     0.017 C 
ENDBRANCH  32  34
ENDBRANCH   7  26
TORSDOF 6
