# Supplementary material for: Integrating Molecular Dynamics, Molecular Docking, and Machine Learning for Predicting SARS-CoV-2 Papain-like Protease Binders
Source: Molecules. 2025 Jul 16;30(14):2985. doi: 10.3390/molecules30142985 (PMC12300542; doi:10.3390/molecules30142985)
Supplement: Supplementary file 1 [file molecules-30-02985-s001.zip › Supplementary files/Supplementary Data/FDA approved drugs/drug1183_prep-min.pdbqt]

REMARK  9 active torsions:
REMARK  status: ('A' for Active; 'I' for Inactive)
REMARK    1  A    between atoms: C_3  and  C_4 
REMARK    2  A    between atoms: C_4  and  C_5 
REMARK    3  A    between atoms: C_8  and  C_10 
REMARK    4  A    between atoms: C_18  and  C_21 
REMARK    5  A    between atoms: C_23  and  C_24 
REMARK    6  A    between atoms: C_24  and  O_25 
REMARK    7  A    between atoms: C_26  and  O_27 
REMARK    8  A    between atoms: C_28  and  O_29 
REMARK    9  A    between atoms: C_30  and  O_31 
ROOT
ATOM      1  C   UNL d   1       2.698  -0.226  -0.136  0.00  0.00     0.049 C 
ATOM      2  C   UNL d   1       1.202  -0.078  -0.077  0.00  0.00    -0.055 A 
ATOM      3  C   UNL d   1       0.526   1.152  -0.014  0.00  0.00    -0.047 A 
ATOM      4  C   UNL d   1      -0.885   1.152   0.029  0.00  0.00     0.017 A 
ATOM      5  C   UNL d   1      -1.645  -0.026   0.069  0.00  0.00    -0.026 A 
ATOM      6  C   UNL d   1      -0.949  -1.234  -0.048  0.00  0.00     0.010 A 
ATOM      7  C   UNL d   1       0.447  -1.261  -0.103  0.00  0.00     0.008 A 
ENDROOT
BRANCH   5   8
ATOM      8  C   UNL d   1      -3.167   0.052   0.125  0.00  0.00     0.186 C 
ATOM      9  O   UNL d   1      -3.655   1.185   0.875  0.00  0.00    -0.368 OA
ATOM     10  C   UNL d   1      -3.736   1.090   2.308  0.00  0.00     0.177 C 
ATOM     11  C   UNL d   1      -4.188  -0.272   2.878  0.00  0.00     0.180 C 
ATOM     12  C   UNL d   1      -3.836  -1.500   2.032  0.00  0.00     0.181 C 
ATOM     13  C   UNL d   1      -3.953  -1.214   0.530  0.00  0.00     0.182 C 
BRANCH  10  14
ATOM     14  C   UNL d   1      -2.494   1.697   2.982  0.00  0.00     0.198 C 
BRANCH  14  15
ATOM     15  O   UNL d   1      -2.315   3.061   2.593  0.00  0.00    -0.398 OA
ATOM     16  H   UNL d   1      -2.377   3.092   1.623  0.00  0.00     0.209 HD
ENDBRANCH  14  15
ENDBRANCH  10  14
BRANCH  11  17
ATOM     17  O   UNL d   1      -3.754  -0.448   4.229  0.00  0.00    -0.390 OA
ATOM     18  H   UNL d   1      -2.839  -0.788   4.202  0.00  0.00     0.210 HD
ENDBRANCH  11  17
BRANCH  12  19
ATOM     19  O   UNL d   1      -2.557  -2.020   2.414  0.00  0.00    -0.390 OA
ATOM     20  H   UNL d   1      -1.867  -1.357   2.248  0.00  0.00     0.210 HD
ENDBRANCH  12  19
BRANCH  13  21
ATOM     21  O   UNL d   1      -5.344  -1.048   0.189  0.00  0.00    -0.390 OA
ATOM     22  H   UNL d   1      -5.661  -0.214   0.582  0.00  0.00     0.210 HD
ENDBRANCH  13  21
ENDBRANCH   5   8
BRANCH   3  23
ATOM     23  C   UNL d   1       1.221   2.501  -0.018  0.00  0.00     0.085 C 
BRANCH  23  24
ATOM     24  C   UNL d   1       1.396   3.075  -1.395  0.00  0.00    -0.013 A 
ATOM     25  C   UNL d   1       2.469   2.928  -2.249  0.00  0.00     0.016 A 
ATOM     26  C   UNL d   1       2.301   3.661  -3.455  0.00  0.00     0.021 A 
ATOM     27  C   UNL d   1       1.106   4.350  -3.511  0.00  0.00     0.015 A 
ATOM     28  S   UNL d   1       0.190   4.080  -2.083  0.00  0.00    -0.094 SA
BRANCH  27  29
ATOM     29  C   UNL d   1       0.591   5.204  -4.607  0.00  0.00    -0.019 A 
ATOM     30  C   UNL d   1       0.942   4.902  -5.935  0.00  0.00     0.016 A 
ATOM     31  C   UNL d   1       0.505   5.720  -6.994  0.00  0.00     0.043 A 
ATOM     32  C   UNL d   1      -0.279   6.829  -6.721  0.00  0.00     0.116 A 
ATOM     33  F   UNL d   1      -0.689   7.610  -7.727  0.00  0.00    -0.206 F 
ATOM     34  C   UNL d   1      -0.641   7.142  -5.416  0.00  0.00     0.043 A 
ATOM     35  C   UNL d   1      -0.200   6.331  -4.361  0.00  0.00     0.016 A 
ENDBRANCH  27  29
ENDBRANCH  23  24
ENDBRANCH   3  23
TORSDOF 9
