# Supplementary material for: Integrating Molecular Dynamics, Molecular Docking, and Machine Learning for Predicting SARS-CoV-2 Papain-like Protease Binders
Source: Molecules. 2025 Jul 16;30(14):2985. doi: 10.3390/molecules30142985 (PMC12300542; doi:10.3390/molecules30142985)
Supplement: Supplementary file 1 [file molecules-30-02985-s001.zip › Supplementary files/Supplementary Data/FDA approved drugs/drug1184_prep-min.pdbqt]

REMARK  17 active torsions:
REMARK  status: ('A' for Active; 'I' for Inactive)
REMARK    1  A    between atoms: O_2  and  C_3 
REMARK    2  A    between atoms: C_8  and  O_9 
REMARK    3  A    between atoms: O_9  and  C_10 
REMARK    4  A    between atoms: C_14  and  O_15 
REMARK    5  A    between atoms: O_15  and  C_16 
REMARK    6  A    between atoms: C_16  and  C_18 
REMARK    7  A    between atoms: C_24  and  O_25 
REMARK    8  A    between atoms: C_27  and  O_28 
REMARK    9  A    between atoms: O_28  and  C_29 
REMARK   10  A    between atoms: C_29  and  C_31 
REMARK   11  A    between atoms: C_31  and  O_32 
REMARK   12  A    between atoms: C_31  and  C_33 
REMARK   13  A    between atoms: C_33  and  N_34 
REMARK   14  A    between atoms: C_33  and  C_42 
REMARK       I    between atoms: N_34  and  C_35 
REMARK   15  A    between atoms: C_35  and  O_37 
REMARK   16  A    between atoms: O_37  and  C_38 
REMARK   17  A    between atoms: C_50  and  O_51 
ROOT
ATOM      1  C   UNL d   1       0.870   2.060  -2.136  0.00  0.00     0.139 C 
ATOM      2  C   UNL d   1       0.447   2.884  -3.415  0.00  0.00     0.068 C 
ATOM      3  C   UNL d   1      -0.509   1.946  -4.076  0.00  0.00     0.161 C 
ATOM      4  O   UNL d   1      -1.407   2.233  -5.171  0.00  0.00    -0.380 OA
ATOM      5  C   UNL d   1      -1.671   0.732  -5.047  0.00  0.00     0.210 C 
ATOM      6  C   UNL d   1      -0.061   0.622  -4.733  0.00  0.00     0.125 C 
ATOM      7  C   UNL d   1       0.678  -0.245  -3.639  0.00  0.00     0.076 C 
ATOM      8  C   UNL d   1       1.044  -1.719  -4.309  0.00  0.00     0.176 C 
ATOM      9  C   UNL d   1       0.742  -3.373  -3.608  0.00  0.00     0.098 C 
ATOM     10  C   UNL d   1       1.394  -4.277  -4.663  0.00  0.00     0.078 C 
ATOM     11  C   UNL d   1       2.850  -4.524  -4.260  0.00  0.00     0.164 C 
ATOM     12  C   UNL d   1       3.397  -3.383  -3.209  0.00  0.00    -0.048 C 
ATOM     13  C   UNL d   1       2.478  -2.894  -2.243  0.00  0.00    -0.029 C 
ATOM     14  C   UNL d   1       2.222  -1.625  -1.302  0.00  0.00     0.221 C 
ATOM     15  C   UNL d   1       2.199  -0.072  -1.392  0.00  0.00     0.171 C 
ATOM     16  O   UNL d   1       2.575   0.563  -0.385  0.00  0.00    -0.294 OA
ATOM     17  C   UNL d   1       1.677   0.738  -2.603  0.00  0.00     0.055 C 
ATOM     18  C   UNL d   1       3.032   1.494  -2.918  0.00  0.00     0.027 C 
ATOM     19  C   UNL d   1       1.328  -3.870  -2.124  0.00  0.00     0.013 C 
ATOM     20  C   UNL d   1       2.014  -5.307  -1.707  0.00  0.00     0.023 C 
ATOM     21  C   UNL d   1       0.366  -4.048  -0.872  0.00  0.00     0.023 C 
ATOM     22  C   UNL d   1       4.839  -3.018  -3.501  0.00  0.00     0.046 C 
ENDROOT
BRANCH  11  23
ATOM     23  O   UNL d   1       3.667  -5.006  -5.346  0.00  0.00    -0.309 OA
BRANCH  23  24
ATOM     24  C   UNL d   1       3.370  -6.342  -5.634  0.00  0.00     0.290 C 
ATOM     25  O   UNL d   1       2.333  -6.905  -5.302  0.00  0.00    -0.262 OA
BRANCH  24  26
ATOM     26  C   UNL d   1       4.545  -7.097  -6.238  0.00  0.00     0.244 C 
BRANCH  26  27
ATOM     27  O   UNL d   1       5.607  -7.093  -5.263  0.00  0.00    -0.383 OA
ATOM     28  H   UNL d   1       5.349  -7.676  -4.529  0.00  0.00     0.210 HD
ENDBRANCH  26  27
BRANCH  26  29
ATOM     29  C   UNL d   1       4.115  -8.569  -6.585  0.00  0.00     0.158 C 
BRANCH  29  30
ATOM     30  N   UNL d   1       2.946  -8.712  -7.452  0.00  0.00    -0.325 N 
ATOM     31  C   UNL d   1       2.742  -8.000  -8.588  0.00  0.00     0.362 C 
ATOM     32  O   UNL d   1       3.561  -7.269  -9.085  0.00  0.00    -0.238 OA
ATOM     33  H   UNL d   1       2.140  -9.213  -7.107  0.00  0.00     0.165 HD
BRANCH  31  34
ATOM     34  O   UNL d   1       1.471  -8.185  -9.016  0.00  0.00    -0.294 OA
BRANCH  34  35
ATOM     35  C   UNL d   1       1.029  -7.548 -10.246  0.00  0.00     0.061 C 
ATOM     36  C   UNL d   1       1.728  -8.198 -11.446  0.00  0.00     0.046 C 
ATOM     37  C   UNL d   1      -0.481  -7.823 -10.343  0.00  0.00     0.046 C 
ATOM     38  C   UNL d   1       1.220  -6.024 -10.224  0.00  0.00     0.046 C 
ENDBRANCH  34  35
ENDBRANCH  31  34
ENDBRANCH  29  30
BRANCH  29  39
ATOM     39  C   UNL d   1       5.283  -9.414  -7.073  0.00  0.00    -0.032 A 
ATOM     40  C   UNL d   1       5.582 -10.637  -6.447  0.00  0.00     0.009 A 
ATOM     41  C   UNL d   1       6.720 -11.362  -6.807  0.00  0.00     0.001 A 
ATOM     42  C   UNL d   1       7.564 -10.887  -7.808  0.00  0.00     0.000 A 
ATOM     43  C   UNL d   1       7.258  -9.700  -8.468  0.00  0.00     0.001 A 
ATOM     44  C   UNL d   1       6.124  -8.973  -8.108  0.00  0.00     0.009 A 
ENDBRANCH  29  39
ENDBRANCH  26  29
ENDBRANCH  24  26
ENDBRANCH  23  24
ENDBRANCH  11  23
BRANCH   9  45
ATOM     45  O   UNL d   1      -0.680  -3.584  -3.610  0.00  0.00    -0.386 OA
ATOM     46  H   UNL d   1      -0.995  -3.542  -4.530  0.00  0.00     0.210 HD
ENDBRANCH   9  45
BRANCH   8  47
ATOM     47  O   UNL d   1       2.114  -1.578  -5.383  0.00  0.00    -0.308 OA
BRANCH  47  48
ATOM     48  C   UNL d   1       3.211  -0.884  -4.999  0.00  0.00     0.293 C 
ATOM     49  O   UNL d   1       3.408  -0.740  -3.806  0.00  0.00    -0.259 OA
BRANCH  48  50
ATOM     50  C   UNL d   1       4.194  -0.230  -5.926  0.00  0.00     0.039 A 
ATOM     51  C   UNL d   1       5.077   0.692  -5.311  0.00  0.00     0.017 A 
ATOM     52  C   UNL d   1       6.005   1.452  -6.000  0.00  0.00     0.001 A 
ATOM     53  C   UNL d   1       6.110   1.277  -7.370  0.00  0.00     0.000 A 
ATOM     54  C   UNL d   1       5.290   0.291  -8.005  0.00  0.00     0.001 A 
ATOM     55  C   UNL d   1       4.352  -0.446  -7.276  0.00  0.00     0.017 A 
ENDBRANCH  48  50
ENDBRANCH  47  48
ENDBRANCH   8  47
BRANCH  14  56
ATOM     56  O   UNL d   1       0.992  -1.705  -0.472  0.00  0.00    -0.379 OA
ATOM     57  C   UNL d   1      -0.314  -1.345  -0.940  0.00  0.00     0.202 C 
ENDBRANCH  14  56
BRANCH   6  58
ATOM     58  O   UNL d   1       0.460   0.279  -6.035  0.00  0.00    -0.305 OA
BRANCH  58  59
ATOM     59  C   UNL d   1       1.028   1.146  -6.901  0.00  0.00     0.255 C 
ATOM     60  C   UNL d   1       1.084   0.478  -8.252  0.00  0.00     0.126 C 
ATOM     61  O   UNL d   1       1.490   2.227  -6.599  0.00  0.00    -0.266 OA
ENDBRANCH  58  59
ENDBRANCH   6  58
BRANCH   1  62
ATOM     62  O   UNL d   1      -0.268   1.687  -1.359  0.00  0.00    -0.389 OA
ATOM     63  C   UNL d   1      -0.865   2.716  -0.589  0.00  0.00     0.202 C 
ENDBRANCH   1  62
TORSDOF 17
