# Supplementary material for: Integrating Molecular Dynamics, Molecular Docking, and Machine Learning for Predicting SARS-CoV-2 Papain-like Protease Binders
Source: Molecules. 2025 Jul 16;30(14):2985. doi: 10.3390/molecules30142985 (PMC12300542; doi:10.3390/molecules30142985)
Supplement: Supplementary file 1 [file molecules-30-02985-s001.zip › Supplementary files/Supplementary Data/FDA approved drugs/drug1185_prep-min.pdbqt]

REMARK  3 active torsions:
REMARK  status: ('A' for Active; 'I' for Inactive)
REMARK    1  A    between atoms: C_5  and  S_6 
REMARK    2  A    between atoms: S_6  and  C_7 
REMARK    3  A    between atoms: C_12  and  N_13 
ROOT
ATOM      1  C   UNL d   1      -2.445  -3.670  -0.039  0.00  0.00     0.032 A 
ATOM      2  C   UNL d   1      -1.898  -4.303   1.101  0.00  0.00     0.021 A 
ATOM      3  C   UNL d   1      -1.661  -5.673   1.129  0.00  0.00     0.002 A 
ATOM      4  C   UNL d   1      -1.982  -6.436   0.022  0.00  0.00     0.002 A 
ATOM      5  C   UNL d   1      -2.520  -5.822  -1.114  0.00  0.00     0.031 A 
ATOM      6  C   UNL d   1      -2.774  -4.430  -1.196  0.00  0.00     0.047 A 
ENDROOT
BRANCH   1   7
ATOM      7  S   UNL d   1      -2.804  -1.926   0.213  0.00  0.00    -0.088 SA
BRANCH   7   8
ATOM      8  C   UNL d   1      -1.306  -1.042  -0.266  0.00  0.00     0.011 A 
ATOM      9  C   UNL d   1      -1.335   0.368  -0.365  0.00  0.00    -0.044 A 
ATOM     10  C   UNL d   1      -0.191   1.060  -0.809  0.00  0.00     0.014 A 
ATOM     11  C   UNL d   1      -2.558   1.178  -0.011  0.00  0.00     0.049 C 
ATOM     12  C   UNL d   1       0.979   0.380  -1.159  0.00  0.00    -0.061 A 
ATOM     13  C   UNL d   1       2.196   1.123  -1.627  0.00  0.00     0.048 C 
ATOM     14  C   UNL d   1       1.006  -1.011  -1.055  0.00  0.00     0.008 A 
ATOM     15  C   UNL d   1      -0.119  -1.710  -0.606  0.00  0.00     0.020 A 
ENDBRANCH   7   8
ENDBRANCH   1   7
BRANCH   6  16
ATOM     16  N   UNL d   1      -3.268  -3.939  -2.408  0.00  0.00    -0.377 N 
ATOM     17  C   UNL d   1      -4.377  -4.637  -3.086  0.00  0.00     0.150 C 
ATOM     18  C   UNL d   1      -4.106  -4.670  -4.604  0.00  0.00     0.252 C 
ATOM     19  N   UNL d   1      -3.888  -3.270  -5.125  0.00  0.00    -0.072 N 
ATOM     20  C   UNL d   1      -2.781  -2.556  -4.402  0.00  0.00     0.252 C 
ATOM     21  H   UNL d   1      -4.760  -2.731  -5.022  0.00  0.00     0.277 HD
ATOM     22  H   UNL d   1      -3.675  -3.304  -6.129  0.00  0.00     0.277 HD
ATOM     23  C   UNL d   1      -3.008  -2.572  -2.878  0.00  0.00     0.150 C 
ENDBRANCH   6  16
TORSDOF 3
