# Supplementary material for: Integrating Molecular Dynamics, Molecular Docking, and Machine Learning for Predicting SARS-CoV-2 Papain-like Protease Binders
Source: Molecules. 2025 Jul 16;30(14):2985. doi: 10.3390/molecules30142985 (PMC12300542; doi:10.3390/molecules30142985)
Supplement: Supplementary file 1 [file molecules-30-02985-s001.zip › Supplementary files/Supplementary Data/FDA approved drugs/drug1186_prep-min.pdbqt]

REMARK  5 active torsions:
REMARK  status: ('A' for Active; 'I' for Inactive)
REMARK    1  A    between atoms: N_7  and  C_27 
REMARK    2  A    between atoms: N_10  and  C_11 
REMARK    3  A    between atoms: C_17  and  N_18 
REMARK    4  A    between atoms: N_18  and  C_19 
REMARK    5  A    between atoms: C_31  and  N_33 
REMARK       I    between atoms: N_33  and  C_34 
ROOT
ATOM      1  C   UNL d   1       0.993  -0.209  -0.049  0.00  0.00     0.161 C 
ATOM      2  N   UNL d   1       0.553   0.216  -1.381  0.00  0.00    -0.308 N 
ATOM      3  C   UNL d   1       0.542   1.575  -1.641  0.00  0.00     0.256 C 
ATOM      4  O   UNL d   1       0.937   2.409  -0.827  0.00  0.00    -0.267 OA
ATOM      5  C   UNL d   1       0.063   2.022  -2.997  0.00  0.00     0.035 C 
ATOM      6  C   UNL d   1      -0.331   1.082  -3.897  0.00  0.00     0.074 C 
ATOM      7  N   UNL d   1      -0.599   1.310  -5.263  0.00  0.00    -0.262 N 
ATOM      8  C   UNL d   1      -0.848   0.269  -6.187  0.00  0.00     0.337 C 
ATOM      9  O   UNL d   1      -0.764   0.445  -7.408  0.00  0.00    -0.246 OA
ATOM     10  N   UNL d   1      -1.225  -0.963  -5.659  0.00  0.00    -0.260 N 
ATOM     11  C   UNL d   1      -1.178  -1.274  -4.312  0.00  0.00     0.267 C 
ATOM     12  O   UNL d   1      -1.690  -2.289  -3.834  0.00  0.00    -0.267 OA
ATOM     13  C   UNL d   1      -0.457  -0.298  -3.447  0.00  0.00     0.099 C 
ATOM     14  C   UNL d   1       0.021  -0.736  -2.251  0.00  0.00     0.107 C 
ATOM     15  C   UNL d   1       0.141   3.517  -3.178  0.00  0.00     0.056 C 
ENDROOT
BRANCH   7  16
ATOM     16  C   UNL d   1      -0.599   2.604  -5.872  0.00  0.00     0.046 A 
ATOM     17  C   UNL d   1      -1.801   3.318  -5.920  0.00  0.00     0.030 A 
ATOM     18  C   UNL d   1      -1.839   4.559  -6.548  0.00  0.00     0.004 A 
ATOM     19  C   UNL d   1      -0.686   5.083  -7.139  0.00  0.00     0.029 A 
ATOM     20  C   UNL d   1       0.516   4.370  -7.124  0.00  0.00     0.036 A 
ATOM     21  C   UNL d   1       0.550   3.114  -6.497  0.00  0.00     0.059 A 
BRANCH  20  22
ATOM     22  N   UNL d   1       1.716   4.849  -7.699  0.00  0.00    -0.327 N 
ATOM     23  C   UNL d   1       1.911   6.066  -8.332  0.00  0.00     0.218 C 
ATOM     24  C   UNL d   1       3.326   6.269  -8.813  0.00  0.00     0.117 C 
ATOM     25  O   UNL d   1       1.073   6.944  -8.516  0.00  0.00    -0.274 OA
ATOM     26  H   UNL d   1       2.515   4.234  -7.632  0.00  0.00     0.169 HD
ENDBRANCH  20  22
ENDBRANCH   7  16
BRANCH  10  27
ATOM     27  C   UNL d   1      -1.660  -2.015  -6.571  0.00  0.00     0.098 A 
ATOM     28  C   UNL d   1      -2.571  -1.791  -7.757  0.00  0.00     0.028 A 
ATOM     29  C   UNL d   1      -3.087  -2.518  -6.557  0.00  0.00     0.028 A 
ENDBRANCH  10  27
BRANCH  14  30
ATOM     30  N   UNL d   1      -0.054  -2.064  -1.824  0.00  0.00    -0.242 NA
ATOM     31  H   UNL d   1      -0.903  -2.534  -2.172  0.00  0.00     0.135 HD
BRANCH  30  32
ATOM     32  C   UNL d   1       1.016  -3.001  -1.936  0.00  0.00     0.053 A 
ATOM     33  C   UNL d   1       0.821  -4.310  -1.460  0.00  0.00     0.139 A 
ATOM     34  F   UNL d   1      -0.380  -4.664  -0.975  0.00  0.00    -0.204 F 
ATOM     35  C   UNL d   1       1.842  -5.256  -1.456  0.00  0.00     0.062 A 
ATOM     36  C   UNL d   1       3.097  -4.898  -1.939  0.00  0.00     0.009 A 
ATOM     37  I   UNL d   1       4.649  -6.279  -1.913  0.00  0.00    -0.044 I 
ATOM     38  C   UNL d   1       3.323  -3.609  -2.423  0.00  0.00     0.020 A 
ATOM     39  C   UNL d   1       2.291  -2.663  -2.409  0.00  0.00     0.028 A 
ENDBRANCH  30  32
ENDBRANCH  14  30
TORSDOF 5
