# Supplementary material for: Integrating Molecular Dynamics, Molecular Docking, and Machine Learning for Predicting SARS-CoV-2 Papain-like Protease Binders
Source: Molecules. 2025 Jul 16;30(14):2985. doi: 10.3390/molecules30142985 (PMC12300542; doi:10.3390/molecules30142985)
Supplement: Supplementary file 1 [file molecules-30-02985-s001.zip › Supplementary files/Supplementary Data/FDA approved drugs/drug1187_prep-min.pdbqt]

REMARK  7 active torsions:
REMARK  status: ('A' for Active; 'I' for Inactive)
REMARK    1  A    between atoms: C_2  and  C_5 
REMARK    2  A    between atoms: C_7  and  C_17 
REMARK    3  A    between atoms: C_8  and  C_10 
REMARK    4  A    between atoms: C_12  and  N_16 
REMARK    5  A    between atoms: C_20  and  N_24 
REMARK    6  A    between atoms: N_24  and  S_25 
REMARK    7  A    between atoms: S_25  and  C_28 
ROOT
ATOM      1  C   UNL d   1       0.598  -6.050  -0.878  0.00  0.00     0.035 A 
ATOM      2  C   UNL d   1       0.615  -6.710   0.361  0.00  0.00     0.156 A 
ATOM      3  F   UNL d   1       1.145  -6.120   1.447  0.00  0.00    -0.203 F 
ATOM      4  C   UNL d   1       0.108  -8.008   0.490  0.00  0.00     0.082 A 
ATOM      5  C   UNL d   1      -0.415  -8.667  -0.620  0.00  0.00     0.033 A 
ATOM      6  C   UNL d   1      -0.434  -8.023  -1.860  0.00  0.00     0.003 A 
ATOM      7  C   UNL d   1       0.063  -6.722  -1.985  0.00  0.00     0.017 A 
ENDROOT
BRANCH   1   8
ATOM      8  C   UNL d   1       1.035  -4.662  -0.979  0.00  0.00     0.090 A 
ATOM      9  N   UNL d   1       0.546  -3.752  -0.049  0.00  0.00    -0.243 NA
ATOM     10  C   UNL d   1       0.973  -2.535  -0.300  0.00  0.00     0.084 A 
ATOM     11  S   UNL d   1       1.990  -2.419  -1.680  0.00  0.00    -0.069 SA
ATOM     12  C   UNL d   1       1.843  -4.117  -1.974  0.00  0.00     0.065 A 
BRANCH  10  13
ATOM     13  C   UNL d   1       0.602  -1.308   0.531  0.00  0.00     0.000 C 
ATOM     14  C   UNL d   1      -0.248  -1.735   1.747  0.00  0.00     0.021 C 
ATOM     15  C   UNL d   1      -0.233  -0.321  -0.306  0.00  0.00     0.021 C 
ATOM     16  C   UNL d   1       1.864  -0.602   1.062  0.00  0.00     0.021 C 
ENDBRANCH  10  13
BRANCH  12  17
ATOM     17  C   UNL d   1       2.550  -4.712  -3.120  0.00  0.00     0.081 A 
ATOM     18  N   UNL d   1       3.001  -5.968  -2.923  0.00  0.00    -0.217 NA
ATOM     19  C   UNL d   1       3.665  -6.537  -3.932  0.00  0.00     0.199 A 
ATOM     20  N   UNL d   1       3.885  -5.977  -5.122  0.00  0.00    -0.231 NA
ATOM     21  C   UNL d   1       3.418  -4.729  -5.289  0.00  0.00     0.122 A 
ATOM     22  C   UNL d   1       2.741  -4.043  -4.315  0.00  0.00     0.052 A 
BRANCH  19  23
ATOM     23  N   UNL d   1       4.128  -7.827  -3.750  0.00  0.00    -0.271 NA
ATOM     24  H   UNL d   1       3.514  -8.320  -3.113  0.00  0.00     0.127 HD
ATOM     25  H   UNL d   1       4.288  -8.257  -4.646  0.00  0.00     0.127 HD
ENDBRANCH  19  23
ENDBRANCH  12  17
ENDBRANCH   1   8
BRANCH   4  26
ATOM     26  N   UNL d   1       0.176  -8.682   1.747  0.00  0.00    -0.277 N 
ATOM     27  H   UNL d   1      -0.026  -8.140   2.587  0.00  0.00     0.179 HD
BRANCH  26  28
ATOM     28  S   UNL d   1       1.327  -9.897   2.008  0.00  0.00     0.269 S 
ATOM     29  O   UNL d   1       1.296 -10.116   3.439  0.00  0.00    -0.200 OA
ATOM     30  O   UNL d   1       1.054 -10.995   1.107  0.00  0.00    -0.200 OA
BRANCH  28  31
ATOM     31  C   UNL d   1       2.878  -9.204   1.566  0.00  0.00     0.156 A 
ATOM     32  C   UNL d   1       3.826  -8.870   2.526  0.00  0.00     0.142 A 
ATOM     33  F   UNL d   1       3.615  -9.071   3.833  0.00  0.00    -0.204 F 
ATOM     34  C   UNL d   1       5.057  -8.320   2.154  0.00  0.00     0.044 A 
ATOM     35  C   UNL d   1       5.348  -8.100   0.811  0.00  0.00     0.006 A 
ATOM     36  C   UNL d   1       4.423  -8.478  -0.153  0.00  0.00     0.044 A 
ATOM     37  C   UNL d   1       3.209  -9.051   0.224  0.00  0.00     0.142 A 
ATOM     38  F   UNL d   1       2.381  -9.438  -0.754  0.00  0.00    -0.204 F 
ENDBRANCH  28  31
ENDBRANCH  26  28
ENDBRANCH   4  26
TORSDOF 7
