# Supplementary material for: Integrating Molecular Dynamics, Molecular Docking, and Machine Learning for Predicting SARS-CoV-2 Papain-like Protease Binders
Source: Molecules. 2025 Jul 16;30(14):2985. doi: 10.3390/molecules30142985 (PMC12300542; doi:10.3390/molecules30142985)
Supplement: Supplementary file 1 [file molecules-30-02985-s001.zip › Supplementary files/Supplementary Data/FDA approved drugs/drug118_prep-min.pdbqt]

REMARK  2 active torsions:
REMARK  status: ('A' for Active; 'I' for Inactive)
REMARK    1  A    between atoms: O_1  and  C_2 
REMARK    2  A    between atoms: C_4  and  C_5 
ROOT
ATOM      1  C   UNL d   1       0.603   1.192   0.463  0.00  0.00     0.335 C 
ATOM      2  N   UNL d   1       1.726   1.755   1.206  0.00  0.00    -0.247 NA
ATOM      3  C   UNL d   1       1.591   2.908   1.780  0.00  0.00     0.079 C 
ATOM      4  C   UNL d   1       0.361   3.750   1.671  0.00  0.00     0.022 A 
ATOM      5  C   UNL d   1      -0.918   3.221   1.928  0.00  0.00     0.047 A 
ATOM      6  N   UNL d   1      -1.184   1.854   2.080  0.00  0.00    -0.323 N 
ATOM      7  C   UNL d   1      -0.506   0.813   1.488  0.00  0.00     0.272 C 
ATOM      8  O   UNL d   1      -0.876  -0.343   1.723  0.00  0.00    -0.268 OA
ATOM      9  C   UNL d   1      -2.006   4.092   2.041  0.00  0.00     0.032 A 
ATOM     10  C   UNL d   1      -1.843   5.463   1.821  0.00  0.00     0.026 A 
ATOM     11  C   UNL d   1      -0.586   5.968   1.494  0.00  0.00     0.035 A 
ATOM     12  C   UNL d   1       0.516   5.121   1.416  0.00  0.00     0.040 A 
ATOM     13 CL   UNL d   1      -0.390   7.655   1.222  0.00  0.00    -0.084 Cl
ATOM     14  H   UNL d   1      -2.041   1.555   2.535  0.00  0.00     0.169 HD
ENDROOT
BRANCH   3  15
ATOM     15  C   UNL d   1       2.771   3.412   2.576  0.00  0.00     0.015 A 
ATOM     16  C   UNL d   1       4.044   3.088   2.073  0.00  0.00     0.015 A 
ATOM     17  C   UNL d   1       5.208   3.501   2.732  0.00  0.00     0.001 A 
ATOM     18  C   UNL d   1       5.114   4.252   3.898  0.00  0.00     0.002 A 
ATOM     19  C   UNL d   1       3.862   4.565   4.420  0.00  0.00     0.025 A 
ATOM     20  C   UNL d   1       2.689   4.130   3.781  0.00  0.00     0.046 A 
ATOM     21 CL   UNL d   1       1.211   4.461   4.615  0.00  0.00    -0.083 Cl
ENDBRANCH   3  15
BRANCH   1  22
ATOM     22  O   UNL d   1       1.002   0.113  -0.359  0.00  0.00    -0.367 OA
ATOM     23  H   UNL d   1       1.948   0.278  -0.503  0.00  0.00     0.212 HD
ENDBRANCH   1  22
TORSDOF 2
