# Supplementary material for: Integrating Molecular Dynamics, Molecular Docking, and Machine Learning for Predicting SARS-CoV-2 Papain-like Protease Binders
Source: Molecules. 2025 Jul 16;30(14):2985. doi: 10.3390/molecules30142985 (PMC12300542; doi:10.3390/molecules30142985)
Supplement: Supplementary file 1 [file molecules-30-02985-s001.zip › Supplementary files/Supplementary Data/FDA approved drugs/drug119_prep-min.pdbqt]

REMARK  9 active torsions:
REMARK  status: ('A' for Active; 'I' for Inactive)
REMARK    1  A    between atoms: O_1  and  C_2 
REMARK    2  A    between atoms: C_5  and  C_8 
REMARK    3  A    between atoms: C_9  and  C_10 
REMARK    4  A    between atoms: C_10  and  C_12 
REMARK    5  A    between atoms: C_15  and  O_16 
REMARK    6  A    between atoms: O_16  and  C_17 
REMARK    7  A    between atoms: C_17  and  C_18 
REMARK    8  A    between atoms: C_18  and  N_19 
REMARK    9  A    between atoms: C_31  and  O_32 
ROOT
ATOM      1  C   UNL d   1      -4.479  -1.498  -0.569  0.00  0.00     0.031 C 
ATOM      2  C   UNL d   1      -4.472  -1.793   0.795  0.00  0.00     0.044 C 
ATOM      3  C   UNL d   1      -4.746  -0.599   1.593  0.00  0.00    -0.003 A 
ATOM      4  C   UNL d   1      -5.006   0.510   0.775  0.00  0.00     0.019 A 
ATOM      5  S   UNL d   1      -4.739   0.161  -0.875  0.00  0.00    -0.088 SA
ATOM      6  C   UNL d   1      -5.452   1.749   1.281  0.00  0.00     0.056 A 
ATOM      7  C   UNL d   1      -5.584   1.893   2.654  0.00  0.00     0.067 A 
ATOM      8  C   UNL d   1      -5.275   0.853   3.508  0.00  0.00     0.037 A 
ATOM      9  C   UNL d   1      -4.896  -0.395   2.991  0.00  0.00     0.016 A 
ENDROOT
BRANCH   2  10
ATOM     10  C   UNL d   1      -4.498  -3.192   1.229  0.00  0.00     0.194 C 
ATOM     11  O   UNL d   1      -5.427  -3.911   0.863  0.00  0.00    -0.287 OA
BRANCH  10  12
ATOM     12  C   UNL d   1      -3.464  -3.869   2.071  0.00  0.00     0.015 A 
ATOM     13  C   UNL d   1      -3.269  -5.239   1.801  0.00  0.00     0.018 A 
ATOM     14  C   UNL d   1      -2.563  -6.074   2.671  0.00  0.00     0.037 A 
ATOM     15  C   UNL d   1      -2.060  -5.566   3.861  0.00  0.00     0.068 A 
ATOM     16  C   UNL d   1      -2.152  -4.184   4.088  0.00  0.00     0.037 A 
ATOM     17  C   UNL d   1      -2.829  -3.331   3.189  0.00  0.00     0.018 A 
BRANCH  15  18
ATOM     18  O   UNL d   1      -1.504  -6.309   4.873  0.00  0.00    -0.350 OA
BRANCH  18  19
ATOM     19  C   UNL d   1      -1.473  -7.734   4.709  0.00  0.00     0.203 C 
BRANCH  19  20
ATOM     20  C   UNL d   1      -1.251  -8.392   6.083  0.00  0.00     0.261 C 
BRANCH  20  21
ATOM     21  N   UNL d   1      -0.823  -9.864   5.987  0.00  0.00    -0.069 N 
ATOM     22  C   UNL d   1       0.629  -9.997   5.569  0.00  0.00     0.235 C 
ATOM     23  C   UNL d   1       1.037 -11.462   5.499  0.00  0.00     0.028 C 
ATOM     24  C   UNL d   1       0.782 -12.178   6.817  0.00  0.00     0.003 C 
ATOM     25  C   UNL d   1      -0.681 -12.043   7.213  0.00  0.00     0.028 C 
ATOM     26  C   UNL d   1      -1.105 -10.583   7.298  0.00  0.00     0.235 C 
ATOM     27  H   UNL d   1      -1.405 -10.321   5.272  0.00  0.00     0.280 HD
ENDBRANCH  20  21
ENDBRANCH  19  20
ENDBRANCH  18  19
ENDBRANCH  15  18
ENDBRANCH  10  12
ENDBRANCH   2  10
BRANCH   1  28
ATOM     28  C   UNL d   1      -4.325  -2.367  -1.745  0.00  0.00    -0.018 A 
ATOM     29  C   UNL d   1      -5.359  -2.473  -2.696  0.00  0.00     0.015 A 
ATOM     30  C   UNL d   1      -5.180  -3.203  -3.874  0.00  0.00     0.037 A 
ATOM     31  C   UNL d   1      -3.968  -3.842  -4.097  0.00  0.00     0.065 A 
ATOM     32  C   UNL d   1      -2.947  -3.783  -3.154  0.00  0.00     0.037 A 
ATOM     33  C   UNL d   1      -3.123  -3.046  -1.979  0.00  0.00     0.015 A 
BRANCH  31  34
ATOM     34  O   UNL d   1      -3.731  -4.532  -5.248  0.00  0.00    -0.361 OA
ATOM     35  H   UNL d   1      -4.472  -4.381  -5.859  0.00  0.00     0.217 HD
ENDBRANCH  31  34
ENDBRANCH   1  28
BRANCH   7  36
ATOM     36  O   UNL d   1      -6.039   3.056   3.199  0.00  0.00    -0.361 OA
ATOM     37  H   UNL d   1      -6.390   3.621   2.488  0.00  0.00     0.217 HD
ENDBRANCH   7  36
TORSDOF 9
