# Supplementary material for: Integrating Molecular Dynamics, Molecular Docking, and Machine Learning for Predicting SARS-CoV-2 Papain-like Protease Binders
Source: Molecules. 2025 Jul 16;30(14):2985. doi: 10.3390/molecules30142985 (PMC12300542; doi:10.3390/molecules30142985)
Supplement: Supplementary file 1 [file molecules-30-02985-s001.zip › Supplementary files/Supplementary Data/FDA approved drugs/drug11_prep-min.pdbqt]

REMARK  4 active torsions:
REMARK  status: ('A' for Active; 'I' for Inactive)
REMARK    1  A    between atoms: O_2  and  C_3 
REMARK       I    between atoms: N_9  and  C_17 
REMARK    2  A    between atoms: C_11  and  C_12 
REMARK    3  A    between atoms: C_12  and  C_13 
REMARK    4  A    between atoms: C_17  and  C_19 
ROOT
ATOM      1  C   UNL d   1       0.938  -2.294   0.259  0.00  0.00     0.069 A 
ATOM      2  C   UNL d   1      -0.077  -3.249   0.203  0.00  0.00     0.051 A 
ATOM      3  C   UNL d   1       0.176  -4.529  -0.338  0.00  0.00     0.003 A 
ATOM      4  C   UNL d   1       1.460  -4.838  -0.787  0.00  0.00     0.053 A 
ATOM      5  C   UNL d   1       2.491  -3.877  -0.724  0.00  0.00     0.034 A 
ATOM      6  C   UNL d   1       2.209  -2.608  -0.204  0.00  0.00     0.039 A 
ATOM      7  N   UNL d   1       1.467  -6.176  -1.197  0.00  0.00    -0.281 N 
ATOM      8  C   UNL d   1       0.151  -6.648  -1.142  0.00  0.00     0.024 A 
ATOM      9  C   UNL d   1      -0.651  -5.658  -0.588  0.00  0.00    -0.013 A 
ATOM     10  C   UNL d   1      -0.344  -7.944  -1.698  0.00  0.00     0.069 C 
ATOM     11  C   UNL d   1       2.638  -6.897  -1.564  0.00  0.00     0.263 C 
ATOM     12  O   UNL d   1       3.611  -6.275  -1.994  0.00  0.00    -0.267 OA
ENDROOT
BRANCH  11  13
ATOM     13  C   UNL d   1       2.803  -8.362  -1.420  0.00  0.00     0.033 A 
ATOM     14  C   UNL d   1       3.468  -9.078  -2.423  0.00  0.00     0.018 A 
ATOM     15  C   UNL d   1       3.570 -10.468  -2.331  0.00  0.00     0.025 A 
ATOM     16  C   UNL d   1       3.022 -11.131  -1.232  0.00  0.00     0.034 A 
ATOM     17 CL   UNL d   1       3.095 -12.848  -1.148  0.00  0.00    -0.084 Cl
ATOM     18  C   UNL d   1       2.407 -10.415  -0.205  0.00  0.00     0.025 A 
ATOM     19  C   UNL d   1       2.312  -9.025  -0.288  0.00  0.00     0.018 A 
ENDBRANCH  11  13
BRANCH   9  20
ATOM     20  C   UNL d   1      -2.132  -5.732  -0.351  0.00  0.00     0.154 C 
BRANCH  20  21
ATOM     21  C   UNL d   1      -2.995  -5.314  -1.550  0.00  0.00     0.177 C 
ATOM     22  O   UNL d   1      -2.576  -4.375  -2.279  0.00  0.00    -0.648 OA
ATOM     23  O   UNL d   1      -4.084  -5.964  -1.651  0.00  0.00    -0.648 OA
ENDBRANCH  20  21
ENDBRANCH   9  20
BRANCH   1  24
ATOM     24  O   UNL d   1       0.587  -1.097   0.831  0.00  0.00    -0.356 OA
ATOM     25  C   UNL d   1       1.281   0.039   0.334  0.00  0.00     0.210 C 
ENDBRANCH   1  24
TORSDOF 4
