# Supplementary material for: Integrating Molecular Dynamics, Molecular Docking, and Machine Learning for Predicting SARS-CoV-2 Papain-like Protease Binders
Source: Molecules. 2025 Jul 16;30(14):2985. doi: 10.3390/molecules30142985 (PMC12300542; doi:10.3390/molecules30142985)
Supplement: Supplementary file 1 [file molecules-30-02985-s001.zip › Supplementary files/Supplementary Data/FDA approved drugs/drug120_prep-min.pdbqt]

REMARK  5 active torsions:
REMARK  status: ('A' for Active; 'I' for Inactive)
REMARK    1  A    between atoms: C_2  and  C_3 
REMARK    2  A    between atoms: C_3  and  C_4 
REMARK    3  A    between atoms: C_4  and  O_5 
REMARK    4  A    between atoms: C_20  and  C_24 
REMARK    5  A    between atoms: C_27  and  N_30 
ROOT
ATOM      1  C   UNL d   1      -0.340   4.090   1.090  0.00  0.00     0.087 C 
ATOM      2  C   UNL d   1       0.405   5.355   0.654  0.00  0.00     0.041 C 
ATOM      3  C   UNL d   1       1.512   5.702   1.753  0.00  0.00     0.009 C 
ATOM      4  C   UNL d   1       1.454   4.658   2.900  0.00  0.00     0.005 C 
ATOM      5  C   UNL d   1       2.682   3.825   3.531  0.00  0.00     0.021 C 
ATOM      6  C   UNL d   1       3.946   4.073   4.356  0.00  0.00     0.014 C 
ATOM      7  C   UNL d   1       5.009   3.002   3.838  0.00  0.00     0.040 C 
ATOM      8  C   UNL d   1       4.522   1.541   3.766  0.00  0.00    -0.048 C 
ATOM      9  C   UNL d   1       5.374   0.511   3.607  0.00  0.00     0.057 C 
ATOM     10  C   UNL d   1       4.926  -0.917   3.633  0.00  0.00     0.150 C 
ATOM     11  O   UNL d   1       5.690  -1.828   3.308  0.00  0.00    -0.293 OA
ATOM     12  C   UNL d   1       3.542  -1.196   4.142  0.00  0.00     0.087 C 
ATOM     13  C   UNL d   1       2.610  -0.128   3.619  0.00  0.00     0.047 C 
ATOM     14  C   UNL d   1       3.092   1.305   3.827  0.00  0.00    -0.048 C 
ATOM     15  C   UNL d   1       2.243   2.348   3.919  0.00  0.00    -0.060 C 
ATOM     16  C   UNL d   1       0.769   2.021   4.109  0.00  0.00     0.049 C 
ATOM     17  C   UNL d   1      -0.118   2.905   3.284  0.00  0.00     0.026 C 
ATOM     18  C   UNL d   1       0.665   3.550   2.132  0.00  0.00    -0.006 C 
ATOM     19  C   UNL d   1       1.740   2.720   1.254  0.00  0.00     0.019 C 
ENDROOT
BRANCH  16  20
ATOM     20  C   UNL d   1       0.317   1.854   5.551  0.00  0.00    -0.050 A 
ATOM     21  C   UNL d   1       1.100   2.231   6.645  0.00  0.00     0.010 A 
ATOM     22  C   UNL d   1       0.652   2.042   7.958  0.00  0.00     0.030 A 
ATOM     23  C   UNL d   1      -0.598   1.475   8.243  0.00  0.00     0.029 A 
ATOM     24  C   UNL d   1      -1.368   1.073   7.144  0.00  0.00     0.030 A 
ATOM     25  C   UNL d   1      -0.923   1.254   5.826  0.00  0.00     0.010 A 
BRANCH  23  26
ATOM     26  N   UNL d   1      -1.048   1.408   9.563  0.00  0.00    -0.390 N 
ATOM     27  C   UNL d   1      -2.475   1.240   9.814  0.00  0.00     0.149 C 
ATOM     28  C   UNL d   1      -0.169   0.754  10.532  0.00  0.00     0.149 C 
ENDBRANCH  23  26
ENDBRANCH  16  20
BRANCH   1  29
ATOM     29  C   UNL d   1      -0.573   2.941   0.094  0.00  0.00     0.087 C 
BRANCH  29  30
ATOM     30  C   UNL d   1      -0.396   1.815  -0.357  0.00  0.00    -0.171 C 
ATOM     31  C   UNL d   1       0.185   0.467  -0.557  0.00  0.00     0.098 C 
ENDBRANCH  29  30
ENDBRANCH   1  29
BRANCH   1  32
ATOM     32  O   UNL d   1      -1.597   4.463   1.649  0.00  0.00    -0.387 OA
ATOM     33  H   UNL d   1      -2.288   4.096   1.073  0.00  0.00     0.210 HD
ENDBRANCH   1  32
TORSDOF 5
