# Supplementary material for: Integrating Molecular Dynamics, Molecular Docking, and Machine Learning for Predicting SARS-CoV-2 Papain-like Protease Binders
Source: Molecules. 2025 Jul 16;30(14):2985. doi: 10.3390/molecules30142985 (PMC12300542; doi:10.3390/molecules30142985)
Supplement: Supplementary file 1 [file molecules-30-02985-s001.zip › Supplementary files/Supplementary Data/FDA approved drugs/drug121_prep-min.pdbqt]

REMARK  4 active torsions:
REMARK  status: ('A' for Active; 'I' for Inactive)
REMARK    1  A    between atoms: N_2  and  C_4 
REMARK    2  A    between atoms: C_4  and  C_5 
REMARK    3  A    between atoms: C_5  and  C_6 
REMARK    4  A    between atoms: C_6  and  N_7 
ROOT
ATOM      1  N   UNL d   1       2.714   0.432  -2.566  0.00  0.00    -0.346 N 
ATOM      2  C   UNL d   1       3.266   1.614  -3.100  0.00  0.00     0.041 A 
ATOM      3  C   UNL d   1       3.250   1.864  -4.480  0.00  0.00     0.030 A 
ATOM      4  C   UNL d   1       3.869   3.002  -5.005  0.00  0.00     0.002 A 
ATOM      5  C   UNL d   1       4.499   3.905  -4.152  0.00  0.00     0.001 A 
ATOM      6  C   UNL d   1       4.504   3.680  -2.777  0.00  0.00     0.009 A 
ATOM      7  C   UNL d   1       3.889   2.537  -2.248  0.00  0.00    -0.031 A 
ATOM      8  C   UNL d   1       3.891   2.266  -0.768  0.00  0.00     0.045 C 
ATOM      9  C   UNL d   1       4.786   1.078  -0.417  0.00  0.00     0.045 C 
ATOM     10  C   UNL d   1       4.412  -0.304  -0.926  0.00  0.00    -0.031 A 
ATOM     11  C   UNL d   1       3.482  -0.573  -1.953  0.00  0.00     0.042 A 
ATOM     12  C   UNL d   1       3.331  -1.908  -2.380  0.00  0.00     0.054 A 
ATOM     13  C   UNL d   1       4.015  -2.955  -1.765  0.00  0.00     0.036 A 
ATOM     14 CL   UNL d   1       3.751  -4.569  -2.297  0.00  0.00    -0.084 Cl
ATOM     15  C   UNL d   1       4.888  -2.700  -0.721  0.00  0.00     0.024 A 
ATOM     16  C   UNL d   1       5.094  -1.379  -0.319  0.00  0.00     0.011 A 
ENDROOT
BRANCH   1  17
ATOM     17  C   UNL d   1       1.266   0.266  -2.768  0.00  0.00     0.131 C 
BRANCH  17  18
ATOM     18  C   UNL d   1       0.596  -0.508  -1.621  0.00  0.00     0.048 C 
BRANCH  18  19
ATOM     19  C   UNL d   1      -0.915  -0.349  -1.522  0.00  0.00     0.235 C 
BRANCH  19  20
ATOM     20  N   UNL d   1      -1.666  -0.739  -2.775  0.00  0.00    -0.079 N 
ATOM     21  C   UNL d   1      -1.499  -2.183  -3.176  0.00  0.00     0.269 C 
ATOM     22  C   UNL d   1      -3.133  -0.410  -2.618  0.00  0.00     0.269 C 
ATOM     23  H   UNL d   1      -1.330  -0.161  -3.556  0.00  0.00     0.278 HD
ENDBRANCH  19  20
ENDBRANCH  18  19
ENDBRANCH  17  18
ENDBRANCH   1  17
TORSDOF 4
