# Supplementary material for: Integrating Molecular Dynamics, Molecular Docking, and Machine Learning for Predicting SARS-CoV-2 Papain-like Protease Binders
Source: Molecules. 2025 Jul 16;30(14):2985. doi: 10.3390/molecules30142985 (PMC12300542; doi:10.3390/molecules30142985)
Supplement: Supplementary file 1 [file molecules-30-02985-s001.zip › Supplementary files/Supplementary Data/FDA approved drugs/drug122_prep-min.pdbqt]

REMARK  14 active torsions:
REMARK  status: ('A' for Active; 'I' for Inactive)
REMARK    1  A    between atoms: C_2  and  C_3 
REMARK    2  A    between atoms: C_3  and  C_5 
REMARK    3  A    between atoms: C_5  and  O_7 
REMARK    4  A    between atoms: O_7  and  C_8 
REMARK    5  A    between atoms: C_10  and  O_11 
REMARK    6  A    between atoms: C_18  and  C_19 
REMARK    7  A    between atoms: C_19  and  C_20 
REMARK    8  A    between atoms: C_20  and  C_21 
REMARK    9  A    between atoms: C_21  and  O_22 
REMARK   10  A    between atoms: C_21  and  C_23 
REMARK   11  A    between atoms: C_23  and  C_24 
REMARK   12  A    between atoms: C_24  and  O_25 
REMARK   13  A    between atoms: C_24  and  C_26 
REMARK   14  A    between atoms: C_26  and  C_27 
ROOT
ATOM      1  C   UNL d   1      -1.148   0.704   5.163  0.00  0.00     0.143 C 
ATOM      2  C   UNL d   1      -2.576   0.240   5.234  0.00  0.00     0.069 C 
ATOM      3  C   UNL d   1      -3.595   1.386   5.139  0.00  0.00     0.144 C 
ATOM      4  C   UNL d   1      -3.134   2.743   4.487  0.00  0.00     0.012 C 
ATOM      5  C   UNL d   1      -1.852   3.117   4.583  0.00  0.00    -0.053 C 
ATOM      6  C   UNL d   1      -0.978   4.280   4.258  0.00  0.00     0.004 C 
ATOM      7  C   UNL d   1       0.229   4.453   4.913  0.00  0.00    -0.022 C 
ATOM      8  C   UNL d   1       0.654   3.549   6.197  0.00  0.00     0.009 C 
ATOM      9  C   UNL d   1       1.472   4.072   7.376  0.00  0.00     0.014 C 
ATOM     10  C   UNL d   1      -0.705   2.968   6.670  0.00  0.00     0.004 C 
ATOM     11  C   UNL d   1      -0.992   2.202   5.343  0.00  0.00     0.053 C 
ENDROOT
BRANCH  10  12
ATOM     12  C   UNL d   1      -1.481   4.338   7.150  0.00  0.00     0.009 C 
BRANCH  12  13
ATOM     13  C   UNL d   1      -2.957   4.447   7.484  0.00  0.00     0.032 C 
BRANCH  13  14
ATOM     14  C   UNL d   1      -3.270   3.714   8.766  0.00  0.00     0.120 C 
BRANCH  14  15
ATOM     15  O   UNL d   1      -2.342   4.231   9.731  0.00  0.00    -0.395 OA
ATOM     16  H   UNL d   1      -2.851   4.786  10.353  0.00  0.00     0.210 HD
ENDBRANCH  14  15
BRANCH  14  17
ATOM     17  C   UNL d   1      -4.730   3.933   9.186  0.00  0.00     0.064 C 
BRANCH  17  18
ATOM     18  C   UNL d   1      -5.056   3.147  10.450  0.00  0.00     0.130 C 
BRANCH  18  19
ATOM     19  O   UNL d   1      -4.183   3.728  11.448  0.00  0.00    -0.395 OA
ATOM     20  H   UNL d   1      -4.741   3.942  12.218  0.00  0.00     0.210 HD
ENDBRANCH  18  19
BRANCH  18  21
ATOM     21  C   UNL d   1      -6.537   3.312  10.855  0.00  0.00     0.144 C 
BRANCH  21  22
ATOM     22  C   UNL d   1      -6.947   2.390  12.004  0.00  0.00     0.175 C 
ATOM     23  O   UNL d   1      -6.092   2.211  12.907  0.00  0.00    -0.648 OA
ATOM     24  O   UNL d   1      -8.148   1.986  11.952  0.00  0.00    -0.648 OA
ENDBRANCH  21  22
ENDBRANCH  18  21
ENDBRANCH  17  18
ENDBRANCH  14  17
ENDBRANCH  13  14
ENDBRANCH  12  13
ENDBRANCH  10  12
BRANCH   1  25
ATOM     25  O   UNL d   1      -0.749   0.448   3.750  0.00  0.00    -0.315 OA
BRANCH  25  26
ATOM     26  C   UNL d   1       0.139  -0.529   3.462  0.00  0.00     0.263 C 
ATOM     27  O   UNL d   1       0.624  -1.299   4.291  0.00  0.00    -0.265 OA
BRANCH  26  28
ATOM     28  C   UNL d   1       0.423  -0.626   1.967  0.00  0.00     0.081 C 
ATOM     29  C   UNL d   1       0.822   0.712   1.339  0.00  0.00     0.020 C 
BRANCH  28  30
ATOM     30  C   UNL d   1      -0.796  -1.260   1.284  0.00  0.00     0.010 C 
ATOM     31  C   UNL d   1      -0.545  -1.657  -0.163  0.00  0.00     0.006 C 
ENDBRANCH  28  30
ENDBRANCH  26  28
ENDBRANCH  25  26
ENDBRANCH   1  25
BRANCH   3  32
ATOM     32  O   UNL d   1      -4.719   0.908   4.402  0.00  0.00    -0.392 OA
ATOM     33  H   UNL d   1      -4.383   0.603   3.546  0.00  0.00     0.210 HD
ENDBRANCH   3  32
TORSDOF 14
