# Supplementary material for: Integrating Molecular Dynamics, Molecular Docking, and Machine Learning for Predicting SARS-CoV-2 Papain-like Protease Binders
Source: Molecules. 2025 Jul 16;30(14):2985. doi: 10.3390/molecules30142985 (PMC12300542; doi:10.3390/molecules30142985)
Supplement: Supplementary file 1 [file molecules-30-02985-s001.zip › Supplementary files/Supplementary Data/FDA approved drugs/drug123_prep-min.pdbqt]

REMARK  12 active torsions:
REMARK  status: ('A' for Active; 'I' for Inactive)
REMARK    1  A    between atoms: C_2  and  C_3 
REMARK    2  A    between atoms: C_9  and  O_10 
REMARK    3  A    between atoms: O_10  and  C_11 
REMARK    4  A    between atoms: C_13  and  O_15 
REMARK    5  A    between atoms: C_17  and  O_18 
REMARK    6  A    between atoms: C_24  and  O_25 
REMARK    7  A    between atoms: O_25  and  C_26 
REMARK    8  A    between atoms: C_31  and  N_34 
REMARK    9  A    between atoms: C_32  and  O_33 
REMARK   10  A    between atoms: C_37  and  O_51 
REMARK   11  A    between atoms: C_46  and  O_47 
REMARK   12  A    between atoms: C_48  and  O_50 
ROOT
ATOM      1  C   UNL d   1       0.037  -2.477  -0.905  0.00  0.00     0.168 C 
ATOM      2  O   UNL d   1       0.510  -1.160  -0.502  0.00  0.00    -0.312 OA
ATOM      3  C   UNL d   1       0.559  -0.686   0.801  0.00  0.00     0.265 C 
ATOM      4  O   UNL d   1       0.222  -1.347   1.788  0.00  0.00    -0.265 OA
ATOM      5  C   UNL d   1       1.258   0.707   0.880  0.00  0.00     0.111 C 
ATOM      6  C   UNL d   1       0.829   1.456   2.139  0.00  0.00     0.023 C 
ATOM      7  C   UNL d   1       1.256   1.383  -0.513  0.00  0.00     0.144 C 
ATOM      8  C   UNL d   1       1.780   2.804  -0.915  0.00  0.00     0.043 C 
ATOM      9  C   UNL d   1       2.021   3.817   0.198  0.00  0.00     0.015 C 
ATOM     10  C   UNL d   1       0.970   3.526  -2.104  0.00  0.00     0.165 C 
ATOM     11  C   UNL d   1       1.273   2.928  -3.627  0.00  0.00     0.084 C 
ATOM     12  C   UNL d   1       1.472   4.041  -4.700  0.00  0.00     0.049 C 
ATOM     13  C   UNL d   1       0.148   1.996  -4.162  0.00  0.00     0.052 C 
ATOM     14  C   UNL d   1       0.502   1.224  -5.473  0.00  0.00     0.054 C 
ATOM     15  C   UNL d   1      -0.170   1.821  -6.724  0.00  0.00     0.018 C 
ATOM     16  C   UNL d   1       0.101  -0.251  -5.354  0.00  0.00     0.137 C 
ATOM     17  O   UNL d   1      -0.867  -0.682  -5.982  0.00  0.00    -0.297 OA
ATOM     18  C   UNL d   1       0.979  -1.170  -4.474  0.00  0.00     0.083 C 
ATOM     19  C   UNL d   1       1.971  -1.806  -5.459  0.00  0.00     0.020 C 
ATOM     20  C   UNL d   1       0.075  -2.183  -3.695  0.00  0.00     0.165 C 
ATOM     21  C   UNL d   1       0.573  -2.973  -2.388  0.00  0.00     0.107 C 
ATOM     22  C   UNL d   1       2.062  -3.326  -2.498  0.00  0.00     0.051 C 
ENDROOT
BRANCH  10  23
ATOM     23  O   UNL d   1      -0.459   3.635  -1.701  0.00  0.00    -0.350 OA
BRANCH  23  24
ATOM     24  C   UNL d   1      -1.046   4.986  -1.660  0.00  0.00     0.291 C 
ATOM     25  O   UNL d   1      -2.377   5.061  -1.052  0.00  0.00    -0.354 OA
ATOM     26  C   UNL d   1      -3.345   6.040  -1.550  0.00  0.00     0.122 C 
ATOM     27  C   UNL d   1      -4.735   5.712  -0.991  0.00  0.00     0.040 C 
ATOM     28  C   UNL d   1      -3.509   6.071  -3.085  0.00  0.00     0.067 C 
ATOM     29  C   UNL d   1      -2.576   5.048  -3.688  0.00  0.00     0.223 C 
ATOM     30  C   UNL d   1      -1.196   5.413  -3.094  0.00  0.00     0.204 C 
BRANCH  29  31
ATOM     31  N   UNL d   1      -3.275   3.653  -3.516  0.00  0.00    -0.072 N 
ATOM     32  C   UNL d   1      -3.553   2.939  -4.815  0.00  0.00     0.269 C 
ATOM     33  C   UNL d   1      -2.983   2.624  -2.439  0.00  0.00     0.269 C 
ATOM     34  H   UNL d   1      -4.219   3.923  -3.229  0.00  0.00     0.279 HD
ENDBRANCH  29  31
BRANCH  30  35
ATOM     35  O   UNL d   1      -0.945   6.841  -3.207  0.00  0.00    -0.389 OA
ATOM     36  H   UNL d   1      -1.067   7.302  -2.346  0.00  0.00     0.210 HD
ENDBRANCH  30  35
ENDBRANCH  23  24
ENDBRANCH  10  23
BRANCH  11  37
ATOM     37  O   UNL d   1       2.448   2.098  -3.634  0.00  0.00    -0.383 OA
ATOM     38  C   UNL d   1       3.715   2.726  -3.784  0.00  0.00     0.202 C 
ENDBRANCH  11  37
BRANCH   7  39
ATOM     39  O   UNL d   1       1.921   0.471  -1.418  0.00  0.00    -0.355 OA
BRANCH  39  40
ATOM     40  C   UNL d   1       3.197  -0.175  -1.189  0.00  0.00     0.263 C 
ATOM     41  C   UNL d   1       3.508  -1.210  -0.058  0.00  0.00     0.101 C 
ATOM     42  C   UNL d   1       4.717  -0.956   0.875  0.00  0.00     0.089 C 
ATOM     43  C   UNL d   1       4.409  -0.045   2.078  0.00  0.00     0.049 C 
ATOM     44  C   UNL d   1       5.853  -0.451  -0.041  0.00  0.00     0.181 C 
ATOM     45  C   UNL d   1       5.439   0.734  -0.940  0.00  0.00     0.152 C 
ATOM     46  C   UNL d   1       5.264   2.087  -0.277  0.00  0.00     0.042 C 
ATOM     47  O   UNL d   1       4.295   0.515  -1.740  0.00  0.00    -0.354 OA
BRANCH  42  48
ATOM     48  O   UNL d   1       5.022  -2.291   1.376  0.00  0.00    -0.383 OA
ATOM     49  C   UNL d   1       5.753  -2.411   2.590  0.00  0.00     0.202 C 
ENDBRANCH  42  48
BRANCH  44  50
ATOM     50  O   UNL d   1       7.055  -0.148   0.665  0.00  0.00    -0.390 OA
ATOM     51  H   UNL d   1       6.876   0.535   1.329  0.00  0.00     0.210 HD
ENDBRANCH  44  50
ENDBRANCH  39  40
ENDBRANCH   7  39
BRANCH   1  52
ATOM     52  C   UNL d   1      -1.509  -2.371  -0.853  0.00  0.00     0.031 C 
ATOM     53  C   UNL d   1      -2.164  -2.744   0.463  0.00  0.00     0.007 C 
ENDBRANCH   1  52
BRANCH  20  54
ATOM     54  O   UNL d   1      -1.148  -1.509  -3.364  0.00  0.00    -0.392 OA
ATOM     55  H   UNL d   1      -0.892  -0.737  -2.835  0.00  0.00     0.210 HD
ENDBRANCH  20  54
BRANCH  21  56
ATOM     56  O   UNL d   1      -0.001  -4.320  -2.484  0.00  0.00    -0.385 OA
ATOM     57  H   UNL d   1      -0.902  -4.242  -2.839  0.00  0.00     0.210 HD
ENDBRANCH  21  56
TORSDOF 12
