# Supplementary material for: Integrating Molecular Dynamics, Molecular Docking, and Machine Learning for Predicting SARS-CoV-2 Papain-like Protease Binders
Source: Molecules. 2025 Jul 16;30(14):2985. doi: 10.3390/molecules30142985 (PMC12300542; doi:10.3390/molecules30142985)
Supplement: Supplementary file 1 [file molecules-30-02985-s001.zip › Supplementary files/Supplementary Data/FDA approved drugs/drug124_prep-min.pdbqt]

REMARK  5 active torsions:
REMARK  status: ('A' for Active; 'I' for Inactive)
REMARK    1  A    between atoms: C_15  and  O_16 
REMARK    2  A    between atoms: C_15  and  C_17 
REMARK    3  A    between atoms: C_17  and  C_19 
REMARK    4  A    between atoms: C_19  and  O_20 
REMARK    5  A    between atoms: C_24  and  O_25 
ROOT
ATOM      1  C   UNL d   1       1.265  -2.229   0.893  0.00  0.00     0.020 C 
ATOM      2  C   UNL d   1       0.331  -3.240   0.182  0.00  0.00    -0.014 C 
ATOM      3  C   UNL d   1      -1.134  -2.728   0.272  0.00  0.00     0.022 C 
ATOM      4  C   UNL d   1      -1.679  -2.697   1.692  0.00  0.00     0.084 C 
ATOM      5  C   UNL d   1      -1.514  -4.038   2.361  0.00  0.00     0.149 C 
ATOM      6  O   UNL d   1      -2.206  -4.376   3.319  0.00  0.00    -0.293 OA
ATOM      7  C   UNL d   1      -0.417  -4.932   1.904  0.00  0.00     0.053 C 
ATOM      8  C   UNL d   1       0.450  -4.569   0.945  0.00  0.00    -0.068 C 
ATOM      9  C   UNL d   1       1.652  -5.445   0.651  0.00  0.00     0.035 C 
ATOM     10  C   UNL d   1       2.103  -5.484  -0.808  0.00  0.00     0.010 C 
ATOM     11  C   UNL d   1       2.132  -4.088  -1.464  0.00  0.00    -0.002 C 
ATOM     12  C   UNL d   1       2.582  -4.194  -2.926  0.00  0.00     0.002 C 
ATOM     13  C   UNL d   1       4.043  -4.562  -3.212  0.00  0.00     0.009 C 
ATOM     14  C   UNL d   1       4.293  -4.080  -4.666  0.00  0.00     0.047 C 
ATOM     15  C   UNL d   1       2.981  -3.389  -5.116  0.00  0.00     0.128 C 
ATOM     16  C   UNL d   1       2.394  -2.902  -3.752  0.00  0.00     0.001 C 
ATOM     17  C   UNL d   1       3.228  -1.702  -3.214  0.00  0.00     0.019 C 
ATOM     18  C   UNL d   1       0.894  -2.566  -3.735  0.00  0.00     0.045 C 
ATOM     19  C   UNL d   1       0.365  -2.330  -2.310  0.00  0.00     0.124 C 
ATOM     20  C   UNL d   1       0.693  -3.493  -1.332  0.00  0.00     0.031 C 
ENDROOT
BRANCH  15  21
ATOM     21  O   UNL d   1       2.132  -4.400  -5.682  0.00  0.00    -0.381 OA
ATOM     22  H   UNL d   1       2.591  -4.812  -6.435  0.00  0.00     0.211 HD
ENDBRANCH  15  21
BRANCH  15  23
ATOM     23  C   UNL d   1       3.108  -2.265  -6.161  0.00  0.00     0.184 C 
ATOM     24  O   UNL d   1       2.305  -1.326  -6.226  0.00  0.00    -0.292 OA
BRANCH  23  25
ATOM     25  C   UNL d   1       4.132  -2.414  -7.269  0.00  0.00     0.245 C 
BRANCH  25  26
ATOM     26  O   UNL d   1       3.468  -2.592  -8.512  0.00  0.00    -0.393 OA
ATOM     27  H   UNL d   1       2.798  -1.881  -8.565  0.00  0.00     0.209 HD
ENDBRANCH  25  26
ENDBRANCH  23  25
ENDBRANCH  15  23
BRANCH  19  28
ATOM     28  O   UNL d   1       0.828  -1.084  -1.813  0.00  0.00    -0.395 OA
ATOM     29  H   UNL d   1       0.603  -0.402  -2.471  0.00  0.00     0.210 HD
ENDBRANCH  19  28
TORSDOF 5
