# Supplementary material for: Integrating Molecular Dynamics, Molecular Docking, and Machine Learning for Predicting SARS-CoV-2 Papain-like Protease Binders
Source: Molecules. 2025 Jul 16;30(14):2985. doi: 10.3390/molecules30142985 (PMC12300542; doi:10.3390/molecules30142985)
Supplement: Supplementary file 1 [file molecules-30-02985-s001.zip › Supplementary files/Supplementary Data/FDA approved drugs/drug125_prep-min.pdbqt]

REMARK  1 active torsions:
REMARK  status: ('A' for Active; 'I' for Inactive)
REMARK    1  A    between atoms: C_2  and  C_4 
ROOT
ATOM      1  C   UNL d   1       1.957   2.038  -1.874  0.00  0.00     0.063 C 
ATOM      2  C   UNL d   1       3.447   2.300  -3.198  0.00  0.00     0.013 C 
ATOM      3  C   UNL d   1       4.215   1.048  -3.401  0.00  0.00     0.006 C 
ATOM      4  C   UNL d   1       3.104   0.750  -2.542  0.00  0.00    -0.001 C 
ATOM      5  C   UNL d   1       1.656   0.878  -3.708  0.00  0.00    -0.004 C 
ATOM      6  C   UNL d   1       1.624  -0.124  -4.843  0.00  0.00     0.010 C 
ATOM      7  C   UNL d   1       0.147  -0.231  -5.237  0.00  0.00     0.035 C 
ATOM      8  C   UNL d   1      -0.376   1.072  -5.812  0.00  0.00    -0.068 C 
ATOM      9  C   UNL d   1      -0.984   0.974  -7.009  0.00  0.00     0.053 C 
ATOM     10  C   UNL d   1      -1.462   2.151  -7.755  0.00  0.00     0.149 C 
ATOM     11  O   UNL d   1      -1.989   1.992  -8.854  0.00  0.00    -0.293 OA
ATOM     12  C   UNL d   1      -1.317   3.506  -7.116  0.00  0.00     0.084 C 
ATOM     13  C   UNL d   1      -0.118   3.540  -6.171  0.00  0.00     0.022 C 
ATOM     14  C   UNL d   1      -0.147   2.427  -5.071  0.00  0.00    -0.016 C 
ATOM     15  C   UNL d   1      -1.305   2.724  -4.104  0.00  0.00     0.020 C 
ATOM     16  C   UNL d   1       1.237   2.459  -4.293  0.00  0.00     0.002 C 
ATOM     17  C   UNL d   1       1.610   3.942  -3.311  0.00  0.00     0.007 C 
ATOM     18  C   UNL d   1       2.751   3.923  -1.843  0.00  0.00     0.011 C 
ATOM     19  C   UNL d   1       3.213   2.217  -1.354  0.00  0.00    -0.030 C 
ATOM     20  C   UNL d   1       3.720   2.003   0.030  0.00  0.00     0.016 C 
ENDROOT
BRANCH   1  21
ATOM     21  C   UNL d   1       1.076   0.927  -1.024  0.00  0.00     0.128 C 
ATOM     22  C   UNL d   1       1.606  -0.113  -0.066  0.00  0.00     0.091 C 
ATOM     23  O   UNL d   1      -0.164   0.994  -1.127  0.00  0.00    -0.298 OA
ENDBRANCH   1  21
TORSDOF 1
